# Supplementary material for: 13-Benzyl-4,11-dihy­droxy-1,8-diphen­yl-2,9-di­thia-13-aza­dispiro­[4.1.4.3]tetra­decan-6-one
Source: IUCrdata. 2021 Feb 26;6(Pt 2):x210210. doi: 10.1107/S2414314621002108 (PMC9462310; doi:10.1107/S2414314621002108)
Supplement: Supplementary file 1 [file x-06-x210210-sup1.cif]

##############################################################################
#                                                                            #
# This CIF contains the data for a data article accepted for                 #
# publication in IUCrData. It conforms to the requirements of                #
# Notes for Authors for IUCrData, and has been                               #
# peer reviewed under the auspices of IUCrData.                              #
#                                                                            #
# Full details of the Crystallographic Information File format               #
# are given in the paper "The Crystallographic Information File (CIF):       #
# a New Standard Archive File for Crystallography" by S. R. Hall, F. H.      #
# Allen and I. D. Brown [Acta Cryst. (1991), A47, 655-685].                  #
#                                                                            #
# The current version of the core CIF dictionary is obtainable from          #
# ftp://ftp.iucr.org/pub/cif_core.dic.                                       #
#                                                                            #
# Software is freely available for graphical display of the structure(s)     #
# in this CIF. For information consult the CIF software page                 #
# http://www.iucr.org/resources/cif/software.                                #
#                                                                            #
# This file may be used for bona fide research purposes within the           #
# scientific community so long as proper attribution is given to the data    # 
# article from which it was obtained.                                        #
#                                                                            #
##############################################################################
data_I
_database_code_depnum_ccdc_archive 'CCDC 2064599'
_audit_creation_method     'SHELXL-2018/3'
_chemical_name_systematic
;\
13-Benzyl-4,11-dihydroxy-1,8-diphenyl-2,9-dithia-13-\
azadispiro[4.1.4.3]tetradecan-6-one
;
_chemical_name_common     ?
_chemical_formula_moiety     'C30 H31 N O3 S2'
_chemical_formula_sum     'C30 H31 N O3 S2'
_chemical_formula_iupac     'C30 H31 N O3 S2'
_chemical_formula_weight     517.68
_chemical_melting_point     476.15
_chemical_absolute_configuration     ?
_space_group_crystal_system     tetragonal
_space_group_name_H-M_alt     'P -4 21 c'
_space_group_name_Hall     'P -4 2n'
loop_
    _space_group_symop_operation_xyz
    'x, y, z'
    '-x, -y, z'
    'y, -x, -z'
    '-y, x, -z'
    '-x+1/2, y+1/2, -z+1/2'
    'x+1/2, -y+1/2, -z+1/2'
    '-y+1/2, -x+1/2, z+1/2'
    'y+1/2, x+1/2, z+1/2'
_cell_length_a     25.3750(4)
_cell_length_b     25.3750(4)
_cell_length_c     8.6456(2)
_cell_angle_alpha     90
_cell_angle_beta     90
_cell_angle_gamma     90
_cell_volume     5566.8(2)
_cell_formula_units_Z     8
_cell_measurement_reflns_used     6903
_cell_measurement_theta_min     1.135
_cell_measurement_theta_max     28.277
_cell_measurement_temperature     293(2)
_exptl_crystal_description     block
_exptl_crystal_colour     colourless
_exptl_crystal_size_max     0.280
_exptl_crystal_size_mid     0.240
_exptl_crystal_size_min     0.200
_exptl_crystal_density_diffrn     1.235
_exptl_crystal_density_meas     ?
_exptl_crystal_density_method     ?
_exptl_crystal_F_000     2192
_exptl_absorpt_coefficient_mu     0.222
_exptl_absorpt_correction_type     multi-scan
_exptl_absorpt_process_details
;
(SADABS; Sheldrick, 1996)
;
_exptl_absorpt_correction_T_min     0.685
_exptl_absorpt_correction_T_max     0.742
_diffrn_ambient_temperature     293(2)
_diffrn_source     ?
_diffrn_radiation_type     MoK\a
_diffrn_radiation_wavelength     0.71073
_diffrn_measurement_device_type     'Bruker SMART APEXII area-detector'
_diffrn_measurement_method     '\w and \f scans'
_diffrn_detector_area_resol_mean     ?
_diffrn_reflns_number     30401
_diffrn_reflns_av_R_equivalents     0.0330
_diffrn_reflns_av_unetI/netI     0.0323
_diffrn_reflns_theta_min     1.795
_diffrn_reflns_theta_max     28.277
_diffrn_reflns_theta_full     25.242
_diffrn_measured_fraction_theta_max     0.999
_diffrn_measured_fraction_theta_full     0.999
_diffrn_reflns_limit_h_min     -33
_diffrn_reflns_limit_h_max     23
_diffrn_reflns_limit_k_min     -33
_diffrn_reflns_limit_k_max     27
_diffrn_reflns_limit_l_min     -11
_diffrn_reflns_limit_l_max     11
_refine_special_details
;
The hydroxy H atoms were refined as riding: O---H = 0.82 \%A with
<i>U</i>~iso~(H) = 1.5<i>U</i>~eq~(O)\\cdot. The C-bound H atoms were included
in calculated positions and treated as riding, with C---H = 0.95--0.98 \%A,
and with 1.2<i>U</i>~eq~(C) for H atoms.
;
_reflns_number_total     6899
_reflns_number_gt     5681
_reflns_threshold_expression     'I > 2\s(I)'
_refine_ls_structure_factor_coef     Fsqd
_refine_ls_matrix_type     full
_refine_ls_R_factor_all     0.0557
_refine_ls_R_factor_gt     0.0430
_refine_ls_wR_factor_gt     0.1038
_refine_ls_wR_factor_ref     0.1102
_refine_ls_goodness_of_fit_ref     1.025
_refine_ls_restrained_S_all     1.044
_refine_ls_number_reflns     6899
_refine_ls_number_parameters     389
_refine_ls_number_restraints     408
_refine_ls_hydrogen_treatment     constr
_refine_ls_weighting_scheme     calc
_refine_ls_weighting_details
              'w=1/[\s^2^(Fo^2^)+(0.0659P)^2^+0.1922P] where P=(Fo^2^+2Fc^2^)/3'
_atom_sites_solution_hydrogens     geom
_atom_sites_solution_primary     direct
_atom_sites_solution_secondary     difmap
_refine_ls_shift/su_max     0.001
_refine_ls_shift/su_mean     0.000
_refine_diff_density_max     0.271
_refine_diff_density_min     -0.149
_refine_ls_extinction_method     none
_refine_ls_extinction_coef     .
_refine_ls_abs_structure_details
;
Flack <i>x</i> determined using 2151 quotients
[(<i>I</i>^+^)-(<i>I</i>^-^)]/[(<i>I</i>^+^)+(<i>I</i>^-^)]
(Parsons <i>et al.</i>,  2013)
;
_refine_ls_abs_structure_Flack     -0.04(2)
loop_
    _atom_type_symbol
    _atom_type_description
    _atom_type_scat_dispersion_real
    _atom_type_scat_dispersion_imag
    _atom_type_scat_source
    'C' 'C' 0.0033 0.0016
                         'International Tables Vol C Tables 4.2.6.8 and 6.1.1.4'
    'H' 'H' 0.0000 0.0000
                         'International Tables Vol C Tables 4.2.6.8 and 6.1.1.4'
    'O' 'O' 0.0106 0.0060
                         'International Tables Vol C Tables 4.2.6.8 and 6.1.1.4'
    'N' 'N' 0.0061 0.0033
                         'International Tables Vol C Tables 4.2.6.8 and 6.1.1.4'
    'S' 'S' 0.1246 0.1234
                         'International Tables Vol C Tables 4.2.6.8 and 6.1.1.4'
_computing_data_collection
;
APEX2 (Bruker, 2008)
;
_computing_cell_refinement
;
SAINT (Bruker, 2008)
;
_computing_data_reduction
;
SAINT (Bruker, 2008)
;
_computing_structure_solution
;
SHELXS97 (Sheldrick, 2008)
;
_computing_structure_refinement
;
<i>SHELXL2018/3</i> (Sheldrick, 2015)
;
_computing_molecular_graphics
;
ORTEP-3 for Windows (Farrugia, 2012) and <i>Qmol</i> (Gans & Shalloway,
2001)
;
_computing_publication_material
;
<i>SHELXL2018/3</i> (Sheldrick, 2015) and PLATON (Spek, 2020)'
;
loop_
    _atom_site_type_symbol
    _atom_site_label
    _atom_site_fract_x
    _atom_site_fract_y
    _atom_site_fract_z
    _atom_site_U_iso_or_equiv
    _atom_site_adp_type
    _atom_site_calc_flag
    _atom_site_occupancy
    _atom_site_disorder_assembly
    _atom_site_disorder_group
    S S1 0.19875(3) 0.80219(4) 0.82727(10) 0.0581(2) Uani d 1 . .
    S S2 0.07519(3) 0.97740(3) 0.14696(9) 0.04708(19) Uani d 1 . .
    N N 0.13618(9) 0.81533(8) 0.3251(2) 0.0365(5) Uani d 1 . .
    O O1 0.10182(9) 0.88166(9) 0.7697(2) 0.0528(5) Uani d 1 . .
    H H1 0.083927 0.903237 0.722551 0.079 Uiso calc 1 . .
    O O2 0.17096(8) 0.94891(7) 0.5606(2) 0.0440(5) Uani d 1 . .
    O O3 0.05248(7) 0.94022(8) 0.4969(2) 0.0414(4) Uani d 1 . .
    H H3 0.020531 0.939159 0.510786 0.062 Uiso calc 1 . .
    C C1 0.2681(4) 0.8548(5) 0.6236(10) 0.043(3) Uani d 0.44(2) A 1
    C C2 0.3011(6) 0.8117(5) 0.6461(15) 0.051(2) Uani d 0.44(2) A 1
    H H2A 0.289787 0.783422 0.705944 0.061 Uiso calc 0.44(2) A 1
    C C3 0.3509(6) 0.8109(5) 0.5791(16) 0.065(2) Uani d 0.44(2) A 1
    H H3A 0.372892 0.782049 0.594152 0.078 Uiso calc 0.44(2) A 1
    C C4 0.3677(4) 0.8532(5) 0.4897(13) 0.074(2) Uani d 0.44(2) A 1
    H H4A 0.401038 0.852616 0.444862 0.089 Uiso calc 0.44(2) A 1
    C C5 0.3348(5) 0.8963(5) 0.4672(18) 0.067(2) Uani d 0.44(2) A 1
    H H5A 0.346080 0.924556 0.407363 0.081 Uiso calc 0.44(2) A 1
    C C6 0.2850(4) 0.8971(5) 0.5342(17) 0.057(2) Uani d 0.44(2) A 1
    H H6A 0.262974 0.925931 0.519155 0.068 Uiso calc 0.44(2) A 1
    C C1A 0.2679(3) 0.8540(4) 0.6274(8) 0.0401(19) Uani d 0.56(2) A 2
    C C2A 0.2951(4) 0.8070(3) 0.6069(13) 0.0478(18) Uani d 0.56(2) A 2
    H H2AA 0.279047 0.775147 0.631921 0.057 Uiso calc 0.56(2) A 2
    C C3A 0.3462(4) 0.8075(3) 0.5489(12) 0.066(2) Uani d 0.56(2) A 2
    H H3AA 0.364329 0.776020 0.535225 0.079 Uiso calc 0.56(2) A 2
    C C4A 0.3701(3) 0.8551(4) 0.5115(11) 0.079(2) Uani d 0.56(2) A 2
    H H4AA 0.404302 0.855444 0.472747 0.094 Uiso calc 0.56(2) A 2
    C C5A 0.3430(4) 0.9022(4) 0.5320(17) 0.072(2) Uani d 0.56(2) A 2
    H H5AA 0.358993 0.933996 0.506964 0.087 Uiso calc 0.56(2) A 2
    C C6A 0.2919(3) 0.9016(3) 0.5899(14) 0.0524(18) Uani d 0.56(2) A 2
    H H6AA 0.273711 0.933124 0.603660 0.063 Uiso calc 0.56(2) A 2
    C C7 0.21172(10) 0.85613(11) 0.6917(3) 0.0370(6) Uani d 1 . .
    H H7 0.208163 0.889184 0.749387 0.044 Uiso calc 1 A 1
    C C8 0.13063(12) 0.79323(13) 0.7676(4) 0.0495(7) Uani d 1 . .
    H H8A 0.126873 0.760935 0.708600 0.059 Uiso calc 1 . .
    H H8B 0.107757 0.791298 0.857322 0.059 Uiso calc 1 . .
    C C9 0.11644(10) 0.84041(10) 0.6689(3) 0.0381(6) Uani d 1 . .
    H H9 0.086970 0.831599 0.600358 0.046 Uiso calc 1 . .
    C C10 0.16622(10) 0.85436(10) 0.5712(3) 0.0319(5) Uani d 1 . .
    C C11 0.17586(11) 0.81241(10) 0.4471(3) 0.0380(6) Uani d 1 . .
    H H11A 0.210565 0.817450 0.402454 0.046 Uiso calc 1 . .
    H H11B 0.174908 0.777734 0.494223 0.046 Uiso calc 1 . .
    C C12 0.14383(11) 0.86442(10) 0.2399(3) 0.0381(6) Uani d 1 . .
    H H12A 0.123068 0.863910 0.145687 0.046 Uiso calc 1 . .
    H H12B 0.180634 0.868270 0.211807 0.046 Uiso calc 1 . .
    C C13 0.12668(9) 0.91073(9) 0.3422(3) 0.0314(5) Uani d 1 . .
    C C14 0.15673(9) 0.90880(10) 0.4977(3) 0.0315(5) Uani d 1 . .
    C C15 0.06627(10) 0.90622(10) 0.3714(3) 0.0352(5) Uani d 1 . .
    H H15 0.057208 0.869749 0.397543 0.042 Uiso calc 1 . .
    C C16 0.03912(11) 0.92192(12) 0.2229(4) 0.0457(7) Uani d 1 . .
    H H16A 0.002780 0.931643 0.242898 0.055 Uiso calc 1 . .
    H H16B 0.039538 0.892939 0.149758 0.055 Uiso calc 1 . .
    C C17 0.13408(10) 0.96560(10) 0.2640(3) 0.0350(5) Uani d 1 . .
    H H17 0.133754 0.991842 0.347127 0.042 Uiso calc 1 . .
    C C18 0.18491(10) 0.97408(9) 0.1735(3) 0.0374(5) Uani d 1 . .
    C C19 0.22921(12) 0.99325(12) 0.2497(4) 0.0505(7) Uani d 1 . .
    H H19 0.227904 0.998813 0.355936 0.061 Uiso calc 1 . .
    C C20 0.27490(14) 1.00411(13) 0.1705(5) 0.0645(9) Uani d 1 . .
    H H20 0.304160 1.016710 0.223658 0.077 Uiso calc 1 . .
    C C21 0.27770(16) 0.99650(13) 0.0129(5) 0.0681(10) Uani d 1 . .
    H H21 0.308518 1.004157 -0.040764 0.082 Uiso calc 1 . .
    C C22 0.23375(16) 0.97718(14) -0.0645(4) 0.0664(10) Uani d 1 . .
    H H22 0.235172 0.972066 -0.170956 0.080 Uiso calc 1 . .
    C C23 0.18816(13) 0.96554(12) 0.0146(3) 0.0499(7) Uani d 1 . .
    H H23 0.159320 0.951888 -0.038361 0.060 Uiso calc 1 . .
    C C24 0.13841(13) 0.76884(11) 0.2234(3) 0.0473(7) Uani d 1 . .
    H H24A 0.174111 0.764142 0.185664 0.057 Uiso calc 1 B 1
    H H24B 0.115547 0.774237 0.134857 0.057 Uiso calc 1 B 1
    C C25 0.1210(3) 0.71931(18) 0.3115(8) 0.0449(15) Uani d 0.672(16) C 1
    C C26 0.0695(2) 0.7125(3) 0.3626(11) 0.0587(17) Uani d 0.672(16) C 1
    H H26A 0.044391 0.738401 0.343379 0.070 Uiso calc 0.672(16) C 1
    C C27 0.0556(2) 0.6671(3) 0.4425(10) 0.086(2) Uani d 0.672(16) C 1
    H H27A 0.021107 0.662541 0.476661 0.103 Uiso calc 0.672(16) C 1
    C C28 0.0931(4) 0.6284(2) 0.4712(9) 0.097(2) Uani d 0.672(16) C 1
    H H28A 0.083765 0.597997 0.524630 0.116 Uiso calc 0.672(16) C 1
    C C29 0.1446(3) 0.6352(2) 0.4201(10) 0.089(2) Uani d 0.672(16) C 1
    H H29A 0.169708 0.609312 0.439317 0.106 Uiso calc 0.672(16) C 1
    C C30 0.1585(3) 0.6806(2) 0.3402(9) 0.0669(17) Uani d 0.672(16) C 1
    H H30A 0.192993 0.685172 0.306033 0.080 Uiso calc 0.672(16) C 1
    C C25A 0.1208(6) 0.7211(4) 0.2988(18) 0.048(3) Uani d 0.328(16) C 2
    C C26A 0.0731(6) 0.7254(5) 0.377(2) 0.054(3) Uani d 0.328(16) C 2
    H H26B 0.056243 0.757823 0.383767 0.065 Uiso calc 0.328(16) C 2
    C C27A 0.0508(5) 0.6812(6) 0.446(2) 0.080(3) Uani d 0.328(16) C 2
    H H27B 0.018955 0.684108 0.498750 0.096 Uiso calc 0.328(16) C 2
    C C28A 0.0761(6) 0.6327(5) 0.4366(19) 0.089(3) Uani d 0.328(16) C 2
    H H28B 0.061129 0.603172 0.482718 0.106 Uiso calc 0.328(16) C 2
    C C29A 0.1237(7) 0.6284(4) 0.358(2) 0.086(3) Uani d 0.328(16) C 2
    H H29B 0.140592 0.595950 0.351704 0.103 Uiso calc 0.328(16) C 2
    C C30A 0.1460(5) 0.6726(5) 0.2892(19) 0.069(3) Uani d 0.328(16) C 2
    H H30B 0.177882 0.669665 0.236720 0.083 Uiso calc 0.328(16) C 2
loop_
    _atom_site_aniso_label
    _atom_site_aniso_U_11
    _atom_site_aniso_U_22
    _atom_site_aniso_U_33
    _atom_site_aniso_U_12
    _atom_site_aniso_U_13
    _atom_site_aniso_U_23
    S1 0.0511(4) 0.0731(5) 0.0502(4) -0.0028(4) -0.0115(4) 0.0292(4)
    S2 0.0453(4) 0.0521(4) 0.0438(4) 0.0018(3) -0.0063(3) 0.0186(3)
    N 0.0486(12) 0.0305(10) 0.0305(11) -0.0012(9) -0.0034(10) -0.0029(9)
    O1 0.0582(13) 0.0577(13) 0.0424(11) 0.0094(10) 0.0105(10) -0.0008(10)
    O2 0.0581(12) 0.0362(10) 0.0377(10) -0.0013(8) -0.0104(9) -0.0039(8)
    O3 0.0374(10) 0.0483(11) 0.0386(10) 0.0014(8) 0.0034(8) 0.0008(9)
    C1 0.039(5) 0.044(5) 0.046(5) 0.005(4) -0.009(4) 0.001(4)
    C2 0.046(4) 0.045(4) 0.060(5) -0.002(3) -0.010(4) 0.003(4)
    C3 0.047(4) 0.065(4) 0.084(5) 0.011(4) 0.000(4) -0.004(4)
    C4 0.051(4) 0.080(5) 0.091(5) 0.006(4) 0.016(4) 0.000(4)
    C5 0.054(4) 0.072(4) 0.076(6) -0.002(3) 0.009(5) 0.009(5)
    C6 0.049(4) 0.053(4) 0.068(6) 0.005(3) 0.006(4) 0.013(4)
    C1A 0.037(4) 0.043(4) 0.040(4) 0.002(3) -0.006(3) 0.002(3)
    C2A 0.043(3) 0.049(3) 0.051(4) 0.002(2) -0.013(3) -0.008(3)
    C3A 0.050(3) 0.065(4) 0.081(4) 0.016(3) -0.005(3) -0.012(3)
    C4A 0.049(4) 0.084(4) 0.102(5) 0.007(3) 0.019(4) 0.004(4)
    C5A 0.052(4) 0.072(4) 0.092(6) -0.001(3) 0.014(4) 0.016(4)
    C6A 0.047(3) 0.048(3) 0.062(5) 0.009(3) 0.003(3) 0.010(3)
    C7 0.0398(13) 0.0405(13) 0.0308(13) 0.0000(11) -0.0042(10) 0.0058(11)
    C8 0.0467(16) 0.0555(17) 0.0464(16) -0.0029(13) -0.0034(13) 0.0175(14)
    C9 0.0404(13) 0.0428(13) 0.0310(13) -0.0013(11) 0.0000(11) 0.0049(12)
    C10 0.0346(12) 0.0328(12) 0.0282(12) -0.0003(9) -0.0023(10) 0.0027(10)
    C11 0.0426(14) 0.0332(13) 0.0382(13) 0.0037(10) -0.0015(11) 0.0006(11)
    C12 0.0484(15) 0.0357(13) 0.0302(12) 0.0013(11) 0.0003(12) -0.0004(11)
    C13 0.0350(12) 0.0318(11) 0.0272(11) -0.0003(9) -0.0006(10) 0.0029(10)
    C14 0.0319(12) 0.0372(13) 0.0254(11) 0.0021(10) 0.0012(10) 0.0013(10)
    C15 0.0355(13) 0.0378(13) 0.0324(13) -0.0028(10) -0.0025(11) 0.0040(11)
    C16 0.0442(15) 0.0496(16) 0.0432(16) -0.0022(12) -0.0107(12) 0.0070(13)
    C17 0.0396(13) 0.0340(12) 0.0313(12) 0.0015(10) -0.0037(11) 0.0042(10)
    C18 0.0454(14) 0.0285(12) 0.0383(13) 0.0009(10) 0.0030(11) 0.0043(11)
    C19 0.0462(16) 0.0539(17) 0.0514(17) -0.0058(13) 0.0004(14) 0.0103(15)
    C20 0.0486(18) 0.061(2) 0.084(3) -0.0088(15) -0.0008(19) 0.0099(19)
    C21 0.066(2) 0.0541(19) 0.085(3) -0.0054(16) 0.038(2) 0.0046(19)
    C22 0.089(3) 0.0534(19) 0.057(2) -0.0153(18) 0.031(2) -0.0065(17)
    C23 0.0624(18) 0.0438(15) 0.0436(16) -0.0117(13) 0.0110(14) -0.0027(13)
    C24 0.0670(19) 0.0379(14) 0.0370(15) -0.0026(13) 0.0065(14) -0.0078(12)
    C25 0.053(3) 0.034(3) 0.047(3) -0.006(2) 0.001(3) -0.007(2)
    C26 0.054(3) 0.042(3) 0.081(4) -0.009(3) 0.001(3) 0.001(3)
    C27 0.089(4) 0.060(5) 0.110(4) -0.021(3) 0.024(4) 0.008(4)
    C28 0.127(5) 0.055(3) 0.109(5) -0.014(4) 0.004(4) 0.023(3)
    C29 0.109(5) 0.045(3) 0.112(5) 0.014(3) -0.017(4) 0.005(3)
    C30 0.071(3) 0.041(3) 0.089(4) 0.004(2) -0.003(3) -0.009(3)
    C25A 0.055(5) 0.033(5) 0.056(5) 0.003(5) -0.005(5) -0.009(5)
    C26A 0.061(5) 0.033(5) 0.070(5) -0.018(4) 0.004(4) -0.008(5)
    C27A 0.089(5) 0.046(6) 0.106(6) -0.014(4) 0.016(5) 0.005(5)
    C28A 0.105(6) 0.050(5) 0.111(6) -0.012(5) 0.007(5) 0.024(5)
    C29A 0.102(6) 0.038(4) 0.117(7) 0.006(5) -0.007(6) 0.008(5)
    C30A 0.073(5) 0.036(4) 0.098(6) 0.002(4) 0.002(5) -0.011(5)
_geom_special_details
;
 All esds (except the esd in the dihedral angle between two l.s. planes)
 are estimated using the full covariance matrix.  The cell esds are taken
 into account individually in the estimation of esds in distances, angles
 and torsion angles; correlations between esds in cell parameters are only
 used when they are defined by crystal symmetry.  An approximate (isotropic)
 treatment of cell esds is used for estimating esds involving l.s. planes.
;
loop_
    _geom_bond_atom_site_label_1
    _geom_bond_atom_site_label_2
    _geom_bond_site_symmetry_2
    _geom_bond_distance
    _geom_bond_publ_flag
    S1 C8 . 1.818(3) ?
    S1 C7 . 1.832(3) ?
    S2 C16 . 1.803(3) ?
    S2 C17 . 1.829(3) ?
    N C11 . 1.460(3) ?
    N C12 . 1.460(3) ?
    N C24 . 1.473(3) ?
    O1 C9 . 1.412(3) ?
    O1 H1 . 0.8200 ?
    O2 C14 . 1.209(3) ?
    O3 C15 . 1.430(3) ?
    O3 H3 . 0.8200 ?
    C1 C2 . 1.3900 ?
    C1 C6 . 1.3900 ?
    C1 C7 . 1.548(10) ?
    C2 C3 . 1.3900 ?
    C2 H2A . 0.9300 ?
    C3 C4 . 1.3900 ?
    C3 H3A . 0.9300 ?
    C4 C5 . 1.3900 ?
    C4 H4A . 0.9300 ?
    C5 C6 . 1.3900 ?
    C5 H5A . 0.9300 ?
    C6 H6A . 0.9300 ?
    C1A C2A . 1.3900 ?
    C1A C6A . 1.3900 ?
    C1A C7 . 1.532(8) ?
    C2A C3A . 1.3900 ?
    C2A H2AA . 0.9300 ?
    C3A C4A . 1.3900 ?
    C3A H3AA . 0.9300 ?
    C4A C5A . 1.3900 ?
    C4A H4AA . 0.9300 ?
    C5A C6A . 1.3900 ?
    C5A H5AA . 0.9300 ?
    C6A H6AA . 0.9300 ?
    C7 C10 . 1.556(3) ?
    C7 H7 . 0.9800 ?
    C8 C9 . 1.514(4) ?
    C8 H8A . 0.9700 ?
    C8 H8B . 0.9700 ?
    C9 C10 . 1.560(4) ?
    C9 H9 . 0.9800 ?
    C10 C11 . 1.531(3) ?
    C10 C14 . 1.540(3) ?
    C11 H11A . 0.9700 ?
    C11 H11B . 0.9700 ?
    C12 C13 . 1.534(4) ?
    C12 H12A . 0.9700 ?
    C12 H12B . 0.9700 ?
    C13 C14 . 1.546(3) ?
    C13 C15 . 1.558(3) ?
    C13 C17 . 1.559(3) ?
    C15 C16 . 1.511(4) ?
    C15 H15 . 0.9800 ?
    C16 H16A . 0.9700 ?
    C16 H16B . 0.9700 ?
    C17 C18 . 1.524(4) ?
    C17 H17 . 0.9800 ?
    C18 C19 . 1.390(4) ?
    C18 C23 . 1.394(4) ?
    C19 C20 . 1.374(5) ?
    C19 H19 . 0.9300 ?
    C20 C21 . 1.377(6) ?
    C20 H20 . 0.9300 ?
    C21 C22 . 1.390(6) ?
    C21 H21 . 0.9300 ?
    C22 C23 . 1.376(5) ?
    C22 H22 . 0.9300 ?
    C23 H23 . 0.9300 ?
    C24 C25A . 1.448(10) ?
    C24 C25 . 1.535(6) ?
    C24 H24A . 0.9700 ?
    C24 H24B . 0.9700 ?
    C25 C26 . 1.3900 ?
    C25 C30 . 1.3900 ?
    C26 C27 . 1.3900 ?
    C26 H26A . 0.9300 ?
    C27 C28 . 1.3900 ?
    C27 H27A . 0.9300 ?
    C28 C29 . 1.3900 ?
    C28 H28A . 0.9300 ?
    C29 C30 . 1.3900 ?
    C29 H29A . 0.9300 ?
    C30 H30A . 0.9300 ?
    C25A C26A . 1.3900 ?
    C25A C30A . 1.3900 ?
    C26A C27A . 1.3900 ?
    C26A H26B . 0.9300 ?
    C27A C28A . 1.3900 ?
    C27A H27B . 0.9300 ?
    C28A C29A . 1.3900 ?
    C28A H28B . 0.9300 ?
    C29A C30A . 1.3900 ?
    C29A H29B . 0.9300 ?
    C30A H30B . 0.9300 ?
loop_
    _geom_angle_atom_site_label_1
    _geom_angle_atom_site_label_2
    _geom_angle_atom_site_label_3
    _geom_angle_site_symmetry_1
    _geom_angle_site_symmetry_3
    _geom_angle
    _geom_angle_publ_flag
    C8 S1 C7 . . 94.74(12) ?
    C16 S2 C17 . . 94.91(12) ?
    C11 N C12 . . 108.4(2) ?
    C11 N C24 . . 111.4(2) ?
    C12 N C24 . . 112.1(2) ?
    C9 O1 H1 . . 109.5 ?
    C15 O3 H3 . . 109.5 ?
    C2 C1 C6 . . 120.0 ?
    C2 C1 C7 . . 121.3(8) ?
    C6 C1 C7 . . 118.6(8) ?
    C3 C2 C1 . . 120.0 ?
    C3 C2 H2A . . 120.0 ?
    C1 C2 H2A . . 120.0 ?
    C4 C3 C2 . . 120.0 ?
    C4 C3 H3A . . 120.0 ?
    C2 C3 H3A . . 120.0 ?
    C3 C4 C5 . . 120.0 ?
    C3 C4 H4A . . 120.0 ?
    C5 C4 H4A . . 120.0 ?
    C6 C5 C4 . . 120.0 ?
    C6 C5 H5A . . 120.0 ?
    C4 C5 H5A . . 120.0 ?
    C5 C6 C1 . . 120.0 ?
    C5 C6 H6A . . 120.0 ?
    C1 C6 H6A . . 120.0 ?
    C2A C1A C6A . . 120.0 ?
    C2A C1A C7 . . 122.5(6) ?
    C6A C1A C7 . . 117.5(6) ?
    C1A C2A C3A . . 120.0 ?
    C1A C2A H2AA . . 120.0 ?
    C3A C2A H2AA . . 120.0 ?
    C4A C3A C2A . . 120.0 ?
    C4A C3A H3AA . . 120.0 ?
    C2A C3A H3AA . . 120.0 ?
    C3A C4A C5A . . 120.0 ?
    C3A C4A H4AA . . 120.0 ?
    C5A C4A H4AA . . 120.0 ?
    C4A C5A C6A . . 120.0 ?
    C4A C5A H5AA . . 120.0 ?
    C6A C5A H5AA . . 120.0 ?
    C5A C6A C1A . . 120.0 ?
    C5A C6A H6AA . . 120.0 ?
    C1A C6A H6AA . . 120.0 ?
    C1A C7 C10 . . 116.6(3) ?
    C1 C7 C10 . . 115.5(4) ?
    C1A C7 S1 . . 111.9(4) ?
    C1 C7 S1 . . 113.1(5) ?
    C10 C7 S1 . . 105.87(16) ?
    C1 C7 H7 . . 107.3 ?
    C10 C7 H7 . . 107.3 ?
    S1 C7 H7 . . 107.3 ?
    C9 C8 S1 . . 106.7(2) ?
    C9 C8 H8A . . 110.4 ?
    S1 C8 H8A . . 110.4 ?
    C9 C8 H8B . . 110.4 ?
    S1 C8 H8B . . 110.4 ?
    H8A C8 H8B . . 108.6 ?
    O1 C9 C8 . . 107.5(2) ?
    O1 C9 C10 . . 112.3(2) ?
    C8 C9 C10 . . 107.0(2) ?
    O1 C9 H9 . . 110.0 ?
    C8 C9 H9 . . 110.0 ?
    C10 C9 H9 . . 110.0 ?
    C11 C10 C14 . . 111.0(2) ?
    C11 C10 C7 . . 111.8(2) ?
    C14 C10 C7 . . 111.51(19) ?
    C11 C10 C9 . . 110.5(2) ?
    C14 C10 C9 . . 107.49(19) ?
    C7 C10 C9 . . 104.2(2) ?
    N C11 C10 . . 111.2(2) ?
    N C11 H11A . . 109.4 ?
    C10 C11 H11A . . 109.4 ?
    N C11 H11B . . 109.4 ?
    C10 C11 H11B . . 109.4 ?
    H11A C11 H11B . . 108.0 ?
    N C12 C13 . . 109.0(2) ?
    N C12 H12A . . 109.9 ?
    C13 C12 H12A . . 109.9 ?
    N C12 H12B . . 109.9 ?
    C13 C12 H12B . . 109.9 ?
    H12A C12 H12B . . 108.3 ?
    C12 C13 C14 . . 109.70(19) ?
    C12 C13 C15 . . 108.5(2) ?
    C14 C13 C15 . . 109.98(19) ?
    C12 C13 C17 . . 113.6(2) ?
    C14 C13 C17 . . 110.24(19) ?
    C15 C13 C17 . . 104.74(19) ?
    O2 C14 C10 . . 121.5(2) ?
    O2 C14 C13 . . 120.8(2) ?
    C10 C14 C13 . . 117.7(2) ?
    O3 C15 C16 . . 112.0(2) ?
    O3 C15 C13 . . 108.7(2) ?
    C16 C15 C13 . . 106.9(2) ?
    O3 C15 H15 . . 109.7 ?
    C16 C15 H15 . . 109.7 ?
    C13 C15 H15 . . 109.7 ?
    C15 C16 S2 . . 106.49(19) ?
    C15 C16 H16A . . 110.4 ?
    S2 C16 H16A . . 110.4 ?
    C15 C16 H16B . . 110.4 ?
    S2 C16 H16B . . 110.4 ?
    H16A C16 H16B . . 108.6 ?
    C18 C17 C13 . . 116.8(2) ?
    C18 C17 S2 . . 112.63(18) ?
    C13 C17 S2 . . 106.71(16) ?
    C18 C17 H17 . . 106.7 ?
    C13 C17 H17 . . 106.7 ?
    S2 C17 H17 . . 106.7 ?
    C19 C18 C23 . . 118.3(3) ?
    C19 C18 C17 . . 119.4(2) ?
    C23 C18 C17 . . 122.3(3) ?
    C20 C19 C18 . . 121.1(3) ?
    C20 C19 H19 . . 119.5 ?
    C18 C19 H19 . . 119.5 ?
    C19 C20 C21 . . 120.5(3) ?
    C19 C20 H20 . . 119.7 ?
    C21 C20 H20 . . 119.7 ?
    C20 C21 C22 . . 119.0(3) ?
    C20 C21 H21 . . 120.5 ?
    C22 C21 H21 . . 120.5 ?
    C23 C22 C21 . . 120.7(3) ?
    C23 C22 H22 . . 119.6 ?
    C21 C22 H22 . . 119.6 ?
    C22 C23 C18 . . 120.4(3) ?
    C22 C23 H23 . . 119.8 ?
    C18 C23 H23 . . 119.8 ?
    C25A C24 N . . 112.9(6) ?
    N C24 C25 . . 110.4(3) ?
    N C24 H24A . . 109.6 ?
    C25 C24 H24A . . 109.6 ?
    N C24 H24B . . 109.6 ?
    C25 C24 H24B . . 109.6 ?
    H24A C24 H24B . . 108.1 ?
    C26 C25 C30 . . 120.0 ?
    C26 C25 C24 . . 122.0(4) ?
    C30 C25 C24 . . 118.0(4) ?
    C27 C26 C25 . . 120.0 ?
    C27 C26 H26A . . 120.0 ?
    C25 C26 H26A . . 120.0 ?
    C26 C27 C28 . . 120.0 ?
    C26 C27 H27A . . 120.0 ?
    C28 C27 H27A . . 120.0 ?
    C27 C28 C29 . . 120.0 ?
    C27 C28 H28A . . 120.0 ?
    C29 C28 H28A . . 120.0 ?
    C30 C29 C28 . . 120.0 ?
    C30 C29 H29A . . 120.0 ?
    C28 C29 H29A . . 120.0 ?
    C29 C30 C25 . . 120.0 ?
    C29 C30 H30A . . 120.0 ?
    C25 C30 H30A . . 120.0 ?
    C26A C25A C30A . . 120.0 ?
    C26A C25A C24 . . 115.0(10) ?
    C30A C25A C24 . . 124.9(10) ?
    C25A C26A C27A . . 120.0 ?
    C25A C26A H26B . . 120.0 ?
    C27A C26A H26B . . 120.0 ?
    C26A C27A C28A . . 120.0 ?
    C26A C27A H27B . . 120.0 ?
    C28A C27A H27B . . 120.0 ?
    C29A C28A C27A . . 120.0 ?
    C29A C28A H28B . . 120.0 ?
    C27A C28A H28B . . 120.0 ?
    C28A C29A C30A . . 120.0 ?
    C28A C29A H29B . . 120.0 ?
    C30A C29A H29B . . 120.0 ?
    C29A C30A C25A . . 120.0 ?
    C29A C30A H30B . . 120.0 ?
    C25A C30A H30B . . 120.0 ?
loop_
    _geom_torsion_atom_site_label_1
    _geom_torsion_atom_site_label_2
    _geom_torsion_atom_site_label_3
    _geom_torsion_atom_site_label_4
    _geom_torsion_site_symmetry_1
    _geom_torsion_site_symmetry_2
    _geom_torsion_site_symmetry_3
    _geom_torsion_site_symmetry_4
    _geom_torsion
    _geom_torsion_publ_flag
    C6 C1 C2 C3 . . . . 0.0 ?
    C7 C1 C2 C3 . . . . 177.8(7) ?
    C1 C2 C3 C4 . . . . 0.0 ?
    C2 C3 C4 C5 . . . . 0.0 ?
    C3 C4 C5 C6 . . . . 0.0 ?
    C4 C5 C6 C1 . . . . 0.0 ?
    C2 C1 C6 C5 . . . . 0.0 ?
    C7 C1 C6 C5 . . . . -177.8(7) ?
    C6A C1A C2A C3A . . . . 0.0 ?
    C7 C1A C2A C3A . . . . -179.6(6) ?
    C1A C2A C3A C4A . . . . 0.0 ?
    C2A C3A C4A C5A . . . . 0.0 ?
    C3A C4A C5A C6A . . . . 0.0 ?
    C4A C5A C6A C1A . . . . 0.0 ?
    C2A C1A C6A C5A . . . . 0.0 ?
    C7 C1A C6A C5A . . . . 179.6(5) ?
    C2A C1A C7 C10 . . . . -91.3(6) ?
    C6A C1A C7 C10 . . . . 89.1(6) ?
    C2A C1A C7 S1 . . . . 30.8(6) ?
    C6A C1A C7 S1 . . . . -148.8(6) ?
    C2 C1 C7 C10 . . . . -112.3(8) ?
    C6 C1 C7 C10 . . . . 65.5(9) ?
    C2 C1 C7 S1 . . . . 10.0(9) ?
    C6 C1 C7 S1 . . . . -172.2(7) ?
    C8 S1 C7 C1A . . . . -143.9(3) ?
    C8 S1 C7 C1 . . . . -143.4(4) ?
    C8 S1 C7 C10 . . . . -15.9(2) ?
    C7 S1 C8 C9 . . . . -12.3(2) ?
    S1 C8 C9 O1 . . . . -83.4(2) ?
    S1 C8 C9 C10 . . . . 37.3(3) ?
    C1A C7 C10 C11 . . . . 44.5(5) ?
    C1 C7 C10 C11 . . . . 45.3(6) ?
    S1 C7 C10 C11 . . . . -80.7(2) ?
    C1A C7 C10 C14 . . . . -80.5(5) ?
    C1 C7 C10 C14 . . . . -79.6(6) ?
    S1 C7 C10 C14 . . . . 154.29(17) ?
    C1A C7 C10 C9 . . . . 163.8(4) ?
    C1 C7 C10 C9 . . . . 164.7(6) ?
    S1 C7 C10 C9 . . . . 38.6(2) ?
    O1 C9 C10 C11 . . . . -171.5(2) ?
    C8 C9 C10 C11 . . . . 70.8(3) ?
    O1 C9 C10 C14 . . . . -50.2(3) ?
    C8 C9 C10 C14 . . . . -167.9(2) ?
    O1 C9 C10 C7 . . . . 68.2(3) ?
    C8 C9 C10 C7 . . . . -49.5(3) ?
    C12 N C11 C10 . . . . 68.0(3) ?
    C24 N C11 C10 . . . . -168.2(2) ?
    C14 C10 C11 N . . . . -48.1(3) ?
    C7 C10 C11 N . . . . -173.3(2) ?
    C9 C10 C11 N . . . . 71.1(3) ?
    C11 N C12 C13 . . . . -71.5(3) ?
    C24 N C12 C13 . . . . 165.1(2) ?
    N C12 C13 C14 . . . . 55.1(3) ?
    N C12 C13 C15 . . . . -65.1(3) ?
    N C12 C13 C17 . . . . 178.9(2) ?
    C11 C10 C14 O2 . . . . -146.7(2) ?
    C7 C10 C14 O2 . . . . -21.3(3) ?
    C9 C10 C14 O2 . . . . 92.3(3) ?
    C11 C10 C14 C13 . . . . 35.2(3) ?
    C7 C10 C14 C13 . . . . 160.5(2) ?
    C9 C10 C14 C13 . . . . -85.9(2) ?
    C12 C13 C14 O2 . . . . 143.1(2) ?
    C15 C13 C14 O2 . . . . -97.7(3) ?
    C17 C13 C14 O2 . . . . 17.3(3) ?
    C12 C13 C14 C10 . . . . -38.7(3) ?
    C15 C13 C14 C10 . . . . 80.5(2) ?
    C17 C13 C14 C10 . . . . -164.5(2) ?
    C12 C13 C15 O3 . . . . 165.0(2) ?
    C14 C13 C15 O3 . . . . 45.1(3) ?
    C17 C13 C15 O3 . . . . -73.4(2) ?
    C12 C13 C15 C16 . . . . -74.0(3) ?
    C14 C13 C15 C16 . . . . 166.1(2) ?
    C17 C13 C15 C16 . . . . 47.6(3) ?
    O3 C15 C16 S2 . . . . 78.5(2) ?
    C13 C15 C16 S2 . . . . -40.4(3) ?
    C17 S2 C16 C15 . . . . 17.7(2) ?
    C12 C13 C17 C18 . . . . -42.0(3) ?
    C14 C13 C17 C18 . . . . 81.6(3) ?
    C15 C13 C17 C18 . . . . -160.2(2) ?
    C12 C13 C17 S2 . . . . 85.0(2) ?
    C14 C13 C17 S2 . . . . -151.45(16) ?
    C15 C13 C17 S2 . . . . -33.2(2) ?
    C16 S2 C17 C18 . . . . 139.0(2) ?
    C16 S2 C17 C13 . . . . 9.6(2) ?
    C13 C17 C18 C19 . . . . -88.8(3) ?
    S2 C17 C18 C19 . . . . 147.2(2) ?
    C13 C17 C18 C23 . . . . 94.2(3) ?
    S2 C17 C18 C23 . . . . -29.8(3) ?
    C23 C18 C19 C20 . . . . 0.7(4) ?
    C17 C18 C19 C20 . . . . -176.4(3) ?
    C18 C19 C20 C21 . . . . 0.4(5) ?
    C19 C20 C21 C22 . . . . -0.6(5) ?
    C20 C21 C22 C23 . . . . -0.3(6) ?
    C21 C22 C23 C18 . . . . 1.5(5) ?
    C19 C18 C23 C22 . . . . -1.6(5) ?
    C17 C18 C23 C22 . . . . 175.4(3) ?
    C11 N C24 C25A . . . . 69.8(7) ?
    C12 N C24 C25A . . . . -168.5(7) ?
    C11 N C24 C25 . . . . 67.9(4) ?
    C12 N C24 C25 . . . . -170.4(3) ?
    N C24 C25 C26 . . . . 66.9(5) ?
    N C24 C25 C30 . . . . -112.9(5) ?
    C30 C25 C26 C27 . . . . 0.0 ?
    C24 C25 C26 C27 . . . . -179.8(5) ?
    C25 C26 C27 C28 . . . . 0.0 ?
    C26 C27 C28 C29 . . . . 0.0 ?
    C27 C28 C29 C30 . . . . 0.0 ?
    C28 C29 C30 C25 . . . . 0.0 ?
    C26 C25 C30 C29 . . . . 0.0 ?
    C24 C25 C30 C29 . . . . 179.8(5) ?
    N C24 C25A C26A . . . . 48.5(9) ?
    N C24 C25A C30A . . . . -135.6(10) ?
    C30A C25A C26A C27A . . . . 0.0 ?
    C24 C25A C26A C27A . . . . 176.1(11) ?
    C25A C26A C27A C28A . . . . 0.0 ?
    C26A C27A C28A C29A . . . . 0.0 ?
    C27A C28A C29A C30A . . . . 0.0 ?
    C28A C29A C30A C25A . . . . 0.0 ?
    C26A C25A C30A C29A . . . . 0.0 ?
    C24 C25A C30A C29A . . . . -175.7(12) ?
loop_
    _geom_hbond_atom_site_label_D
    _geom_hbond_atom_site_label_H
    _geom_hbond_atom_site_label_A
    _geom_hbond_site_symmetry_A
    _geom_hbond_distance_DH
    _geom_hbond_distance_HA
    _geom_hbond_distance_DA
    _geom_hbond_angle_DHA
    _geom_hbond_publ_flag
    O1 H1 O3 . 0.82 2.31 3.058(3) 152.0 yes
    O3 H3 O3 3_466 0.82 2.05 2.851(3) 167.0 yes
_shelx_space_group_comment
;
The symmetry employed for this shelxl refinement is uniquely defined
by the following loop, which should always be used as a source of
symmetry information in preference to the above space-group names.
They are only intended as comments.
;
_shelx_estimated_absorpt_T_min     0.940
_shelx_estimated_absorpt_T_max     0.957
_shelx_hkl_file
;
   0   0   1    0.14    0.03
   0   0   1    0.05    0.04
   0   0  -1    0.11    0.04
   0   0   2  131.79    3.25
   0   0  -2  135.60    3.24
   0   0   2  130.84    3.06
   0   0   3   -0.19    0.14
   0   0   3    0.05    0.10
   0   0   4   56.37    1.46
   0   0   4   56.05    1.61
   0   0   5    0.02    0.14
   0   0   5   -0.01    0.18
   0   0   6  136.54    3.65
   0   0   6  135.73    3.35
   0   0   7    0.05    0.18
   0   0  -7   -0.28    0.20
   0   0   7    0.15    0.29
   0   0   8    0.56    0.30
   0   0   8    0.82    0.39
   0   0  -8    0.70    0.31
   0   0   9   -0.33    0.28
   0   0   9   -0.52    0.35
   0   0  -9    0.24    0.28
   0   0  10   14.71    1.04
   0   0  11   -0.58    0.47
   0  -1   0    0.03    0.01
   0  -1   1  178.49    4.17
   0  -1  -1  184.84    4.37
   0   1   1  184.48    4.20
   0   1  -1  183.08    4.39
   0   1   1  179.55    4.38
   0  -1  -1  185.52    4.20
   0  -1   2  520.95   11.76
   0   1   2  510.43   12.33
   0   1   2  525.47   11.76
   0   1  -2  532.77   12.30
   0  -1   2  519.40   12.32
   0   1   3  211.93    5.26
   0  -1   3  216.79    5.25
   0   1   3  218.11    4.96
   0  -1   3  216.97    4.98
   0  -1   4    1.94    0.20
   0  -1   4    1.87    0.26
   0   1   4    1.91    0.26
   0   1   4    1.90    0.19
   0  -1   5    6.95    0.47
   0   1   5    7.39    0.49
   0  -1   5    7.61    0.40
   0   1   5    7.64    0.39
   0  -1  -5    7.44    0.40
   0   1   6    1.40    0.25
   0  -1  -6    1.59    0.28
   0   1   6    1.59    0.34
   0  -1   6    2.04    0.34
   0  -1   6    1.57    0.27
   0  -1  -7    0.09    0.21
   0  -1   7   -0.04    0.17
   0   1   7   -0.24    0.27
   0  -1   7   -0.24    0.23
   0   1   7    0.07    0.19
   0  -1  -8    0.72    0.30
   0   1  -8    1.01    0.35
   0  -1   8    0.63    0.42
   0   1   8    1.35    0.46
   0  -1   8   -0.08    0.29
   0   1   8    0.15    0.27
   0  -1   9   -0.43    0.27
   0  -1  -9   -0.16    0.31
   0   1   9   -0.48    0.35
   0  -1   9   -0.01    0.38
   0   1  -9    0.05    0.31
   0  -1  10    1.03    0.50
   0   1  10    0.31    0.42
   0   1  11    3.94    0.70
   0   2   0  263.93    6.96
   0  -2   0  263.94    6.90
   0  -2   0  265.85    6.10
   0  -2  -1   13.70    0.41
   0  -2  -1   13.58    0.36
   0  -2   1   12.72    0.37
   0   2   1   13.29    0.41
   0   2  -1   13.33    0.37
   0  -2   1   13.36    0.37
   0   2   2   73.02    1.70
   0  -2  -2   71.90    1.70
   0  -2   2   71.40    1.72
   0   2   2   69.20    1.84
   0   2  -2   71.52    1.79
   0  -2   3  253.70    6.19
   0  -2   3  251.77    5.90
   0   2   3  256.52    6.24
   0  -2  -3  262.48    5.89
   0   2   3  260.43    5.88
   0  -2   4   10.58    0.49
   0  -2  -4   10.99    0.43
   0   2   4   10.15    0.52
   0   2   4   10.44    0.41
   0  -2   4    9.76    0.43
   0   2   5    8.60    0.42
   0   2   5    8.38    0.53
   0  -2  -5    8.81    0.44
   0  -2   5    8.58    0.42
   0  -2   5    8.46    0.51
   0  -2   6    0.03    0.18
   0  -2  -6    0.10    0.19
   0  -2   6    0.05    0.23
   0   2   6    0.37    0.28
   0   2   6    0.20    0.18
   0   2   7    0.18    0.29
   0   2   7    0.21    0.20
   0  -2  -7    0.30    0.24
   0  -2   7    0.54    0.23
   0  -2   7    0.45    0.30
   0  -2  -8   31.55    1.14
   0  -2   8   32.38    1.32
   0  -2   8   32.90    1.18
   0   2   8   32.23    1.38
   0   2  -9    6.30    0.57
   0  -2   9    6.18    0.54
   0  -2   9    5.10    0.65
   0   2   9    6.09    0.69
   0  -2  10    1.19    0.49
   0   2  10    1.00    0.51
   0   2  11   -0.65    0.45
   0  -3   0    0.33    0.04
   0  -3   0    0.49    0.05
   0   3   0    0.33    0.04
   0   3  -1  178.21    4.52
   0  -3  -1  184.01    4.19
   0   3   1  181.19    4.39
   0  -3  -1  183.42    4.38
   0  -3   1  184.75    4.18
   0  -3   1  184.16    4.57
   0  -3   2  158.48    3.70
   0  -3  -2  159.66    3.68
   0  -3   2  160.74    3.86
   0   3  -2  161.03    3.85
   0   3   2  159.71    3.92
   0  -3  -3   11.12    0.40
   0   3   3   11.36    0.50
   0  -3   3   11.46    0.42
   0  -3   4    1.26    0.21
   0   3   4    1.64    0.25
   0  -3  -4    1.68    0.19
   0  -3   4    1.46    0.19
   0  -3   5    5.29    0.36
   0  -3  -5    5.49    0.37
   0  -3   5    5.70    0.43
   0   3   5    5.39    0.48
   0  -3   6    0.06    0.19
   0   3   6   -0.02    0.24
   0  -3   6   -0.21    0.19
   0  -3  -6   -0.07    0.17
   0  -3   7    2.07    0.31
   0  -3  -7    1.54    0.30
   0   3   7    1.74    0.38
   0  -3   7    1.94    0.35
   0   3   8    6.07    0.63
   0  -3   8    4.45    0.48
   0  -3   8    5.65    0.57
   0  -3  -8    4.51    0.45
   0  -3   9    9.86    0.69
   0  -3   9   10.02    0.79
   0   3  -9    9.39    0.67
   0   3   9   10.00    0.86
   0  -3  10   -0.13    0.32
   0   3  10    0.18    0.47
   0   3 -10    0.40    0.34
   0  -3  10    0.31    0.45
   0   4   0  616.65   15.10
   0  -4   0  637.89   15.06
   0  -4   0  620.08   14.13
   0   4   1  700.68   16.80
   0   4  -1  718.53   18.75
   0  -4  -1  726.38   16.77
   0  -4  -1  708.26   16.20
   0   4   2    1.77    0.20
   0  -4  -2    2.13    0.18
   0  -4   2    2.64    0.17
   0   4  -2    2.12    0.16
   0  -4   2    2.52    0.18
   0  -4  -3    5.11    0.26
   0   4   3    5.09    0.34
   0  -4   3    5.08    0.27
   0  -4   3    5.13    0.28
   0   4   4   18.91    0.77
   0  -4  -4   19.68    0.63
   0  -4   4   19.92    0.68
   0  -4   5   59.27    1.61
   0  -4  -5   59.55    1.56
   0   4   5   57.43    1.79
   0  -4   5   57.43    1.69
   0  -4   6    6.16    0.48
   0  -4   6    6.26    0.42
   0  -4  -6    6.36    0.41
   0   4   6    5.91    0.52
   0   4   7    2.68    0.45
   0  -4  -7    3.47    0.37
   0  -4   7    3.44    0.36
   0  -4   7    3.36    0.41
   0  -4   8    0.35    0.31
   0   4   8   -0.22    0.34
   0  -4   8    0.31    0.35
   0  -4  -8    0.05    0.29
   0  -4   9    0.87    0.37
   0   4   9    0.86    0.48
   0  -4   9    1.23    0.45
   0  -4  10    0.10    0.34
   0   4  10   -0.08    0.44
   0   4 -10    0.21    0.35
   0  -5   0    0.03    0.05
   0  -5   0    0.04    0.05
   0   5   0    0.07    0.05
   0  -5  -1  581.15   13.16
   0  -5   1  579.86   13.15
   0   5   1  582.90   13.78
   0  -5  -1  591.86   13.75
   0   5   2  133.55    3.34
   0  -5   2  133.43    3.16
   0  -5   2  137.25    3.25
   0  -5  -2  133.41    3.12
   0   5  -2  133.21    3.23
   0   5  -3  229.84    5.48
   0  -5   3  227.83    5.30
   0  -5  -3  229.63    5.25
   0  -5   3  230.24    5.49
   0   5   3  224.61    5.61
   0  -5   4   14.13    0.55
   0  -5  -4   13.09    0.49
   0  -5   4   12.44    0.53
   0   5   4   13.31    0.63
   0  -5  -5   37.08    1.09
   0   5   5   39.27    1.33
   0  -5   5   37.39    1.16
   0  -5   6   53.26    1.54
   0  -5   6   50.96    1.59
   0  -5  -6   51.27    1.46
   0   5   6   51.54    1.73
   0  -5  -7   33.79    1.13
   0   5   7   34.03    1.39
   0  -5   7   34.47    1.20
   0  -5   7   36.03    1.28
   0   5   8   12.67    0.88
   0  -5   8   12.63    0.73
   0  -5  -8   13.39    0.69
   0  -5   8   13.13    0.80
   0   5   9    4.47    0.63
   0  -5   9    4.90    0.51
   0  -5   9    5.33    0.60
   0   5 -10    0.63    0.36
   0   5  10    0.08    0.42
   0  -5  10   -0.08    0.32
   0  -6   0  531.62   12.20
   0   6   0  535.55   12.84
   0  -6   0  557.23   12.82
   0   6   1    4.21    0.23
   0  -6  -1    4.31    0.21
   0  -6  -1    3.51    0.24
   0  -6   1    3.73    0.20
   0  -6  -2    7.74    0.30
   0   6  -2    6.97    0.25
   0  -6   2    7.24    0.32
   0   6   2    7.40    0.39
   0  -6   3   60.82    1.61
   0   6   3   61.51    1.75
   0  -6  -3   62.29    1.55
   0   6  -3   62.22    1.59
   0  -6   3   64.34    1.61
   0   6   4    1.43    0.28
   0  -6  -4    1.20    0.18
   0  -6   4    0.97    0.20
   0  -6   4    1.15    0.21
   0  -6   5    1.12    0.24
   0  -6  -5    1.11    0.20
   0  -6   5    0.74    0.22
   0   6   5    1.35    0.30
   0  -6   6    0.39    0.17
   0   6   6    1.43    0.37
   0  -6   6    1.01    0.25
   0  -6  -6    0.52    0.24
   0   6   7    1.49    0.42
   0  -6  -7    1.22    0.30
   0  -6   7    1.18    0.30
   0  -6   7    1.45    0.36
   0  -6   8   21.64    1.04
   0  -6   8   23.70    1.01
   0   6   8   25.46    1.25
   0  -6   9    2.02    0.43
   0   6   9    1.84    0.51
   0   6  10    1.75    0.56
   0  -6  10    1.56    0.43
   0  -7   0    0.07    0.06
   0   7   0    0.07    0.07
   0  -7   0    0.14    0.08
   0  -7   1   51.13    1.30
   0   7   1   50.74    1.36
   0  -7  -1   51.02    1.27
   0  -7  -1   52.47    1.36
   0   7  -2   56.20    1.39
   0  -7  -2   57.18    1.39
   0   7   2   54.46    1.54
   0   7  -3  427.57   10.15
   0   7   3  434.42   10.33
   0  -7   3  428.23    9.82
   0  -7  -3  429.23    9.75
   0  -7  -4   93.39    2.28
   0  -7   4   92.53    2.38
   0   7   4   92.63    2.56
   0  -7   4   93.37    2.37
   0  -7   5    0.53    0.19
   0  -7   5   -0.10    0.19
   0   7   5    0.33    0.26
   0  -7  -5    0.60    0.19
   0  -7   6    0.64    0.24
   0   7   6    0.30    0.30
   0  -7  -6    0.07    0.22
   0  -7   6   -0.02    0.23
   0  -7  -7    0.80    0.27
   0  -7   7    0.60    0.28
   0   7   7    0.04    0.36
   0  -7   8   17.40    0.87
   0   7   8   17.51    1.04
   0  -7   9    8.12    0.67
   0   7   9    9.04    0.84
   0   7  10    1.05    0.54
   0  -7  10    1.15    0.43
   0  -8   0   50.50    1.27
   0  -8   0   48.20    1.26
   0   8   0   50.58    1.27
   0  -8   1   30.03    0.86
   0  -8  -1   31.48    0.83
   0   8   1   30.84    0.89
   0   8   2  256.61    6.26
   0  -8  -2  258.96    5.90
   0  -8   3   59.22    1.58
   0   8  -3   59.33    1.50
   0  -8  -3   59.97    1.51
   0   8   3   58.67    1.71
   0  -8   4   57.13    1.57
   0   8   4   56.72    1.73
   0  -8  -4   56.81    1.48
   0  -8   5    9.67    0.53
   0  -8  -5    9.06    0.46
   0   8   5    9.21    0.61
   0   8   6   42.58    1.56
   0  -8   6   43.32    1.38
   0  -8  -6   43.53    1.28
   0  -8   7    0.03    0.28
   0   8   7   -0.76    0.30
   0  -8  -7    0.09    0.25
   0   8   8    5.65    0.67
   0  -8   8    5.30    0.51
   0  -8   9    7.50    0.65
   0   8   9    7.59    0.80
   0  -8  10   -0.27    0.34
   0   8  10    0.26    0.49
   0  -8  11   -0.34    0.36
   0   8 -11    0.27    0.43
   0   9   0   -0.23    0.07
   0  -9   0   -0.07    0.07
   0  -9   0   -0.15    0.08
   0   9  -1  376.32    9.29
   0  -9  -1  380.74    8.59
   0  -9   1  376.79    8.62
   0   9   1  378.32    9.01
   0  -9  -2   49.03    1.26
   0   9   2   47.28    1.40
   0  -9   2   49.26    1.32
   0  -9  -3    1.44    0.19
   0   9   3    1.19    0.26
   0   9  -3    1.91    0.14
   0  -9   3    1.61    0.22
   0  -9  -4   16.42    0.59
   0   9   4   16.70    0.78
   0  -9   4   15.63    0.65
   0   9   5    0.89    0.31
   0  -9  -5    1.36    0.24
   0  -9   5    0.87    0.23
   0   9   6    0.73    0.37
   0  -9   6    0.80    0.26
   0  -9  -6    1.10    0.26
   0  -9  -7    7.97    0.54
   0   9   7    7.44    0.71
   0  -9   7    8.81    0.62
   0   9   8    0.26    0.38
   0  -9   8    0.42    0.30
   0  -9   9    0.56    0.37
   0   9   9    0.50    0.45
   0  -9  10   -0.20    0.34
   0   9  10    0.10    0.44
   0  -9  11   -0.12    0.38
   0  10   0   16.43    0.52
   0 -10   0   16.43    0.55
   0 -10   0   16.98    0.52
   0 -10  -1  289.10    6.69
   0 -10   1  294.81    6.73
   0  10   1  294.15    7.02
   0 -10   1  284.31    7.03
   0  10  -1  298.44    7.08
   0 -10  -2  148.34    3.50
   0 -10   2  147.13    3.57
   0  10   2  150.86    3.76
   0 -10  -3    1.63    0.20
   0  10  -3    1.65    0.15
   0 -10   3    1.73    0.22
   0  10   3    1.35    0.28
   0  10   4   44.76    1.46
   0 -10  -4   44.52    1.22
   0  10  -4   44.10    1.19
   0 -10   4   44.47    1.32
   0 -10   5   18.84    0.77
   0 -10  -5   17.27    0.67
   0  10   5   19.03    0.90
   0 -10   6   31.19    1.11
   0  10   6   28.89    1.26
   0 -10  -6   30.90    1.00
   0 -10   7    2.91    0.44
   0  10   7    3.64    0.55
   0  10   8    7.17    0.74
   0 -10   8    7.19    0.61
   0  10   9    0.22    0.43
   0 -10   9    0.11    0.32
   0 -10  10    0.09    0.37
   0 -10  11    0.78    0.45
   0  11   0    0.11    0.10
   0 -11   0    0.10    0.11
   0 -11   0    0.02    0.10
   0 -11   1    0.23    0.07
   0  11   1   -0.04    0.12
   0 -11   1    0.32    0.14
   0 -11  -1    0.14    0.12
   0 -11  -2  370.06    8.49
   0 -11   2  372.27    8.56
   0  11   2  374.10    8.96
   0  11   3   22.46    0.89
   0 -11   3   22.96    0.80
   0 -11  -3   23.36    0.73
   0  11   4   -0.11    0.25
   0 -11   4    0.02    0.18
   0 -11  -4    0.15    0.17
   0  11  -4   -0.23    0.12
   0  11   5   19.89    0.96
   0 -11  -5   19.33    0.71
   0 -11   5   20.82    0.82
   0  11   6   -0.03    0.36
   0 -11   6    0.22    0.27
   0 -11  -6    1.09    0.27
   0  11   7   13.59    0.94
   0 -11   7   14.01    0.76
   0 -11   8    8.80    0.68
   0  11   8    5.52    0.69
   0  11   9    3.85    0.66
   0 -11   9    3.74    0.53
   0 -11  10    1.03    0.45
   0 -12   0  134.34    3.28
   0  12   0  133.35    3.35
   0 -12   0  143.21    3.35
   0  12  -1   14.26    0.42
   0 -12   1   14.18    0.55
   0  12   1   14.23    0.55
   0 -12   1   13.97    0.41
   0 -12  -1   14.66    0.52
   0  12   2  132.05    3.37
   0 -12  -2  129.79    3.14
   0 -12   2  131.02    3.21
   0 -12   3    7.73    0.44
   0 -12  -3    8.86    0.40
   0  12   3    7.56    0.49
   0 -12   4   17.27    0.73
   0  12   4   16.83    0.82
   0 -12  -4   18.65    0.65
   0  12  -4   18.86    0.55
   0 -12  -5   34.15    1.03
   0 -12   5   34.81    1.18
   0  12   5   32.89    1.30
   0 -12  -6    0.15    0.24
   0  12   6   -0.14    0.34
   0 -12   6    0.19    0.28
   0 -12   7    0.16    0.31
   0  12   7   -0.13    0.33
   0  12   8    2.15    0.54
   0 -12   8    2.46    0.44
   0  12   9    1.21    0.53
   0 -12   9    1.52    0.44
   0 -12  10    1.10    0.47
   0 -13   0    0.27    0.15
   0  13   1   13.33    0.54
   0 -13   1   13.58    0.40
   0 -13   1   12.58    0.53
   0  13  -1   13.68    0.41
   0 -13  -1   13.33    0.51
   0 -13  -2   15.45    0.57
   0 -13   2   16.28    0.64
   0  13   2   15.37    0.66
   0 -13  -3   13.94    0.55
   0  13   3   15.93    0.72
   0 -13   3   14.11    0.62
   0  13   4    8.57    0.59
   0 -13  -4    7.61    0.41
   0 -13   4    8.29    0.52
   0  13   5    9.90    0.68
   0 -13  -5    9.25    0.48
   0 -13   5    8.75    0.55
   0 -13   6   13.66    0.76
   0  13   6   13.77    0.87
   0 -13  -6   13.91    0.63
   0 -13   7    4.91    0.52
   0  13   7    5.34    0.67
   0  13   8    2.51    0.59
   0 -13   8    2.35    0.44
   0  13   9    0.17    0.45
   0 -13   9   -0.42    0.36
   0 -13  10    0.16    0.41
   0 -14   0  106.17    2.66
   0  14   0  108.63    2.69
   0  14   1   54.54    1.52
   0 -14  -1   53.22    1.45
   0 -14   1   53.73    1.49
   0  14  -1   54.92    1.36
   0 -14   1   52.42    1.35
   0 -14  -2   29.75    0.92
   0  14   2   31.93    1.05
   0 -14   2   30.65    0.99
   0  14   3    2.57    0.33
   0 -14   3    1.97    0.27
   0 -14  -3    2.54    0.25
   0 -14  -4    0.11    0.18
   0  14   4    0.05    0.25
   0 -14   4    0.42    0.21
   0 -14  -5   11.63    0.54
   0  14   5   12.21    0.76
   0 -14   5   13.20    0.68
   0 -14   6    0.82    0.31
   0  14   6    0.56    0.40
   0  14   7   -0.39    0.34
   0 -14   7    0.64    0.34
   0  14   8    1.09    0.49
   0 -14   8    1.39    0.39
   0 -14   9    2.81    0.54
   0  14   9    2.39    0.64
   0 -14  10    0.40    0.43
   0 -15   0    0.16    0.13
   0 -15   1   11.79    0.54
   0 -15  -1   10.41    0.48
   0 -15   1    9.78    0.36
   0  15  -1   11.18    0.37
   0  15   1   11.00    0.51
   0  15   2    2.62    0.32
   0 -15   2    2.49    0.29
   0 -15  -2    3.04    0.28
   0  15   3    3.34    0.38
   0 -15   3    3.05    0.33
   0 -15  -3    2.99    0.27
   0  15   4    4.91    0.49
   0 -15   4    4.70    0.42
   0 -15  -4    4.95    0.36
   0 -15  -5    8.29    0.47
   0 -15   5    8.45    0.57
   0  15   5    8.68    0.66
   0 -15   6   -0.05    0.25
   0  15   6    0.03    0.34
   0 -15   7    0.34    0.32
   0  15   7    0.21    0.39
   0 -15   8    1.56    0.45
   0  15   8    1.89    0.57
   0 -15   9    3.49    0.58
   0  15   9    2.85    0.67
   0 -15  10    0.48    0.46
   0 -16   0    4.10    0.32
   0  16   0    4.00    0.28
   0 -16   1   30.25    0.83
   0  16   1   30.89    1.00
   0 -16   1   32.32    1.02
   0 -16  -1   29.60    0.96
   0  16  -1   31.38    0.84
   0 -16   2    2.07    0.27
   0 -16  -2    1.70    0.24
   0  16   2    2.25    0.29
   0  16   3    5.36    0.48
   0 -16  -3    5.49    0.37
   0 -16   3    5.11    0.40
   0 -16  -4    0.23    0.19
   0  16   4    0.01    0.26
   0 -16   4    0.00    0.20
   0 -16   5   11.72    0.67
   0  16   5   10.77    0.77
   0 -16  -5   12.35    0.56
   0 -16   6    5.01    0.49
   0  16   6    4.75    0.61
   0 -16   7    0.09    0.31
   0  16   7   -0.41    0.35
   0  16   8    1.79    0.53
   0 -16   8    1.15    0.42
   0 -16   9    0.96    0.43
   0 -16  10    0.87    0.45
   0  17   0    0.02    0.15
   0 -17   0    0.08    0.17
   0 -17  -1   29.81    0.97
   0  17   1   29.85    1.00
   0 -17   1   30.21    1.01
   0  17  -1   30.96    0.84
   0 -17  -2    3.03    0.30
   0  17   2    3.28    0.37
   0 -17   2    3.43    0.34
   0 -17   3    3.42    0.35
   0  17   3    3.52    0.41
   0 -17  -3    3.23    0.29
   0  17   4   -0.30    0.26
   0 -17   4   -0.09    0.19
   0 -17  -4   -0.13    0.17
   0 -17   5    1.64    0.33
   0 -17  -5    1.57    0.27
   0  17   5    1.39    0.39
   0 -17   6    0.04    0.27
   0  17   6    0.12    0.37
   0 -17   7    0.00    0.31
   0  17   7    0.20    0.38
   0 -17   8    0.87    0.42
   0  17   8    1.55    0.56
   0 -17   9    2.23    0.53
   0 -18   0   45.21    1.35
   0  18   0   45.85    1.30
   0  18   1    1.09    0.27
   0 -18   1    1.30    0.27
   0 -18  -1    1.03    0.24
   0 -18  -2   46.11    1.34
   0 -18   2   44.93    1.41
   0  18   2   46.46    1.47
   0 -18  -3    0.16    0.18
   0  18   3   -0.17    0.24
   0 -18   3    0.04    0.20
   0 -18   4   22.62    0.95
   0 -18  -4   22.86    0.81
   0  18   4   23.44    1.06
   0 -18   5    0.44    0.29
   0  18   5    0.48    0.36
   0 -18   6    7.49    0.59
   0  18   6    5.95    0.66
   0  18   7   -0.28    0.38
   0 -18   7    0.00    0.33
   0 -18   8    0.20    0.38
   0  18   8    0.28    0.45
   0 -18   9    2.91    0.58
   0 -19   0    0.35    0.22
   0  19   0    0.17    0.20
   0 -19   1   43.74    1.36
   0 -19  -1   44.57    1.34
   0  19   1   44.16    1.36
   0 -19  -2    0.19    0.22
   0 -19   2    0.57    0.24
   0  19   2    0.67    0.27
   0 -19   3   -0.29    0.19
   0  19   3    0.09    0.26
   0 -19  -3   -0.14    0.18
   0 -19  -4    5.31    0.42
   0  19   4    6.63    0.60
   0 -19   4    5.23    0.49
   0  19   5    0.51    0.36
   0 -19   5    0.40    0.29
   0 -19   6    0.23    0.31
   0  19   6   -0.14    0.32
   0  19   7    9.54    0.86
   0 -19   7   10.10    0.76
   0 -19   8    2.91    0.52
   0  19   8    1.10    0.57
   0 -19   9    0.25    0.45
   0 -20   0    4.46    0.41
   0  20   0    3.96    0.36
   0 -20  -1    2.10    0.32
   0 -20   1    2.45    0.35
   0  20   1    2.29    0.32
   0 -20  -2    9.71    0.53
   0  20   2    9.63    0.59
   0 -20   2    9.48    0.59
   0 -20  -3    1.44    0.27
   0 -20   3    1.45    0.33
   0  20   3    1.53    0.34
   0 -20   4    8.34    0.62
   0 -20  -4    8.03    0.50
   0  20   4    7.15    0.65
   0  20   5    4.61    0.58
   0 -20   5    3.86    0.46
   0  20   6   -0.11    0.36
   0 -20   6    0.25    0.32
   0  20   7   -0.12    0.41
   0 -20   7    0.10    0.33
   0  20   8    0.69    0.50
   0 -20   8    0.26    0.39
   0 -20   9    1.11    0.52
   0 -21   0    0.11    0.25
   0  21   1   16.61    0.74
   0 -21   1   16.55    0.77
   0 -21  -1   16.19    0.73
   0 -21  -2    0.44    0.26
   0 -21   2    0.43    0.27
   0  21   2    0.04    0.25
   0  21   3   -0.16    0.30
   0 -21   3    0.48    0.28
   0 -21  -3    0.55    0.23
   0 -21  -4    6.94    0.49
   0 -21   4    7.97    0.62
   0  21   4    7.70    0.68
   0  21   5    1.46    0.45
   0 -21   5    0.79    0.35
   0  21   6    2.51    0.52
   0 -21   6    3.05    0.49
   0  21   7    1.04    0.53
   0 -21   7    1.26    0.45
   0 -21   8    2.57    0.53
   0 -21   9    0.16    0.41
   0 -22   0    4.85    0.45
   0 -22  -1    0.69    0.28
   0 -22   1    0.50    0.27
   0  22   2    1.17    0.32
   0 -22   2    1.50    0.34
   0 -22  -2    1.26    0.27
   0  22   3    0.27    0.30
   0 -22   3    0.19    0.29
   0 -22  -3    0.49    0.25
   0 -22   4   15.36    0.81
   0  22   4   15.59    0.92
   0 -22   5   -0.02    0.29
   0  22   5    0.14    0.36
   0 -22   6    6.52    0.64
   0  22   6    7.32    0.75
   0  22   7    0.90    0.51
   0 -22   7    0.99    0.41
   0 -22   8    1.47    0.51
   0 -23   0    0.15    0.27
   0 -23   1    3.57    0.43
   0 -23  -1    3.33    0.38
   0  23   2    5.90    0.52
   0 -23   2    5.97    0.53
   0 -23  -2    5.28    0.46
   0 -23   3   19.47    0.92
   0 -23  -3   17.96    0.77
   0  23   3   19.37    0.95
   0 -23   4    1.41    0.36
   0  23   4    0.87    0.41
   0  23   5    0.85    0.44
   0 -23   5    0.52    0.33
   0 -23   6    4.79    0.60
   0  23   6    4.84    0.70
   0 -23   7    0.79    0.41
   0  23   7    0.90    0.53
   0 -23   8   -0.09    0.42
   0 -24   0    7.36    0.55
   0 -24   1    0.33    0.27
   0 -24  -1    0.44    0.27
   0 -24   2    1.05    0.33
   0 -24  -2    0.40    0.26
   0 -24   3    1.74    0.37
   0  24   3    2.28    0.41
   0 -24  -3    1.43    0.32
   0  24   4    3.46    0.51
   0 -24   4    3.09    0.46
   0  24   5    3.01    0.55
   0 -24   5    2.32    0.45
   0  24   6    1.20    0.54
   0 -24   6    0.62    0.39
   0  24   7    0.88    0.52
   0 -24   7    0.78    0.43
   0 -24   8    0.82    0.46
   0 -25   0    0.06    0.26
   0 -25  -1    9.42    0.61
   0 -25   1    9.53    0.64
   0 -25   2    7.06    0.57
   0 -25  -2    7.69    0.54
   0 -25   3   -0.10    0.26
   0 -25   4    0.61    0.32
   0  25   4    1.60    0.46
   0  25   5    1.41    0.51
   0 -25   5    1.29    0.43
   0  25   6   -0.58    0.41
   0 -25   6   -0.17    0.37
   0 -25   7    0.13    0.39
   0 -26   0    0.30    0.30
   0 -26  -1    7.26    0.57
   0 -26   1    6.78    0.59
   0 -26  -2    2.91    0.39
   0 -26   2    2.32    0.40
   0 -26   3   -0.28    0.27
   0 -26   4    1.52    0.41
   0 -26   5    6.51    0.64
   0  26   5    6.63    0.75
   0 -26   6    0.68    0.42
   0  26   6    1.70    0.60
   0 -26   7    0.19    0.37
   0 -27   0    0.05    0.28
   0 -27  -1    0.94    0.31
   0 -27   1    0.39    0.30
   0 -27  -2    2.07    0.37
   0 -27   2    1.93    0.40
   0 -27   3    1.66    0.40
   0 -27   4    3.63    0.54
   0 -27   5    0.10    0.37
   0  27   6   -0.30    0.44
   0 -27   6    0.23    0.36
   0 -28   0    2.74    0.41
   0 -28   1    2.65    0.43
   0 -28  -1    2.57    0.41
   0 -28  -2    1.51    0.35
   0 -28   2    0.98    0.35
   0 -28   3    1.54    0.40
   0 -28   4    1.35    0.43
   0 -28   5    2.22    0.50
   0 -28   6    3.88    0.61
   0 -29   0   -0.37    0.26
   0 -29  -1    3.53    0.45
   0 -29   1    3.30    0.48
   0 -29   2   -0.71    0.29
   0 -29   3    0.76    0.40
   0 -29   4    0.42    0.39
   0 -29   5    1.28    0.46
   0 -30   0    3.62    0.46
   0 -30   1   -0.50    0.30
   0 -30  -1    0.07    0.29
   0 -30   2    1.60    0.44
   0 -30   3    0.32    0.37
   0 -30   4    0.14    0.41
   0 -30   5    3.82    0.62
   0 -31   0   -0.02    0.33
   0 -31   1   -0.65    0.27
   0 -31  -1    0.30    0.32
   0 -31   2    0.18    0.37
   0 -31   3    0.42    0.38
   0 -31   4    1.98    0.54
   0 -32   0    0.06    0.35
   0 -32   1    0.87    0.36
   0 -32   2    1.17    0.40
   0 -32   3    0.43    0.40
   0 -33   0   -0.11    0.34
   0 -33   1    0.75    0.39
   0 -33   2    0.28    0.40
   1   0   1  180.26    4.13
  -1   0   1  181.64    4.17
   1   0   1  180.37    4.35
  -1   0  -1  181.10    4.34
  -1   0   1  180.08    4.35
   1   0  -1  182.76    4.34
  -1   0  -2  529.05   12.54
   1   0   2  538.99   12.57
   1   0  -2  537.66   12.54
  -1   0   2  530.17   12.56
   1   0   2  527.75   11.98
  -1   0   2  527.49   11.98
  -1   0   3  214.80    5.02
   1   0   3  221.67    5.34
   1   0   3  220.00    5.05
  -1   0   3  219.71    5.33
   1   0   4    1.74    0.26
  -1   0   4    2.11    0.25
   1   0   4    1.50    0.19
  -1   0   4    1.63    0.18
  -1   0   5    7.71    0.50
  -1   0   5    7.69    0.38
   1   0   5    7.94    0.41
   1   0   5    7.26    0.47
   1   0   6    0.81    0.30
   1   0   6    1.28    0.25
  -1   0   6    1.59    0.35
  -1   0  -6    1.64    0.27
  -1   0   6    1.46    0.25
  -1   0   7    0.05    0.27
  -1   0  -7   -0.23    0.19
   1   0   7    0.08    0.28
  -1   0   7    0.25    0.18
   1   0   7   -0.48    0.15
   1   0  -7    0.08    0.20
  -1   0   8    0.98    0.31
  -1   0   8    0.81    0.41
   1   0   8    0.34    0.32
   1   0   8    0.62    0.41
  -1   0  -8    0.97    0.33
   1   0  -8    1.27    0.31
   1   0   9   -0.26    0.27
  -1   0  -9    0.33    0.32
  -1   0   9   -0.08    0.28
   1   0   9   -0.17    0.39
   1   0  -9   -0.86    0.26
  -1   0   9    0.09    0.37
   1   0  10   -0.19    0.43
  -1   0  10    0.07    0.44
  -1   0  11    5.04    0.77
   1  -1   0  979.16   26.61
   1  -1   0 1000.00   25.03
   1   1   1    0.06    0.05
   1  -1  -1    0.28    0.05
  -1  -1   1    0.18    0.04
  -1   1  -1    0.09    0.05
  -1   1   1    0.06    0.04
  -1  -1  -1    0.15    0.05
  -1   1   1    0.14    0.03
   1  -1   1    0.05    0.03
   1  -1   1    0.40    0.05
   1   1  -1    0.12    0.04
   1   1   2  370.09    8.87
   1   1   2  366.96    8.44
  -1   1  -2  371.19    8.83
  -1  -1   2  366.15    8.85
  -1  -1   2  366.90    8.43
   1  -1  -2  374.23    8.85
  -1  -1  -2  379.21    8.45
  -1   1   2  378.32    8.87
  -1   1   2  377.36    8.44
   1  -1   2  378.60    8.86
   1  -1   2  371.77    8.44
  -1  -1  -2  373.41    8.85
   1   1  -2  375.90    8.83
  -1  -1   3   -0.03    0.09
  -1  -1   3   -0.08    0.13
   1   1   3   -0.27    0.14
   1   1   3    0.04    0.09
   1  -1   3   -0.17    0.10
  -1  -1  -3    0.21    0.11
  -1   1   3   -0.06    0.14
   1  -1   3   -0.19    0.13
  -1   1   3   -0.27    0.07
  -1  -1   4   89.90    2.47
   1   1   4   89.27    2.50
   1   1   4   89.80    2.30
  -1  -1   4   90.98    2.30
  -1   1   4   99.38    2.53
  -1  -1  -4   96.62    2.34
  -1   1   4   96.74    2.29
   1  -1   4   97.35    2.50
   1  -1   4   99.06    2.34
   1   1   5   -0.23    0.13
   1   1   5   -0.26    0.19
  -1  -1   5   -0.14    0.13
  -1  -1   5   -0.23    0.18
   1  -1   5   -0.19    0.13
  -1  -1  -5   -0.05    0.15
  -1   1   5   -0.01    0.13
  -1   1   5   -0.36    0.18
   1  -1   5   -0.07    0.18
  -1  -1   6   31.26    1.14
   1  -1  -6   29.36    0.97
   1   1   6   29.75    1.15
   1   1   6   28.78    0.98
  -1  -1   6   29.65    0.98
  -1   1   6   29.40    1.14
   1  -1   6   29.69    1.12
   1  -1   6   30.69    1.00
  -1   1   6   31.68    0.97
  -1  -1  -6   30.93    1.01
  -1   1  -7    0.04    0.22
  -1  -1   7   -0.29    0.16
  -1  -1   7   -0.23    0.25
   1  -1  -7    0.27    0.21
   1   1   7    0.06    0.18
   1   1   7   -0.69    0.23
  -1   1   7   -0.38    0.26
  -1   1   7    0.02    0.17
   1  -1   7   -0.38    0.26
  -1  -1  -7   -0.13    0.20
   1  -1   7    0.01    0.19
  -1  -1   8   21.10    0.88
   1   1   8   21.23    1.09
   1  -1  -8   20.04    0.88
  -1   1  -8   19.74    0.91
  -1  -1   8   21.03    1.07
   1   1   8   22.58    0.92
   1  -1   8   19.50    1.02
  -1  -1  -8   22.87    0.94
  -1   1   8   21.54    1.07
   1  -1   8   20.32    0.91
   1   1  -8   21.82    0.90
  -1   1   8   19.41    0.86
  -1  -1   9   -0.13    0.27
   1   1   9    0.07    0.39
  -1   1  -9   -0.31    0.32
  -1  -1   9   -0.42    0.35
   1  -1   9    0.28    0.30
  -1  -1  -9    0.07    0.32
  -1   1   9   -0.10    0.40
   1  -1   9   -0.86    0.32
   1   1  -9   -0.35    0.26
  -1  -1  10    8.23    0.78
   1   1  10    7.14    0.79
  -1   1  10    8.06    0.78
   1  -1  10    7.08    0.78
  -1  -1  11    0.05    0.48
  -1   1  11   -0.01    0.52
   1  -2   0    2.94    0.11
  -1  -2   0    2.81    0.11
  -1   2   0    2.86    0.11
   1  -2   0    2.58    0.09
   1   2   1    9.75    0.33
   1  -2  -1   10.21    0.26
   1  -2  -1   10.53    0.33
  -1   2  -1    9.93    0.29
  -1  -2   1    9.96    0.29
  -1  -2   1    9.89    0.29
   1   2  -1    9.99    0.29
  -1  -2  -1    9.43    0.29
  -1  -2  -1    9.37    0.32
  -1   2   1    9.71    0.32
   1  -2   1    9.38    0.29
   1   2   2  408.53    9.84
   1  -2  -2  415.80    9.37
  -1  -2   2  414.76    9.36
  -1   2  -2  418.53    9.80
  -1   2   2  420.55    9.37
  -1   2   2  410.59    9.84
   1  -2   2  406.49    9.37
  -1  -2  -2  416.90    9.37
   1   2  -2  417.28    9.79
   1   2   3  117.66    2.72
  -1  -2   3  114.15    2.73
  -1  -2   3  113.75    2.87
   1  -2  -3  117.74    2.70
   1   2   3  114.61    2.93
  -1  -2  -3  115.63    2.73
   1  -2   3  111.19    2.73
  -1   2   3  114.31    2.92
   1  -2   3  114.94    2.88
  -1   2   3  114.31    2.69
   1   2   4    1.14    0.23
   1  -2  -4    1.02    0.15
  -1  -2   4    0.71    0.19
  -1  -2   4    1.03    0.17
   1   2   4    1.43    0.17
   1  -2   4    0.71    0.20
  -1  -2  -4    1.46    0.19
  -1   2   4    1.48    0.24
  -1   2   4    1.38    0.15
   1  -2   4    1.38    0.18
   1  -2  -5   15.98    0.60
   1   2   5   17.86    0.77
  -1  -2   5   16.18    0.70
  -1  -2   5   17.08    0.62
   1   2   5   17.42    0.61
   1  -2   5   15.57    0.71
  -1   2   5   16.75    0.59
   1  -2   5   16.25    0.64
  -1   2   5   15.88    0.73
  -1  -2  -5   16.13    0.63
  -1  -2   6    0.42    0.26
   1  -2  -6   -0.01    0.18
   1   2   6    0.20    0.26
  -1  -2   6   -0.17    0.18
   1   2   6   -0.50    0.16
  -1   2   6    0.24    0.17
  -1   2   6    0.15    0.25
   1  -2   6    0.42    0.19
  -1  -2  -6    0.03    0.19
   1  -2   6   -0.17    0.23
   1  -2  -7    1.76    0.29
  -1  -2   7    1.76    0.35
   1   2   7    1.55    0.27
  -1  -2   7    1.99    0.28
   1   2   7    1.41    0.37
  -1  -2  -7    1.81    0.31
   1  -2   7    2.09    0.31
   1  -2   7    2.31    0.37
  -1   2   7    2.25    0.27
  -1   2   7    1.72    0.41
  -1  -2   8    3.17    0.52
  -1   2  -8    2.58    0.41
   1  -2  -8    1.69    0.36
   1   2   8    1.81    0.47
  -1  -2   8    1.99    0.38
  -1  -2  -8    1.96    0.37
  -1   2   8    2.45    0.49
   1  -2   8    1.98    0.47
   1  -2   8    1.68    0.37
  -1   2  -9    6.73    0.60
  -1  -2   9    6.92    0.61
   1   2   9    6.30    0.73
  -1  -2   9    7.41    0.71
   1  -2   9    7.54    0.72
   1   2  -9    7.91    0.61
   1  -2   9    6.91    0.60
  -1  -2  -9    7.49    0.62
  -1   2   9    6.71    0.71
  -1  -2  10    0.43    0.41
   1   2  10    0.20    0.44
  -1   2 -10    0.77    0.36
  -1   2  10   -0.05    0.43
   1  -2  10    0.39    0.35
  -1   2  11    1.40    0.58
  -1  -3   0    2.68    0.12
   1  -3   0    3.21    0.12
  -1  -3   0    2.80    0.11
   1   3   0    3.13    0.12
   1  -3   0    3.00    0.12
  -1   3   0    3.16    0.12
   1  -3  -1  144.79    3.34
   1   3   1  141.31    3.48
  -1  -3   1  143.68    3.31
  -1  -3   1  142.43    3.59
   1  -3  -1  145.28    3.48
   1   3  -1  147.95    3.59
  -1   3   1  141.82    3.48
  -1  -3  -1  143.60    3.48
  -1  -3  -1  144.90    3.32
  -1   3  -2  225.93    5.35
   1   3   2  225.27    5.42
  -1  -3   2  224.62    5.36
   1  -3  -2  226.64    5.11
  -1  -3   2  228.87    5.13
   1  -3   2  189.94    5.33
  -1   3   2  229.56    5.42
   1   3  -2  235.55    5.35
   1  -3   2  223.54    5.14
  -1  -3  -2  230.35    5.13
   1   3   3   10.73    0.50
  -1  -3   3   11.40    0.42
   1  -3  -3   12.33    0.39
   1  -3   3   12.30    0.45
  -1  -3  -3   11.86    0.42
  -1   3   3   11.57    0.52
   1   3   4   13.40    0.62
  -1  -3   4   13.13    0.52
  -1  -3   4   13.69    0.56
   1  -3  -4   14.26    0.49
   1  -3   4   14.42    0.58
  -1   3   4   13.98    0.62
   1  -3   4   14.56    0.54
  -1  -3  -4   13.56    0.51
  -1   3   4   14.43    0.48
   1   3   5    8.44    0.57
  -1  -3   5    7.63    0.47
   1  -3  -5    9.10    0.42
  -1  -3   5    8.48    0.45
  -1   3   5    8.72    0.41
   1  -3   5    8.34    0.49
   1  -3   5    8.65    0.47
  -1   3   5    8.47    0.54
  -1  -3  -5    8.80    0.45
   1  -3  -6    6.90    0.42
   1   3   6    6.53    0.53
  -1  -3   6    6.60    0.50
  -1  -3   6    6.49    0.43
  -1   3   6    6.31    0.52
   1  -3   6    6.23    0.48
  -1  -3  -6    6.23    0.43
   1  -3   6    5.82    0.41
  -1   3   6    5.79    0.37
   1  -3  -7    1.81    0.31
  -1  -3   7    2.36    0.32
   1   3   7    2.74    0.43
  -1  -3   7    2.56    0.40
   1  -3   7    2.32    0.39
  -1  -3  -7    2.63    0.34
  -1   3   7    2.55    0.42
   1  -3   7    2.32    0.32
  -1  -3   8    9.50    0.70
   1  -3  -8    7.01    0.53
   1   3   8    7.79    0.70
  -1  -3   8    6.82    0.58
  -1   3   8    8.29    0.71
  -1  -3  -8    9.03    0.58
   1  -3   8    8.50    0.69
   1  -3   8    8.01    0.60
  -1   3  -9    5.92    0.57
  -1  -3   9    5.70    0.63
   1   3   9    6.12    0.69
  -1  -3   9    5.93    0.53
   1   3  -9    5.50    0.53
   1  -3   9    4.93    0.54
  -1  -3  -9    6.46    0.56
  -1   3   9    5.24    0.66
   1  -3   9    5.23    0.63
  -1  -3  10    3.53    0.58
   1   3  10    4.27    0.69
  -1   3 -10    3.45    0.52
  -1   3  10    3.17    0.64
   1  -3  10    2.85    0.47
   1   4   0    1.03    0.08
  -1  -4   0    1.22    0.10
   1  -4   0    1.54    0.10
  -1   4   0    1.59    0.10
  -1  -4   0    1.17    0.09
  -1  -4   1  583.25   13.24
   1  -4  -1  598.67   13.85
  -1  -4   1  587.20   15.97
   1   4   1  578.55   13.87
   1  -4  -1  585.05   13.34
  -1   4   1  579.10   13.87
  -1  -4  -1  591.13   13.26
  -1  -4  -1  595.00   13.85
   1  -4   1  586.68   13.24
   1   4  -1  598.69   15.83
  -1  -4   2   40.72    1.07
  -1  -4   2   41.23    1.07
   1   4   2   39.86    1.17
  -1   4  -2   43.10    1.09
   1  -4  -2   42.01    1.02
  -1  -4  -2   41.59    1.06
   1   4  -2   42.70    1.08
   1  -4   2   41.42    1.08
  -1   4   2   42.36    1.17
  -1  -4   3    4.33    0.26
   1   4   3    4.45    0.32
  -1  -4   3    4.17    0.26
   1  -4  -3    4.21    0.23
  -1   4   3    4.09    0.31
   1  -4   3    4.14    0.27
   1  -4   3    3.29    0.24
  -1  -4  -3    3.93    0.24
   1  -4  -4   52.56    1.30
  -1  -4   4   50.35    1.35
   1   4   4   50.45    1.52
  -1   4   4   50.42    1.51
   1  -4   4   42.20    1.37
  -1  -4  -4   50.85    1.33
   1  -4   4   51.22    1.37
   1   4   5   78.09    2.29
  -1  -4   5   79.52    2.06
   1  -4  -5   79.34    2.00
  -1  -4   5   78.32    2.17
   1  -4   5   80.99    2.09
  -1  -4  -5   79.48    2.04
  -1   4   5   78.20    2.27
   1  -4   5   78.70    2.17
   1   4   6    4.50    0.47
  -1  -4   6    3.87    0.35
  -1  -4   6    4.59    0.43
   1  -4  -6    4.19    0.37
  -1  -4  -6    4.03    0.35
   1  -4   6    4.88    0.44
   1  -4   6    4.60    0.40
  -1   4   6    4.12    0.46
   1  -4  -7   12.51    0.61
  -1  -4   7   13.52    0.74
  -1  -4   7   13.31    0.65
   1   4   7   12.11    0.78
   1  -4   7   14.39    0.70
  -1  -4  -7   13.48    0.64
  -1   4   7   13.26    0.82
   1  -4   7   12.38    0.73
  -1  -4   8    4.56    0.48
   1  -4  -8    3.97    0.43
  -1  -4   8    5.44    0.56
   1   4   8    4.16    0.58
   1  -4   8    5.25    0.57
  -1   4   8    3.72    0.55
  -1  -4  -8    4.94    0.46
   1  -4   8    4.06    0.46
  -1  -4   9    6.04    0.64
  -1   4  -9    5.04    0.53
   1   4   9    5.06    0.66
  -1  -4   9    4.48    0.52
   1  -4   9    5.39    0.54
  -1   4   9    6.98    0.72
  -1  -4  10    0.36    0.34
  -1   4 -10    0.60    0.37
   1   4  10   -0.43    0.41
  -1   4  10   -0.22    0.43
   1   4 -10    0.59    0.35
   1  -4  10   -0.31    0.30
   1  -5   0   30.57    0.77
  -1  -5   0   29.59    0.77
   1  -5   0   29.56    0.75
  -1  -5   0   28.84    0.77
  -1   5   0   29.52    0.77
   1   5   0   29.33    0.77
   1  -5  -1   31.61    0.80
  -1  -5   1   31.38    0.84
   1   5   1   31.37    0.89
   1  -5  -1   32.57    0.89
  -1   5   1   32.18    0.90
   1  -5   1   32.11    0.84
  -1  -5  -1   33.34    0.89
  -1  -5  -1   33.74    0.84
   1  -5  -2   29.17    0.75
   1   5   2   28.62    0.89
  -1   5  -2   29.21    0.78
  -1  -5   2   28.13    0.77
  -1  -5   2   29.60    0.82
   1  -5   2   28.58    0.81
   1   5  -2   29.80    0.77
  -1   5   2   29.93    0.90
  -1  -5  -2   28.83    0.79
  -1  -5   3   40.12    1.09
   1   5   3   40.52    1.22
  -1  -5   3   40.35    1.09
   1  -5  -3   40.10    1.02
  -1   5  -3   38.97    1.08
  -1   5   3   38.35    1.20
  -1  -5  -3   39.72    1.06
   1   5  -3   39.19    1.07
   1  -5   3   39.30    1.10
   1   5   4   14.25    0.66
   1  -5  -4   15.02    0.51
  -1  -5   4   14.26    0.55
  -1  -5   4   15.35    0.57
  -1  -5  -4   13.62    0.52
   1  -5   4   13.90    0.57
  -1   5   4   14.22    0.65
   1  -5  -5   11.35    0.47
  -1  -5   5   11.15    0.54
   1   5   5   11.52    0.65
   1  -5   5   10.59    0.52
  -1   5   5   12.17    0.66
   1  -5   5    9.25    0.52
  -1  -5  -5   12.00    0.52
  -1  -5   6    1.48    0.29
   1  -5  -6    1.21    0.25
   1   5   6    1.61    0.37
  -1  -5   6    1.86    0.26
  -1   5   6    1.01    0.35
   1  -5   6    1.06    0.26
   1  -5   6    1.45    0.31
  -1  -5  -6    1.59    0.28
   1   5   7    3.46    0.50
   1  -5  -7    3.94    0.37
  -1  -5   7    3.81    0.45
  -1  -5   7    3.44    0.39
   1  -5   7    3.42    0.39
   1  -5   7    3.19    0.43
  -1  -5  -7    3.24    0.37
  -1   5   7    2.49    0.46
   1   5   8   12.69    0.89
  -1  -5   8   14.68    0.76
  -1  -5   8   14.28    0.82
   1  -5   8   15.17    0.85
   1  -5   8   13.75    0.78
  -1  -5  -8   13.28    0.70
  -1   5   8   14.43    0.92
  -1  -5   9    1.78    0.47
  -1  -5   9    1.24    0.39
   1   5   9    1.65    0.51
  -1   5   9    2.11    0.53
   1  -5   9    1.45    0.41
  -1  -5  10   -0.19    0.32
  -1   5 -10   -0.11    0.31
   1   5  10    0.20    0.45
   1  -5  10   -0.39    0.30
  -1   5  10    0.31    0.44
   1   5 -10    0.04    0.34
   1  -6   0  345.85    7.90
  -1  -6   0  341.43    7.91
   1   6   0  347.24    8.31
   1  -6   0  356.06    8.27
  -1  -6   0  353.19    8.29
  -1   6   0  349.97    8.29
   1  -6  -1   93.90    2.31
   1   6   1   92.23    2.31
  -1   6  -1   87.56    2.27
   1  -6  -1   90.17    2.16
   1  -6   1   93.47    2.21
  -1  -6  -1   95.29    2.31
  -1   6   1   93.00    2.32
  -1  -6  -1   93.52    2.19
  -1  -6   2   57.55    1.46
  -1  -6   2   59.48    1.44
  -1   6  -2   59.23    1.44
   1  -6  -2   59.26    1.40
   1   6   2   56.96    1.57
   1  -6   2   55.19    1.46
   1   6  -2   58.51    1.43
  -1   6   2   55.85    1.57
  -1  -6  -2   55.58    1.43
  -1   6  -3   17.56    0.56
  -1  -6   3   17.55    0.56
   1  -6  -3   18.10    0.54
   1   6   3   17.41    0.69
  -1  -6   3   18.09    0.61
  -1  -6  -3   17.47    0.57
  -1   6   3   16.57    0.68
   1   6  -3   17.56    0.55
   1  -6   3   16.50    0.60
  -1  -6   4   39.56    1.13
  -1  -6   4   41.10    1.15
   1   6   4   40.56    1.30
   1  -6  -4   38.29    1.05
   1  -6   4   37.55    1.14
  -1  -6  -4   38.68    1.09
  -1   6   4   39.17    1.28
   1   6   5    8.93    0.58
  -1  -6   5    8.85    0.46
  -1  -6   5    8.87    0.47
   1  -6  -5    8.65    0.41
   1  -6   5    8.01    0.46
   1  -6   5    6.33    0.43
  -1  -6  -5    8.20    0.43
  -1   6   5    8.40    0.58
  -1  -6   6   29.39    1.02
   1   6   6   28.67    1.18
   1  -6  -6   28.78    0.93
  -1  -6  -6   29.73    0.98
   1  -6   6   29.94    1.04
  -1   6   6   27.72    1.17
  -1  -6   7   31.57    1.11
   1  -6  -7   30.41    1.02
   1   6   7   30.09    1.30
  -1  -6   7   33.30    1.18
  -1   6   7   30.82    1.32
   1  -6   7   29.23    1.11
   1  -6   7   29.19    1.14
  -1  -6  -7   30.07    1.06
  -1  -6   8   11.33    0.74
  -1  -6   8   11.30    0.67
   1   6   8   10.88    0.84
   1  -6   8   12.54    0.74
  -1   6   8   11.46    0.85
  -1  -6  -8   12.03    0.67
  -1  -6   9    4.69    0.53
   1   6   9    5.88    0.73
   1  -6   9    4.31    0.53
  -1   6   9    4.34    0.64
  -1  -6  10    1.62    0.42
  -1   6 -10    1.26    0.43
   1   6  10    1.81    0.57
  -1   6  10    1.48    0.54
   1  -6  10    1.38    0.42
   1  -7   0   99.35    2.37
   1   7   0   95.14    2.36
  -1   7   0   97.69    2.37
   1  -7   0   95.78    2.29
  -1  -7   0   95.74    2.30
  -1  -7   0   96.81    2.36
  -1  -7   1   59.11    1.51
   1   7   1   59.17    1.57
  -1   7  -1   58.67    1.50
   1  -7  -1   59.92    1.46
   1  -7   1   61.45    1.51
  -1   7   1   61.33    1.58
  -1  -7  -1   61.83    1.57
  -1  -7  -1   61.07    1.49
  -1   7  -2   24.35    0.66
   1   7   2   24.82    0.81
   1  -7  -2   23.58    0.67
  -1  -7   2   24.07    0.74
   1   7  -2   26.56    0.65
   1  -7   2   23.48    0.74
  -1   7   2   24.39    0.81
  -1  -7  -2   25.37    0.71
   1  -7  -3   71.06    1.73
  -1  -7   3   70.74    1.83
   1   7   3   69.84    1.97
  -1   7  -3   68.00    1.79
  -1  -7   3   70.98    1.78
   1  -7   3   71.37    1.83
   1   7  -3   72.76    1.78
  -1   7   3   70.37    1.97
  -1  -7  -3   71.78    1.77
  -1  -7   4    8.81    0.46
   1   7   4    8.26    0.53
   1  -7  -4    8.35    0.37
  -1  -7   4    8.31    0.39
  -1  -7  -4    8.41    0.40
  -1   7   4    7.57    0.51
   1  -7   4    8.58    0.46
   1   7   5   31.10    1.18
  -1  -7   5   31.29    1.03
   1  -7  -5   32.07    0.94
  -1  -7   5   30.96    1.00
  -1  -7  -5   30.50    0.96
  -1   7   5   31.15    1.19
   1  -7   5   32.26    1.05
  -1  -7   6    8.70    0.53
   1  -7  -6    8.92    0.49
   1   7   6    8.47    0.65
  -1  -7   6    9.80    0.56
  -1   7   6    9.67    0.67
   1  -7   6    9.20    0.57
  -1  -7  -6   10.14    0.52
   1   7   7    3.37    0.51
   1  -7  -7    3.72    0.38
  -1  -7   7    3.31    0.40
   1  -7   7    3.10    0.39
  -1   7   7    3.53    0.52
  -1  -7  -7    3.37    0.39
  -1  -7   8    2.72    0.43
   1   7   8    2.85    0.54
  -1  -7   8    1.97    0.39
  -1   7   8    3.38    0.59
  -1  -7  -8    2.76    0.42
   1  -7   8    2.42    0.42
   1   7   9    2.15    0.56
  -1  -7   9    3.11    0.47
  -1   7   9    2.44    0.60
   1  -7   9    2.47    0.46
   1   7  10    1.39    0.57
  -1  -7  10    1.11    0.41
   1  -7  10    0.79    0.40
  -1   7  10    0.70    0.49
  -1   7 -11    0.21    0.41
   1  -7  11    0.29    0.39
  -1   8   0    5.53    0.25
   1   8   0    6.25    0.25
  -1  -8   0    6.23    0.25
   1  -8   0    5.92    0.26
  -1  -8   0    6.07    0.27
   1  -8   0    5.84    0.25
   1  -8  -1  160.24    3.73
  -1  -8   1  156.52    3.78
  -1   8  -1  166.03    3.92
   1   8   1  160.83    3.95
  -1   8   1  165.12    3.96
  -1  -8  -1  159.06    3.76
   1  -8   1  162.60    3.78
  -1  -8   2  131.36    3.13
  -1   8  -2  132.30    3.16
   1   8   2  129.71    3.30
   1  -8  -2  131.33    3.05
  -1  -8  -2  131.34    3.09
  -1   8   2  129.04    3.30
   1  -8   2  129.48    3.13
  -1   8  -3  182.43    4.42
  -1  -8   3  184.10    4.42
   1   8   3  179.62    4.62
  -1  -8   3  177.78    4.35
   1  -8  -3  185.28    4.26
  -1   8   3  186.61    4.63
   1  -8   3  189.26    4.37
  -1  -8  -3  182.25    4.30
   1   8  -3  186.89    4.41
   1   8   4   20.18    0.86
   1  -8  -4   21.73    0.67
  -1  -8   4   20.80    0.68
  -1  -8   4   21.12    0.75
   1  -8   4   21.63    0.78
  -1  -8  -4   21.15    0.71
  -1   8   4   21.50    0.87
   1   8   5    0.35    0.28
  -1  -8   5    0.07    0.19
  -1  -8   5    0.36    0.20
   1  -8  -5    0.57    0.19
   1  -8   5    0.13    0.19
  -1  -8  -5    0.25    0.20
  -1   8   5    0.38    0.27
   1   8   6    3.65    0.50
   1  -8  -6    5.05    0.39
  -1  -8   6    3.94    0.39
  -1  -8   6    4.56    0.40
   1  -8   6    4.56    0.41
  -1  -8  -6    4.69    0.41
  -1   8   6    3.88    0.50
   1   8   7    5.35    0.65
   1  -8  -7    5.61    0.48
  -1  -8   7    5.16    0.50
  -1  -8   7    5.67    0.50
   1  -8   7    5.34    0.50
  -1   8   7    5.01    0.59
  -1  -8  -7    5.41    0.46
  -1  -8   8    7.46    0.64
   1   8   8    7.74    0.77
  -1   8   8    7.09    0.72
   1  -8   8    7.39    0.61
  -1  -8   9    1.48    0.40
   1   8   9    2.38    0.57
   1  -8   9    1.90    0.42
  -1   8   9    1.25    0.48
  -1  -8  10    0.57    0.38
   1   8  10    1.11    0.55
  -1   8  10    1.19    0.57
   1  -8  10    1.01    0.42
  -1   8 -11    0.70    0.47
   1  -8  11    0.35    0.41
   1   9   0  124.99    3.01
  -1  -9   0  127.92    3.00
  -1   9   0  121.50    3.01
  -1  -9   0  122.42    2.94
   1  -9   0  124.91    3.00
   1  -9   0  118.07    2.91
  -1   9  -1  124.61    2.94
   1   9   1  118.18    3.00
   1  -9  -1  120.28    2.84
   1  -9   1  120.73    2.89
  -1  -9  -1  119.10    2.87
  -1   9   1  120.66    3.01
  -1   9  -2  359.68    8.78
   1   9   2  374.42    8.77
   1  -9  -2  371.60    8.28
  -1   9  -2  374.15    8.75
  -1  -9   2  362.27    8.35
  -1  -9  -2  354.30    8.30
   1  -9   2  360.26    8.35
  -1   9   2  358.32    8.75
  -1  -9   3    4.47    0.32
   1  -9  -3    4.82    0.28
  -1   9  -3    4.71    0.24
   1   9   3    3.95    0.37
  -1  -9  -3    4.07    0.31
   1   9  -3    3.37    0.21
   1  -9   3    5.20    0.36
  -1   9   3    4.18    0.39
   1   9   4   58.63    1.81
   1  -9  -4   58.12    1.51
  -1  -9   4   57.82    1.63
  -1   9   4   61.37    1.81
  -1  -9  -4   59.26    1.56
   1  -9   4   59.10    1.64
   1   9   5   21.43    0.97
  -1  -9   5   23.37    0.79
  -1  -9   5   22.86    0.84
   1  -9  -5   22.42    0.75
  -1  -9  -5   22.74    0.78
   1  -9   5   22.97    0.86
  -1   9   5   21.37    0.96
   1  -9  -6   12.52    0.57
  -1  -9   6   11.68    0.60
   1   9   6   11.14    0.76
  -1  -9   6   14.08    0.69
  -1   9   6   11.50    0.77
  -1  -9  -6   12.65    0.61
   1  -9   6   14.38    0.71
   1   9   7   16.23    0.96
  -1  -9   7   16.40    0.81
  -1   9   7   15.38    0.94
   1  -9   7   15.67    0.80
  -1  -9  -7   15.78    0.71
   1   9   8    6.91    0.72
  -1  -9   8    7.13    0.60
   1  -9   8    6.73    0.57
  -1   9   8    7.58    0.74
  -1  -9   9    2.17    0.44
   1   9   9    2.73    0.59
   1  -9   9    2.47    0.44
  -1   9   9    3.29    0.61
   1   9  10    1.75    0.60
  -1  -9  10    1.04    0.43
  -1   9  10    2.67    0.63
   1  -9  10    1.55    0.45
  -1   9 -11    0.25    0.43
   1  -9  11    0.55    0.46
  -1 -10   0   42.80    1.20
  -1 -10   0   45.92    1.18
   1 -10   0   44.02    1.18
  -1  10   0   45.81    1.20
   1  10   0   44.55    1.18
   1 -10   0   47.30    1.20
  -1  10  -1   99.21    2.35
  -1 -10   1   96.56    2.37
   1 -10  -1   94.59    2.31
   1  10   1   95.78    2.45
  -1  10   1   96.25    2.45
  -1 -10  -1   95.89    2.34
   1 -10   1   93.50    2.35
   1 -10  -2   90.95    2.22
   1  10   2   91.77    2.43
  -1 -10   2   93.75    2.31
   1 -10   2   90.75    2.30
  -1 -10  -2   93.98    2.26
  -1  10   2   90.75    2.43
  -1 -10   3   12.12    0.52
   1 -10  -3   11.74    0.44
  -1  10  -3   11.32    0.38
   1  10   3   11.79    0.59
  -1  10   3   10.28    0.59
   1 -10   3   11.69    0.52
   1  10  -3   11.46    0.36
  -1 -10  -3   12.24    0.48
   1 -10  -4    1.25    0.20
  -1 -10   4    2.33    0.27
   1  10   4    0.98    0.29
  -1 -10  -4    1.49    0.23
   1  10  -4    1.25    0.17
  -1  10   4    0.98    0.28
   1 -10   4    1.05    0.23
   1 -10  -5   17.00    0.61
   1  10   5   16.64    0.86
  -1 -10   5   15.33    0.69
  -1  10   5   14.06    0.79
   1 -10   5   16.64    0.71
  -1 -10  -5   15.85    0.65
  -1 -10   6    4.16    0.40
   1  10   6    4.00    0.53
   1 -10  -6    4.42    0.36
  -1  10   6    3.84    0.55
  -1 -10  -6    4.07    0.38
   1 -10   6    4.65    0.46
   1  10   7    0.45    0.39
  -1 -10   7    0.90    0.34
   1 -10   7    0.42    0.31
  -1  10   7    0.69    0.40
  -1 -10  -7    1.17    0.31
  -1 -10   8    4.93    0.52
   1  10   8    4.01    0.62
   1 -10   8    4.47    0.52
  -1  10   8    5.05    0.66
   1  10   9    0.72    0.48
  -1 -10   9    0.69    0.37
  -1  10   9    1.86    0.55
   1 -10   9    1.18    0.41
  -1 -10  10    0.99    0.40
   1 -10  10    0.00    0.33
  -1 -10  11    1.51    0.49
   1 -10  11    1.83    0.53
   1 -11   0    7.69    0.32
  -1 -11   0    6.23    0.34
  -1 -11   0    6.74    0.30
   1  11   0    6.84    0.31
   1 -11   0    7.96    0.35
  -1  11   0    7.63    0.32
   1  11   1   56.41    1.50
  -1  11  -1   55.71    1.38
  -1 -11   1   55.04    1.46
  -1 -11   1   54.87    1.36
   1 -11  -1   55.01    1.41
   1 -11   1   52.53    1.36
  -1 -11  -1   55.29    1.43
  -1  11   1   54.00    1.50
   1 -11   1   54.16    1.45
   1 -11  -2   35.02    0.96
   1  11   2   36.28    1.12
  -1 -11   2   35.25    1.04
  -1  11   2   33.55    1.10
   1 -11   2   33.02    1.04
  -1 -11  -2   35.78    1.01
   1  11   3   25.34    0.95
  -1  11  -3   24.75    0.67
  -1 -11   3   26.02    0.86
   1 -11  -3   24.95    0.75
   1 -11   3   23.75    0.84
  -1 -11  -3   26.38    0.80
  -1  11   3   24.42    0.94
  -1  11  -4   65.43    1.69
   1  11   4   67.75    2.01
  -1 -11   4   66.20    1.83
   1 -11  -4   62.93    1.68
  -1  11   4   63.39    1.98
  -1 -11  -4   67.54    1.74
   1  11  -4   69.93    1.68
   1 -11   4   66.59    1.85
  -1 -11   5   12.14    0.61
   1 -11  -5   12.46    0.53
   1  11   5   11.89    0.73
   1 -11   5   12.48    0.65
  -1 -11  -5   12.59    0.57
  -1  11   5   12.77    0.74
   1  11   6   32.30    1.37
  -1 -11   6   35.41    1.22
   1 -11  -6   33.18    1.05
  -1  11   6   34.00    1.38
  -1 -11  -6   34.04    1.09
   1 -11   6   35.45    1.22
   1  11   7   -0.02    0.39
  -1 -11   7    0.80    0.31
  -1  11   7    0.51    0.40
   1 -11   7    0.53    0.33
  -1 -11   8    2.43    0.44
   1  11   8    1.57    0.49
   1 -11   8    2.30    0.44
  -1  11   8    2.87    0.56
   1  11   9    1.16    0.53
  -1 -11   9    1.44    0.42
  -1  11   9    1.20    0.50
   1 -11   9    0.83    0.40
  -1 -11  10    2.19    0.50
   1 -11  10    3.14    0.56
  -1  12   0   63.51    1.61
   1  12   0   60.71    1.60
   1 -12   0   60.56    1.60
   1 -12   0   64.10    1.61
  -1 -12   0   61.67    1.59
  -1 -12   0   58.99    1.60
   1  12   1   43.28    1.23
  -1  12  -1   43.04    1.09
  -1 -12   1   42.49    1.20
   1 -12  -1   42.67    1.15
  -1 -12   1   42.71    1.07
   1 -12   1   42.96    1.19
   1 -12   1   41.35    1.08
  -1 -12  -1   41.00    1.17
  -1  12   1   42.73    1.23
   1 -12  -2   14.07    0.49
  -1 -12   2   13.21    0.56
   1  12   2   13.21    0.61
  -1  12   2   12.83    0.59
   1 -12   2   13.31    0.56
  -1 -12  -2   13.73    0.53
   1 -12  -3    6.21    0.33
  -1 -12   3    5.28    0.38
   1  12   3    5.71    0.45
  -1 -12  -3    5.70    0.35
   1 -12   3    5.47    0.40
  -1  12   3    5.50    0.45
   1 -12  -4    5.06    0.33
   1  12   4    4.25    0.43
  -1  12  -4    4.89    0.26
  -1 -12   4    4.02    0.36
  -1 -12  -4    3.86    0.34
  -1  12   4    4.70    0.45
   1  12  -4    4.03    0.23
   1 -12   4    4.31    0.38
   1  12   5    0.22    0.33
   1 -12  -5    0.69    0.20
  -1 -12   5    0.36    0.24
  -1  12   5   -0.43    0.26
   1 -12   5    0.59    0.27
  -1 -12  -5    0.77    0.24
  -1 -12   6   11.31    0.66
   1  12   6   12.85    0.86
   1 -12   6   13.15    0.73
  -1  12   6   12.82    0.82
  -1 -12  -6   12.06    0.61
  -1 -12   7    3.05    0.42
   1  12   7    2.92    0.52
   1 -12   7    1.92    0.38
  -1  12   7    2.56    0.49
  -1 -12   8    5.91    0.56
   1  12   8    6.46    0.75
  -1  12   8    5.04    0.67
   1 -12   8    6.53    0.62
   1  12   9    0.50    0.49
  -1 -12   9    0.93    0.42
   1 -12   9    1.17    0.41
  -1  12   9    0.73    0.53
  -1 -12  10    0.19    0.40
   1 -12  10    0.48    0.40
  -1 -13   0   15.12    0.58
  -1 -13   0   15.63    0.53
   1 -13   0   15.22    0.55
  -1  13   0   14.84    0.53
   1  13   0   14.78    0.52
   1 -13  -1    6.03    0.33
  -1 -13   1    7.66    0.39
  -1  13  -1    5.97    0.26
  -1 -13   1    6.50    0.24
   1  13   1    7.65    0.39
  -1 -13  -1    6.40    0.35
   1 -13   1    6.21    0.26
  -1  13   1    7.07    0.39
   1 -13   1    6.02    0.35
   1 -13  -2    5.23    0.31
  -1 -13   2    4.78    0.35
   1  13   2    4.74    0.36
  -1  13   2    5.14    0.39
   1 -13   2    5.46    0.36
  -1 -13  -2    4.73    0.32
  -1 -13   3   11.39    0.54
   1 -13  -3   11.80    0.46
   1  13   3   11.01    0.59
  -1 -13  -3   10.28    0.47
   1 -13   3   10.69    0.54
  -1  13   3   10.69    0.59
   1  13   4   18.96    0.88
  -1 -13   4   18.78    0.77
   1 -13  -4   18.56    0.65
   1 -13   4   19.64    0.78
  -1  13   4   19.40    0.88
  -1 -13  -4   18.79    0.70
   1 -13  -5   17.65    0.64
   1  13   5   17.80    0.91
  -1 -13   5   17.01    0.76
   1 -13   5   16.22    0.78
  -1  13   5   17.73    0.90
  -1 -13  -5   16.66    0.67
   1  13   6    3.66    0.55
  -1 -13   6    5.04    0.49
  -1 -13  -6    5.17    0.44
  -1  13   6    5.14    0.61
   1 -13   6    5.38    0.51
  -1 -13   7    1.77    0.37
   1  13   7    1.21    0.45
  -1  13   7    1.30    0.46
   1 -13   7    1.75    0.38
  -1 -13   8    2.11    0.43
   1  13   8    1.80    0.53
  -1  13   8    1.83    0.53
   1 -13   8    2.15    0.44
  -1 -13   9    2.91    0.54
   1  13   9    1.95    0.59
  -1  13   9    2.59    0.59
   1 -13   9    2.57    0.47
  -1 -13  10    1.16    0.44
   1 -13  10    0.66    0.42
   1 -14   0   50.91    1.37
   1  14   0   48.96    1.34
  -1 -14   0   48.04    1.37
  -1  14   0   49.88    1.34
  -1 -14   1   47.79    1.33
   1  14   1   46.61    1.34
  -1 -14   1   46.34    1.17
  -1  14  -1   47.84    1.20
   1 -14  -1   48.20    1.28
  -1 -14  -1   45.37    1.29
  -1  14   1   44.96    1.34
   1 -14   1   44.44    1.30
   1 -14   1   45.74    1.19
   1  14   2   13.92    0.66
   1 -14  -2   15.72    0.57
  -1 -14   2   15.03    0.63
  -1  14   2   17.60    0.70
  -1 -14  -2   16.45    0.61
   1 -14   2   15.35    0.63
  -1 -14   3    2.99    0.31
   1 -14  -3    2.71    0.25
   1  14   3    2.68    0.33
  -1 -14  -3    2.98    0.27
  -1  14   3    2.67    0.33
   1 -14   3    1.81    0.27
  -1 -14   4    1.90    0.29
   1 -14  -4    2.94    0.26
   1  14   4    1.49    0.34
   1 -14   4    2.34    0.31
  -1  14   4    2.84    0.41
  -1 -14  -4    2.10    0.27
  -1 -14   5   11.97    0.66
   1  14   5   13.67    0.80
   1 -14  -5   13.10    0.56
  -1 -14  -5   13.44    0.60
   1 -14   5   13.87    0.70
  -1  14   5   13.99    0.80
  -1 -14   6   14.98    0.78
   1  14   6   16.38    0.95
  -1 -14  -6   16.96    0.71
   1 -14   6   16.56    0.82
  -1  14   6   17.08    0.96
   1  14   7    3.58    0.57
  -1 -14   7    3.85    0.46
   1 -14   7    2.64    0.43
  -1  14   7    4.20    0.61
   1  14   8    2.22    0.55
  -1 -14   8    3.35    0.48
   1 -14   8    2.74    0.48
  -1  14   8    2.05    0.54
  -1 -14   9    3.38    0.55
   1  14   9    1.91    0.62
   1 -14   9    2.76    0.50
  -1  14   9    2.34    0.63
  -1 -14  10    0.31    0.36
   1 -14  10    0.09    0.39
   1  15   0    1.72    0.19
  -1  15   0    1.81    0.19
   1 -15   0    1.89    0.23
  -1 -15   0    1.45    0.22
   1 -15  -1   56.58    1.53
  -1  15  -1   57.81    1.46
  -1 -15   1   57.94    1.43
   1  15   1   58.24    1.61
  -1 -15   1   57.20    1.59
   1 -15   1   56.09    1.57
  -1 -15  -1   56.35    1.56
   1 -15   1   56.08    1.44
  -1  15   1   56.57    1.60
   1 -15  -2   29.87    0.89
  -1 -15   2   27.53    0.94
   1  15   2   28.40    1.00
   1 -15   2   27.66    0.96
  -1  15   2   28.93    1.00
  -1 -15  -2   26.84    0.89
   1  15   3   12.86    0.67
   1 -15  -3   12.81    0.52
  -1 -15   3   12.64    0.61
  -1  15   3   12.63    0.66
  -1 -15  -3   12.78    0.54
   1 -15   3   13.24    0.62
   1 -15  -4    4.65    0.34
  -1 -15   4    4.35    0.40
   1  15   4    5.54    0.51
  -1  15   4    4.18    0.45
   1 -15   4    3.98    0.39
  -1 -15  -4    5.21    0.39
   1 -15  -5    4.00    0.35
  -1 -15   5    3.60    0.40
   1  15   5    3.80    0.49
  -1 -15  -5    3.78    0.35
   1 -15   5    3.86    0.42
  -1  15   5    3.80    0.51
   1  15   6    9.91    0.78
  -1 -15   6    9.78    0.67
   1 -15   6    8.78    0.62
  -1  15   6    9.06    0.73
  -1 -15   7    0.71    0.34
   1  15   7    0.65    0.44
   1 -15   7    0.53    0.35
  -1  15   7    0.70    0.42
   1  15   8    0.54    0.46
  -1 -15   8    0.39    0.38
  -1  15   8    0.49    0.49
   1 -15   8    0.85    0.40
   1  15   9    1.60    0.56
  -1 -15   9    1.34    0.45
   1 -15   9    1.86    0.51
  -1  15   9    1.75    0.57
  -1 -15  10    0.67    0.44
   1 -15  10    0.31    0.43
   1  16   0   10.86    0.45
   1 -16   0   10.72    0.49
  -1  16   0   10.71    0.45
  -1 -16   0   10.42    0.52
   1 -16  -1    1.66    0.23
  -1 -16   1    1.31    0.14
  -1 -16   1    1.90    0.27
  -1  16  -1    1.72    0.16
   1  16   1    1.59    0.25
   1 -16   1    1.61    0.16
   1 -16   1    1.40    0.23
  -1  16   1    1.71    0.25
  -1 -16  -1    1.63    0.23
   1  16   2    4.96    0.40
   1 -16  -2    4.75    0.35
  -1 -16   2    5.32    0.39
  -1 -16  -2    4.38    0.35
   1 -16   2    3.79    0.34
  -1  16   2    4.31    0.39
   1 -16  -3    2.45    0.25
   1  16   3    2.00    0.33
  -1 -16   3    2.14    0.30
  -1  16   3    2.18    0.33
  -1 -16  -3    2.01    0.27
   1 -16   3    2.15    0.30
  -1 -16   4    0.26    0.22
   1  16   4    1.11    0.34
   1 -16  -4    0.87    0.21
  -1 -16  -4    0.69    0.23
  -1  16   4    0.72    0.32
   1 -16   4    0.98    0.27
   1  16   5    2.79    0.46
  -1 -16   5    2.89    0.38
  -1 -16  -5    2.73    0.32
  -1  16   5    2.60    0.45
   1 -16   5    2.86    0.38
   1  16   6   -0.11    0.35
  -1 -16   6   -0.12    0.25
  -1  16   6    0.08    0.36
   1 -16   6    0.01    0.26
  -1 -16   7    4.36    0.52
   1  16   7    4.38    0.63
  -1  16   7    5.32    0.67
   1 -16   7    3.88    0.50
   1  16   8    2.28    0.58
  -1 -16   8    2.44    0.46
   1 -16   8    2.40    0.47
  -1  16   8    1.89    0.54
  -1 -16   9    2.51    0.53
   1 -16   9    3.39    0.56
  -1 -16  10    0.10    0.44
   1 -16  10    0.62    0.46
  -1  17   0    0.49    0.17
   1 -17   0    0.68    0.20
  -1 -17   0    0.34    0.20
  -1  17  -1    8.25    0.35
   1  17   1    8.93    0.49
  -1 -17   1    8.49    0.48
   1 -17  -1    8.28    0.45
  -1  17   1    8.14    0.46
   1 -17   1    8.54    0.47
  -1 -17  -1    8.78    0.48
   1  17   2   46.85    1.46
  -1 -17   2   46.31    1.40
   1 -17  -2   46.18    1.32
  -1  17   2   45.45    1.45
   1 -17   2   46.57    1.41
  -1 -17  -2   45.34    1.34
   1 -17  -3    4.11    0.33
   1  17   3    3.75    0.41
  -1 -17   3    3.54    0.37
  -1 -17  -3    4.25    0.35
   1 -17   3    4.72    0.40
  -1  17   3    4.16    0.42
   1  17   4    5.38    0.52
   1 -17  -4    4.94    0.36
  -1 -17   4    5.59    0.49
  -1  17   4    6.10    0.57
  -1 -17  -4    5.62    0.40
   1 -17   4    5.41    0.47
  -1 -17   5    5.66    0.49
   1  17   5    5.11    0.57
   1 -17   5    4.79    0.46
  -1  17   5    4.17    0.54
  -1 -17  -5    5.16    0.42
   1  17   6    2.39    0.50
  -1 -17   6    2.35    0.42
  -1  17   6    3.28    0.51
   1 -17   6    2.92    0.43
   1  17   7    0.43    0.42
  -1 -17   7    0.85    0.34
  -1  17   7    0.94    0.45
   1 -17   7    0.33    0.32
  -1 -17   8    3.89    0.55
   1  17   8    3.19    0.64
   1 -17   8    4.09    0.57
  -1  17   8    2.55    0.62
  -1 -17   9    2.89    0.54
   1 -17   9    2.91    0.57
   1  18   0   14.14    0.57
   1 -18   0   14.92    0.65
  -1 -18   0   14.55    0.64
  -1  18   0   14.66    0.58
   1 -18  -1   72.38    1.93
   1  18   1   73.65    2.00
  -1 -18   1   69.83    1.97
  -1  18  -1   73.12    1.83
   1 -18   1   72.35    1.97
  -1 -18  -1   70.76    1.94
  -1  18   1   71.00    1.99
   1 -18  -2    6.77    0.41
   1  18   2    6.63    0.50
  -1 -18   2    6.75    0.47
   1 -18   2    8.53    0.52
  -1  18   2    6.34    0.49
  -1 -18  -2    5.44    0.42
  -1 -18   3    2.97    0.37
   1  18   3    2.14    0.37
   1 -18  -3    2.84    0.28
  -1 -18  -3    2.68    0.31
  -1  18   3    3.12    0.41
   1 -18   3    1.82    0.31
   1  18   4    3.10    0.47
  -1 -18   4    3.40    0.40
   1 -18  -4    3.50    0.31
  -1  18   4    2.64    0.45
   1 -18   4    3.00    0.39
  -1 -18  -4    3.14    0.33
   1  18   5    2.55    0.46
  -1 -18   5    3.05    0.42
  -1  18   5    2.30    0.46
   1 -18   5    2.45    0.40
  -1 -18  -5    2.91    0.34
   1  18   6    0.64    0.40
  -1 -18   6    0.42    0.32
   1 -18   6    1.52    0.37
  -1  18   6    0.66    0.40
   1  18   7    8.43    0.82
  -1 -18   7    9.05    0.68
  -1  18   7    9.57    0.88
   1 -18   7    8.59    0.67
  -1 -18   8    0.51    0.40
   1  18   8   -0.33    0.40
   1 -18   8    0.64    0.42
  -1  18   8    0.36    0.46
  -1 -18   9    0.86    0.44
   1 -18   9    1.71    0.52
   1 -19   0   29.58    1.01
  -1  19   0   31.37    0.97
  -1 -19   0   29.16    1.02
   1  19   0   30.69    0.95
   1 -19  -1   24.14    0.86
  -1 -19   1   24.02    0.91
   1  19   1   22.64    0.87
   1 -19   1   23.67    0.90
  -1 -19  -1   22.68    0.87
  -1  19   1   23.70    0.88
   1  19   2   16.78    0.77
  -1 -19   2   17.17    0.75
   1 -19  -2   16.37    0.67
   1 -19   2   16.28    0.74
  -1 -19  -2   17.62    0.72
  -1  19   2   17.00    0.77
   1  19   3    2.70    0.39
   1 -19  -3    3.23    0.32
  -1 -19   3    2.80    0.35
   1 -19   3    3.18    0.37
  -1  19   3    3.22    0.42
  -1 -19  -3    3.09    0.34
  -1 -19   4   22.48    0.95
   1  19   4   24.28    1.08
   1 -19  -4   22.69    0.81
  -1 -19  -4   22.00    0.84
  -1  19   4   22.48    1.05
   1 -19   4   20.96    0.93
   1  19   5    0.86    0.39
  -1 -19   5    1.33    0.34
   1 -19   5    1.14    0.34
  -1  19   5    1.17    0.41
  -1 -19   6    0.60    0.33
   1  19   6    0.47    0.38
   1 -19   6    0.51    0.32
  -1  19   6    0.21    0.38
   1  19   7    0.54    0.44
  -1 -19   7    0.90    0.40
  -1  19   7    0.26    0.44
   1 -19   7    0.50    0.35
   1  19   8    4.03    0.71
  -1 -19   8    4.28    0.57
   1 -19   8    3.16    0.56
  -1  19   8    4.57    0.73
  -1 -19   9    0.32    0.40
   1 -19   9   -0.33    0.38
  -1  20   0   18.11    0.71
  -1 -20   0   18.73    0.80
   1  20   0   19.73    0.71
   1 -20   0   19.24    0.80
   1 -20  -1   19.97    0.77
   1  20   1   18.41    0.77
  -1 -20   1   17.99    0.79
   1 -20   1   19.59    0.82
  -1  20   1   19.18    0.78
  -1 -20  -1   16.25    0.76
  -1 -20   2    2.61    0.35
   1 -20  -2    2.60    0.33
   1  20   2    3.37    0.39
  -1  20   2    4.10    0.42
  -1 -20  -2    2.80    0.34
   1 -20   2    3.03    0.38
   1 -20  -3    9.26    0.51
  -1 -20   3    9.07    0.58
   1  20   3    8.97    0.61
   1 -20   3    9.18    0.58
  -1  20   3    9.20    0.64
  -1 -20  -3    9.03    0.51
   1  20   4    3.15    0.49
  -1 -20   4    2.43    0.38
  -1  20   4    3.20    0.49
  -1 -20  -4    3.00    0.35
   1 -20   4    2.74    0.42
   1  20   5    2.80    0.49
  -1 -20   5    3.02    0.43
  -1  20   5    3.28    0.53
   1 -20   5    3.17    0.45
   1  20   6    2.62    0.54
  -1 -20   6    1.95    0.42
  -1  20   6    1.95    0.50
   1 -20   6    1.96    0.44
  -1 -20   7    7.32    0.65
   1  20   7    7.20    0.82
   1 -20   7    5.93    0.61
  -1  20   7    6.38    0.77
   1  20   8    0.42    0.49
  -1 -20   8    0.33    0.40
  -1  20   8    1.00    0.54
   1 -20   8    0.29    0.38
  -1 -20   9    1.39    0.51
   1 -20   9    0.33    0.45
  -1 -21   0    0.52    0.29
   1 -21   0    0.46    0.26
  -1 -21   1    0.69    0.28
   1 -21  -1    0.98    0.28
   1  21   1   -0.19    0.26
  -1  21   1    0.65    0.28
  -1 -21  -1    1.01    0.29
   1 -21   1    0.61    0.27
   1  21   2    0.71    0.29
  -1 -21   2    0.86    0.28
   1 -21  -2    0.71    0.24
  -1 -21  -2    0.60    0.26
  -1  21   2    0.38    0.27
   1 -21   2    1.04    0.30
   1 -21  -3    0.55    0.25
  -1 -21   3    0.62    0.28
   1  21   3    0.09    0.31
  -1  21   3    0.64    0.32
  -1 -21  -3    0.89    0.28
   1 -21   3    0.98    0.32
  -1 -21   4   17.11    0.86
   1  21   4   14.55    0.89
   1 -21   4   16.49    0.85
  -1 -21  -4   16.79    0.73
  -1  21   4   16.33    0.93
  -1 -21   5    0.86    0.34
   1  21   5    0.96    0.43
  -1  21   5    0.88    0.41
   1 -21   5    1.79    0.40
   1  21   6    1.20    0.45
  -1 -21   6    0.80    0.38
  -1  21   6    0.66    0.44
   1 -21   6    0.99    0.35
  -1 -21   7    0.66    0.42
   1  21   7    0.59    0.47
  -1  21   7    0.83    0.51
   1 -21   7    0.53    0.42
  -1 -21   8    0.39    0.43
   1 -21   8    0.59    0.42
  -1 -21   9    1.57    0.53
   1 -21   9    1.23    0.51
  -1 -22   0   27.17    1.02
   1 -22   0   26.45    0.98
   1 -22  -1    9.17    0.55
  -1 -22   1    8.17    0.58
  -1  22   1    8.96    0.54
   1 -22   1    8.41    0.56
  -1 -22  -1    8.76    0.56
   1 -22  -2    5.39    0.44
  -1 -22   2    5.92    0.51
   1  22   2    6.34    0.54
  -1  22   2    6.58    0.52
  -1 -22  -2    7.16    0.50
   1 -22   2    5.77    0.50
   1  22   3   10.65    0.72
  -1 -22   3   13.25    0.74
   1 -22  -3   12.72    0.61
   1 -22   3   11.84    0.70
  -1 -22  -3   11.56    0.63
  -1  22   3   12.53    0.75
   1  22   4    4.51    0.56
  -1 -22   4    4.78    0.50
  -1  22   4    5.33    0.58
  -1 -22  -4    4.57    0.42
   1 -22   4    5.79    0.54
  -1 -22   5    3.89    0.47
   1  22   5    2.97    0.53
   1 -22   5    2.91    0.45
  -1  22   5    3.23    0.55
  -1 -22   6    2.16    0.45
   1  22   6    2.40    0.56
  -1  22   6    1.95    0.54
   1 -22   6    3.13    0.49
   1  22   7    2.59    0.61
  -1 -22   7    2.62    0.50
   1 -22   7    2.92    0.52
  -1  22   7    1.69    0.56
  -1 -22   8    4.61    0.63
   1 -22   8    5.00    0.67
   1 -23   0    7.57    0.53
  -1 -23   0    6.95    0.51
   1 -23  -1   21.58    0.87
  -1 -23   1   20.25    0.89
   1 -23   1   21.63    0.92
  -1 -23  -1   21.75    0.89
  -1 -23   2    0.73    0.30
   1 -23  -2   -0.01    0.23
   1  23   2   -0.17    0.28
  -1 -23  -2   -0.23    0.23
   1 -23   2    0.31    0.26
  -1  23   2   -0.04    0.27
  -1 -23   3    1.01    0.35
   1  23   3    0.63    0.36
   1 -23  -3    0.73    0.25
  -1 -23  -3    0.89    0.31
   1 -23   3    0.90    0.34
  -1  23   3    0.74    0.35
   1  23   4    1.21    0.43
  -1 -23   4    1.05    0.37
  -1  23   4    1.71    0.45
   1 -23   4    1.67    0.38
  -1 -23   5    0.88    0.37
   1  23   5    0.79    0.43
   1 -23   5    0.89    0.37
  -1  23   5    1.39    0.46
  -1 -23   6    5.63    0.60
   1  23   6    5.25    0.69
  -1  23   6    5.72    0.70
   1 -23   6    5.75    0.63
   1  23   7    0.57    0.51
  -1 -23   7    0.24    0.37
  -1  23   7    0.53    0.51
   1 -23   7    0.77    0.41
  -1 -23   8    1.91    0.54
   1 -23   8    1.42    0.50
  -1 -24   0    1.17    0.32
   1 -24   0    1.07    0.31
   1 -24  -1    7.86    0.54
  -1 -24   1    7.96    0.59
  -1 -24  -1    7.66    0.55
   1 -24   1    8.67    0.59
   1 -24  -2    5.25    0.45
  -1 -24   2    4.49    0.49
  -1 -24  -2    4.64    0.44
   1 -24   2    4.36    0.45
  -1 -24   3    2.22    0.39
   1  24   3    2.27    0.42
  -1 -24  -3    2.52    0.35
   1 -24   3    3.02    0.41
  -1  24   3    1.95    0.41
  -1 -24   4    0.17    0.30
   1  24   4    0.30    0.36
   1 -24   4    0.21    0.31
  -1  24   4   -0.15    0.32
  -1 -24   5    1.77    0.42
   1  24   5    2.24    0.51
   1 -24   5    2.47    0.48
  -1  24   5    1.26    0.47
   1  24   6    0.35    0.46
  -1 -24   6    0.48    0.39
   1 -24   6    0.55    0.39
  -1  24   6    0.85    0.49
  -1 -24   7    3.25    0.55
   1  24   7    2.69    0.65
   1 -24   7    2.36    0.54
  -1  24   7    2.86    0.66
  -1 -24   8    0.78    0.49
   1 -24   8    0.27    0.46
   1 -25   0    0.27    0.27
  -1 -25   0    0.12    0.27
  -1 -25   1    2.68    0.41
   1 -25  -1    2.92    0.39
   1 -25   1    3.53    0.43
  -1 -25  -1    3.00    0.40
   1 -25  -2    1.48    0.32
  -1 -25   2    1.14    0.33
  -1 -25  -2    1.61    0.34
   1 -25   2    1.39    0.35
  -1 -25   3    0.38    0.29
   1 -25   3    0.63    0.32
  -1 -25  -3    1.05    0.30
  -1 -25   4    0.85    0.34
   1  25   4    1.22    0.43
   1 -25   4    0.88    0.36
  -1  25   4    0.28    0.38
   1  25   5    3.84    0.62
  -1 -25   5    3.44    0.51
  -1  25   5    4.40    0.64
   1 -25   5    3.35    0.50
  -1 -25   6   -0.04    0.37
   1  25   6   -0.49    0.40
  -1  25   6    0.08    0.40
   1 -25   6    0.01    0.38
  -1 -25   7    1.31    0.47
   1 -25   7    2.55    0.55
   1 -26   0    1.96    0.36
  -1 -26   0    1.36    0.35
   1 -26  -1   13.10    0.70
  -1 -26   1   12.66    0.73
  -1 -26  -1   11.20    0.69
   1 -26   1   13.08    0.75
  -1 -26   2    3.22    0.45
   1 -26  -2    3.91    0.42
   1 -26   2    4.02    0.46
  -1 -26  -2    4.31    0.45
  -1 -26   3    0.62    0.35
   1 -26   3    0.19    0.30
  -1 -26   4    3.42    0.52
   1 -26   4    3.43    0.53
   1  26   5    0.48    0.46
  -1 -26   5    0.44    0.39
  -1  26   5    0.19    0.41
   1 -26   5    0.92    0.40
   1  26   6    0.42    0.51
  -1 -26   6    0.00    0.36
   1 -26   6    0.91    0.44
  -1  26   6    0.41    0.48
  -1 -26   7    1.13    0.47
   1 -26   7    1.07    0.46
   1 -27   0    0.69    0.32
  -1 -27   0    0.86    0.34
   1 -27  -1    3.11    0.41
  -1 -27   1    2.57    0.41
   1 -27   1    2.55    0.42
  -1 -27  -1    2.85    0.41
  -1 -27   2    0.74    0.35
   1 -27  -2    0.65    0.29
  -1 -27  -2    1.12    0.33
   1 -27   2    0.90    0.35
  -1 -27   3    0.53    0.38
   1 -27   3    0.80    0.36
  -1 -27   4    3.69    0.54
   1 -27   4    2.12    0.45
  -1 -27   5    1.98    0.49
   1 -27   5    2.14    0.50
   1  27   6    0.57    0.50
  -1 -27   6    1.15    0.45
  -1  27   6    0.35    0.50
   1 -27   6    0.67    0.41
  -1 -28   0    0.81    0.35
   1 -28   0   -0.28    0.25
   1 -28  -1    1.82    0.36
  -1 -28   1    2.12    0.42
  -1 -28  -1    1.45    0.36
   1 -28   1    2.32    0.41
  -1 -28   2    2.31    0.43
   1 -28   2    1.84    0.42
  -1 -28  -2    1.93    0.39
  -1 -28   3    1.80    0.43
   1 -28   3    1.01    0.39
  -1 -28   4    2.82    0.51
   1 -28   4    3.08    0.51
  -1 -28   5    2.89    0.54
   1 -28   5    2.64    0.51
  -1 -28   6    0.24    0.39
   1 -28   6    1.30    0.49
  -1 -29   0    0.29    0.30
   1 -29   0   -0.45    0.27
   1 -29  -1    2.16    0.39
  -1 -29   1    1.53    0.39
  -1 -29  -1    2.19    0.40
   1 -29   1    1.91    0.42
  -1 -29   2    2.82    0.48
   1 -29   2    2.16    0.43
  -1 -29  -2    2.71    0.42
  -1 -29   3    1.21    0.40
   1 -29   3    2.02    0.44
  -1 -29   4    1.11    0.42
   1 -29   4    0.73    0.39
  -1 -29   5    1.87    0.49
   1 -29   5    2.14    0.50
   1 -30   0    2.78    0.45
  -1 -30   0    2.02    0.39
   1 -30  -1   -0.23    0.27
  -1 -30   1   -0.20    0.32
  -1 -30  -1   -0.07    0.30
   1 -30   1    0.28    0.33
  -1 -30   2    0.34    0.37
   1 -30   2    0.07    0.35
  -1 -30   3    0.01    0.37
   1 -30   3    0.15    0.35
  -1 -30   4    1.20    0.46
   1 -30   4    1.68    0.49
  -1 -30   5    0.95    0.47
   1 -30   5    0.54    0.43
   1 -31   0   -0.09    0.33
  -1 -31   0   -0.04    0.32
  -1 -31   1    0.44    0.38
   1 -31   1    0.36    0.35
  -1 -31  -1    0.22    0.33
  -1 -31   2    0.16    0.34
   1 -31   2    0.44    0.36
  -1 -31   3    0.63    0.43
   1 -31   3    0.11    0.39
  -1 -31   4    0.12    0.44
   1 -31   4    0.62    0.45
   1 -32   0    1.95    0.43
  -1 -32   0    1.49    0.42
  -1 -32   1    0.67    0.40
   1 -32   1    0.65    0.37
  -1 -32  -1    1.33    0.40
  -1 -32   2    0.12    0.36
   1 -32   2    0.25    0.35
  -1 -32   3    2.06    0.48
   1 -32   3    2.88    0.54
   1 -33   0    0.33    0.34
  -1 -33   0    0.11    0.34
  -1 -33   1    0.16    0.38
   1 -33   1    0.10    0.36
  -1 -33   2    2.82    0.52
   1 -33   2    3.37    0.51
  -2   0   0  271.72    6.28
   2   0   1   13.88    0.39
  -2   0   1   13.82    0.36
  -2   0  -1   14.12    0.39
  -2   0   1   13.46    0.41
   2   0  -1   14.33    0.41
   2   0   2   73.68    1.88
   2   0   2   71.67    1.76
  -2   0   2   72.39    1.72
  -2   0  -2   72.78    1.87
  -2   0   2   72.46    1.86
   2   0  -2   76.04    1.87
  -2   0   3  256.23    6.10
   2   0   3  249.58    5.79
  -2   0   3  249.38    5.75
   2   0   3  252.58    6.11
  -2   0   4    9.78    0.38
   2   0   4    9.58    0.49
   2   0   4   10.50    0.44
  -2   0   4   10.11    0.51
  -2   0  -5    7.80    0.44
  -2   0   5    7.75    0.49
   2   0   5    8.71    0.44
  -2   0   5    8.23    0.39
   2   0   5    8.98    0.54
   2   0   6   -0.27    0.24
  -2   0   6    0.45    0.27
  -2   0  -6    0.16    0.21
   2   0   6    0.20    0.18
  -2   0   6    0.05    0.16
  -2   0  -7    0.45    0.26
  -2   0   7    0.41    0.20
  -2   0   7    0.22    0.29
   2   0   7   -0.25    0.26
   2   0   7    0.38    0.22
  -2   0   8   35.81    1.43
   2   0   8   34.26    1.42
  -2   0  -8   35.32    1.25
  -2   0   8   34.46    1.18
   2   0  -8   33.64    1.20
   2   0   8   33.63    1.23
   2   0   9    5.96    0.67
  -2   0  -9    7.27    0.61
  -2   0   9    6.43    0.70
  -2   0 -10    0.70    0.39
  -2   0  10    0.97    0.50
  -2   0  11    0.44    0.51
  -2   1   0    2.88    0.12
  -2   1   0    3.08    0.10
  -2  -1   0    2.87    0.11
   2  -1   0    3.07    0.10
  -2  -1   1    9.99    0.28
   2  -1  -1   10.48    0.33
  -2   1   1   10.00    0.26
  -2  -1  -1    9.91    0.33
  -2   1   1    9.57    0.32
   2   1  -1   10.09    0.31
  -2  -1  -1    9.62    0.30
   2  -1   1    9.67    0.30
   2   1   2  412.29    9.34
  -2  -1   2  411.71    9.78
  -2  -1   2  412.31    9.32
   2   1   2  414.78    9.81
  -2   1  -2  415.58    9.77
   2  -1   2  410.12    9.79
   2   1  -2  427.13    9.77
  -2   1   2  412.97    9.80
   2  -1   2  407.21    9.34
  -2   1   2  404.59    9.33
  -2  -1  -2  413.85    9.35
   2   1   3  117.52    2.76
  -2  -1   3  117.96    2.92
   2   1   3  119.21    2.96
  -2  -1   3  115.23    2.73
  -2   1   3  115.34    2.71
  -2  -1  -3  117.36    2.78
   2  -1   3  114.19    2.92
   2  -1   3  112.79    2.76
  -2   1   3  113.52    2.94
  -2  -1   4    1.13    0.21
  -2  -1   4    0.93    0.15
   2   1   4    1.26    0.24
   2   1   4    1.28    0.18
   2  -1   4    1.19    0.18
  -2  -1  -4    1.15    0.19
  -2   1   4    1.11    0.15
   2  -1   4    1.63    0.25
  -2   1   4    1.26    0.22
   2   1   5   17.07    0.64
  -2  -1   5   17.35    0.60
  -2  -1   5   17.74    0.73
   2   1   5   18.22    0.77
   2  -1   5   15.29    0.70
   2  -1   5   15.54    0.64
  -2   1   5   16.23    0.58
  -2   1   5   15.49    0.72
  -2  -1  -5   16.59    0.64
   2   1   6   -0.08    0.26
  -2  -1   6    0.03    0.17
   2   1   6   -0.30    0.17
  -2  -1   6   -0.10    0.23
   2  -1   6    0.21    0.19
  -2  -1  -6   -0.09    0.20
  -2   1   6   -0.06    0.16
   2  -1   6   -0.18    0.26
  -2   1   6    0.24    0.25
  -2   1  -7    1.22    0.29
  -2  -1   7    1.77    0.37
   2   1   7    1.99    0.30
   2   1   7    1.71    0.39
   2  -1  -7    1.53    0.27
  -2  -1   7    1.56    0.26
  -2   1   7    1.94    0.26
   2  -1   7    2.00    0.39
  -2   1   7    1.86    0.39
  -2  -1  -7    2.18    0.33
   2  -1   7    2.04    0.30
   2   1   8    1.56    0.46
  -2  -1   8    2.05    0.44
  -2  -1   8    1.93    0.34
  -2   1  -8    1.65    0.38
   2  -1  -8    1.79    0.37
   2  -1   8    1.26    0.45
   2  -1   8    1.93    0.39
  -2  -1  -8    2.82    0.40
  -2   1   8    2.08    0.46
  -2   1   8    1.64    0.33
   2   1   9    8.90    0.81
  -2   1  -9    7.67    0.63
  -2  -1   9    7.29    0.70
  -2  -1   9    7.97    0.60
   2  -1   9    7.51    0.70
   2   1  -9    8.37    0.63
  -2   1   9    7.01    0.71
   2  -1   9    5.98    0.57
  -2  -1  -9    7.42    0.62
  -2  -1  10    0.07    0.42
  -2   1 -10    0.17    0.35
  -2   1  10    0.49    0.43
  -2  -1  11    0.67    0.52
  -2   1  11    0.99    0.57
   2  -2   0    2.70    0.12
  -2  -2   0    2.46    0.11
  -2   2   0    2.44    0.12
   2  -2   0    2.52    0.09
   2   2   1    0.31    0.07
  -2  -2   1    0.24    0.05
  -2  -2   1    0.33    0.05
   2  -2  -1    0.13    0.06
   2   2  -1    0.34    0.06
  -2   2   1    0.19    0.06
  -2  -2  -1    0.44    0.07
   2  -2   1    0.29    0.05
  -2  -2  -1    0.12    0.06
   2   2   2  150.44    3.75
  -2   2  -2  154.52    3.71
  -2  -2   2  151.01    3.53
  -2   2   2  152.54    3.75
   2  -2   2  151.50    3.55
  -2   2   2  152.83    3.50
  -2  -2  -2  153.32    3.55
   2   2  -2  157.63    3.70
  -2  -2   3   -0.13    0.08
  -2  -2   3   -0.03    0.12
   2   2   3   -0.13    0.15
   2  -2   3   -0.03    0.09
  -2  -2  -3    0.02    0.11
   2  -2   3   -0.08    0.14
  -2   2   3    0.06    0.13
  -2   2   3   -0.16    0.07
   2   2   4   72.56    1.88
   2   2   4   73.97    2.07
  -2  -2   4   73.95    1.87
  -2  -2   4   74.43    2.01
   2  -2   4   75.48    2.03
  -2   2   4   74.68    1.82
  -2  -2  -4   73.23    1.89
  -2   2   4   74.90    2.07
   2  -2   4   76.73    1.92
  -2  -2   5    0.05    0.15
   2   2   5   -0.01    0.13
   2  -2  -5   -0.30    0.14
   2   2   5   -0.30    0.20
  -2  -2   5   -0.06    0.19
  -2   2   5   -0.36    0.12
   2  -2   5   -0.01    0.21
  -2  -2  -5   -0.02    0.16
  -2   2   5    0.13    0.23
   2  -2   5   -0.34    0.14
  -2  -2   6   28.08    0.93
  -2  -2   6   29.24    1.07
   2   2   6   29.04    1.12
   2   2   6   28.73    0.96
   2  -2  -6   27.31    0.89
  -2   2   6   27.65    0.88
  -2  -2  -6   27.62    0.95
  -2   2   6   28.12    1.10
   2  -2   6   26.91    0.96
   2  -2   6   25.53    1.03
   2   2   7   -0.41    0.26
  -2  -2   7    0.01    0.18
  -2  -2   7    0.32    0.29
   2  -2  -7   -0.39    0.18
  -2   2   7    0.12    0.17
   2  -2   7   -0.07    0.26
  -2   2   7   -0.56    0.26
   2  -2   7   -0.07    0.18
  -2  -2  -7   -0.12    0.21
  -2   2  -8    0.51    0.33
  -2  -2   8    0.55    0.30
   2   2   8    0.41    0.38
   2  -2  -8    0.53    0.29
  -2  -2   8    0.90    0.37
  -2  -2  -8    1.02    0.35
  -2   2   8    0.46    0.25
   2  -2   8    0.12    0.35
   2  -2   8    0.24    0.30
  -2   2   8    1.34    0.42
   2   2   9   -0.09    0.39
  -2  -2   9    0.48    0.40
  -2  -2   9   -0.08    0.27
  -2   2  -9    0.04    0.34
   2  -2   9   -0.30    0.32
   2   2  -9    0.72    0.32
  -2   2   9    0.44    0.40
  -2  -2  -9    0.31    0.33
  -2   2 -10    0.86    0.39
  -2  -2  10    1.25    0.48
   2   2  10    0.24    0.45
   2  -2  10    0.41    0.36
  -2   2  10    0.22    0.45
  -2   2  11    0.17    0.51
  -2   3   0   85.58    2.09
   2  -3   0   85.60    1.99
  -2  -3   0   85.86    2.01
   2  -3   0   85.45    2.09
   2  -3  -1  242.15    5.57
   2  -3  -1  237.34    5.68
   2   3   1  232.74    5.58
  -2  -3   1  238.56    5.32
  -2  -3   1  240.48    5.65
  -2   3   1  227.60    5.58
  -2  -3  -1  229.44    5.32
   2   3  -1  227.84    5.61
   2  -3   1  226.45    5.31
  -2  -3  -1  231.07    5.57
   2   3   2  179.66    4.36
  -2   3  -2  179.13    4.29
   2  -3  -2  178.06    4.08
  -2  -3   2  175.16    4.11
  -2  -3   2  175.71    4.28
  -2   3   2  176.59    4.35
   2   3  -2  184.65    4.28
   2  -3   2  179.52    4.13
  -2  -3  -2  175.82    4.12
   2   3   3  116.03    2.99
   2  -3  -3  117.68    2.71
  -2  -3   3  116.45    2.77
  -2   3   3  115.14    2.98
  -2   3   3  118.51    2.71
   2  -3   3  117.22    2.92
  -2  -3  -3  116.26    2.78
   2  -3   3  113.56    2.79
   2  -3  -4    5.07    0.27
   2   3   4    4.19    0.37
  -2  -3   4    4.80    0.30
  -2  -3   4    4.71    0.33
  -2   3   4    4.86    0.25
  -2   3   4    4.66    0.37
   2  -3   4    4.58    0.33
   2  -3   4    5.29    0.36
  -2  -3  -4    4.53    0.30
   2   3   5   64.93    1.96
  -2  -3   5   67.89    1.75
  -2  -3   5   62.37    1.86
   2  -3  -5   66.92    1.70
   2  -3   5   66.85    1.89
  -2   3   5   66.28    1.95
  -2  -3  -5   65.49    1.76
  -2   3   5   66.41    1.68
   2  -3   5   65.93    1.79
   2   3   6    1.60    0.35
  -2  -3   6    1.08    0.24
  -2  -3   6    0.96    0.28
   2  -3  -6    1.00    0.22
  -2   3   6    1.42    0.32
   2  -3   6    1.03    0.29
  -2   3   6    1.34    0.21
  -2  -3  -6    1.21    0.26
   2  -3   6    1.14    0.25
  -2  -3   7    0.00    0.24
   2  -3  -7    0.12    0.21
   2   3   7   -0.01    0.31
  -2  -3   7    0.29    0.21
  -2  -3  -7    0.06    0.23
   2  -3   7   -0.17    0.23
   2  -3   7   -0.32    0.23
  -2   3   7   -0.06    0.27
  -2   3  -8    0.54    0.31
  -2  -3   8   -0.21    0.26
   2  -3  -8   -0.17    0.26
  -2  -3   8    0.27    0.31
   2   3   8   -0.02    0.35
   2  -3   8   -0.17    0.27
   2  -3   8    0.37    0.37
  -2   3   8   -0.01    0.34
  -2  -3  -8    0.03    0.27
  -2   3  -9    5.70    0.56
  -2  -3   9    4.75    0.60
   2   3   9    5.53    0.70
  -2  -3   9    4.39    0.49
  -2  -3  -9    5.49    0.53
  -2   3   9    4.37    0.62
   2  -3   9    4.80    0.53
   2   3  10   -0.09    0.41
  -2   3 -10    0.39    0.37
  -2  -3  10    0.09    0.43
  -2   3  10   -0.06    0.43
   2  -3  10   -0.04    0.32
  -2  -4   0  113.17    2.76
   2  -4   0  115.18    2.63
  -2   4   0  113.78    2.77
  -2  -4   0  112.59    2.66
   2  -4   0  116.45    2.77
  -2  -4   1  157.22    3.64
   2  -4  -1  159.26    3.65
   2   4   1  156.78    3.83
  -2  -4   1  156.78    3.88
   2  -4  -1  163.45    3.83
  -2  -4  -1  154.37    3.82
   2   4  -1  156.70    3.86
  -2   4   1  164.32    3.84
  -2  -4  -1  154.40    3.65
   2  -4   1  156.99    3.64
   2   4   2   85.10    2.19
  -2  -4   2   86.00    2.05
  -2  -4   2   88.19    2.10
  -2   4  -2   83.99    2.11
   2  -4  -2   85.52    1.98
  -2  -4  -2   84.07    2.04
   2  -4   2   80.74    2.05
   2   4  -2   86.41    2.09
  -2   4   2   85.12    2.19
  -2  -4   3   21.79    0.68
   2  -4  -3   22.37    0.60
  -2  -4   3   22.02    0.67
   2   4   3   22.24    0.78
  -2  -4  -3   22.19    0.68
  -2   4   3   21.08    0.77
   2  -4   3   22.04    0.70
   2  -4  -4    0.06    0.11
  -2  -4   4    0.05    0.08
   2   4   4    0.01    0.19
  -2  -4   4    0.11    0.11
   2  -4   4   -0.01    0.14
  -2   4   4    0.14    0.19
   2  -4   4   -0.01    0.16
  -2  -4  -4    0.20    0.14
   2  -4  -5    2.19    0.23
  -2  -4   5    2.53    0.27
   2   4   5    1.88    0.35
  -2  -4   5    2.86    0.31
   2  -4   5    1.96    0.32
  -2   4   5    2.41    0.34
  -2  -4  -5    2.16    0.27
   2  -4   5    2.74    0.29
   2  -4  -6   -0.08    0.17
   2   4   6   -0.51    0.21
  -2  -4   6    0.20    0.23
  -2  -4   6    0.08    0.18
  -2  -4  -6   -0.02    0.19
   2  -4   6   -0.25    0.16
  -2   4   6   -0.02    0.26
   2  -4   6    0.37    0.23
   2   4   7    7.07    0.63
   2  -4  -7    6.01    0.44
  -2  -4   7    6.44    0.54
  -2  -4   7    6.95    0.47
   2  -4   7    6.07    0.51
  -2  -4  -7    5.75    0.47
  -2   4   7    5.27    0.55
   2  -4   7    6.15    0.52
  -2  -4   8    8.10    0.66
   2   4   8    6.89    0.69
  -2  -4   8    6.92    0.56
  -2  -4  -8    8.41    0.59
  -2   4   8    7.61    0.69
   2  -4   8    6.09    0.54
  -2  -4   9    1.97    0.47
  -2  -4   9    1.85    0.40
   2   4   9    1.67    0.53
  -2   4  -9    1.51    0.40
  -2  -4  -9    2.23    0.41
  -2   4   9    1.56    0.50
   2  -4   9    0.88    0.38
   2   4  10    0.38    0.47
  -2   4 -10    0.57    0.36
   2  -4  10    0.15    0.34
  -2   4  10    0.91    0.51
  -2  -5   0  299.64    6.85
  -2   5   0  283.86    6.84
   2  -5   0  283.18    6.52
   2  -5   0  287.00    6.82
  -2  -5   0  283.67    6.54
  -2  -5   1  152.50    3.88
   2  -5  -1  161.66    3.78
   2  -5  -1  157.46    3.57
  -2  -5   1  151.99    3.60
   2   5   1  154.04    3.78
   2  -5   1  155.87    3.60
  -2  -5  -1  154.67    3.60
  -2   5   1  155.77    3.78
  -2  -5  -1  155.26    3.77
  -2   5  -2   93.66    2.35
  -2  -5   2   94.55    2.34
  -2  -5   2   95.16    2.30
   2  -5  -2   95.94    2.23
   2   5   2   95.46    2.45
  -2  -5  -2   95.58    2.29
   2  -5   2   93.16    2.31
  -2   5   2   96.05    2.45
   2   5  -2  101.76    2.34
   2   5   3   83.61    2.29
  -2  -5   3   84.52    2.15
  -2  -5   3   83.71    2.11
   2  -5  -3   87.28    2.02
  -2  -5  -3   82.18    2.09
   2   5  -3   87.79    2.15
   2  -5   3   85.54    2.13
  -2   5   3   87.62    2.29
  -2  -5   4   42.80    1.20
  -2  -5   4   40.58    1.17
   2   5   4   41.02    1.33
   2  -5  -4   42.81    1.09
   2  -5   4   41.37    1.20
  -2   5   4   39.92    1.31
  -2  -5  -4   40.35    1.15
  -2  -5   5   39.82    1.20
   2  -5  -5   39.49    1.12
   2   5   5   42.37    1.41
  -2   5   5   42.15    1.41
   2  -5   5   42.34    1.26
  -2  -5  -5   40.79    1.20
   2  -5  -6    5.80    0.38
  -2  -5   6    7.05    0.46
   2   5   6    5.89    0.54
  -2  -5   6    6.41    0.47
   2  -5   6    5.92    0.44
  -2   5   6    5.67    0.53
  -2  -5  -6    6.36    0.44
   2  -5  -7    0.73    0.26
  -2  -5   7    1.39    0.34
   2   5   7    0.52    0.40
  -2  -5   7    1.57    0.29
  -2  -5  -7    0.92    0.31
  -2   5   7    1.27    0.42
   2  -5   7    0.61    0.27
  -2  -5   8    1.60    0.41
   2   5   8    1.70    0.49
  -2  -5   8    1.08    0.34
   2  -5   8    1.62    0.38
  -2   5   8    1.28    0.47
  -2  -5  -8    1.06    0.33
   2   5   9    3.34    0.62
  -2  -5   9    3.18    0.52
  -2  -5   9    3.33    0.47
   2  -5   9    2.98    0.48
  -2   5   9    2.70    0.54
   2   5  10    0.39    0.47
  -2   5 -10   -0.19    0.35
   2  -5  10    1.38    0.43
  -2   5  10    0.40    0.43
  -2   6   0  732.48   17.05
  -2  -6   0  711.35   16.26
   2  -6   0  704.85   16.28
   2  -6   0  723.54   17.04
  -2  -6   0  742.75   17.06
  -2  -6   1    4.05    0.14
  -2   6  -1    3.75    0.19
  -2  -6   1    3.85    0.22
   2  -6  -1    4.11    0.27
   2  -6  -1    4.08    0.17
   2   6   1    4.08    0.24
  -2   6   1    3.54    0.23
  -2  -6  -1    4.32    0.24
   2  -6   1    3.88    0.20
  -2  -6  -1    3.91    0.24
  -2  -6   2   81.83    2.00
  -2  -6   2   82.58    2.01
   2   6   2   82.19    2.14
   2  -6  -2   79.36    1.92
  -2   6   2   79.15    2.14
   2   6  -2   85.32    2.00
  -2  -6  -2   81.63    1.99
  -2  -6   3   31.74    0.89
  -2   6  -3   32.29    0.92
  -2  -6   3   30.34    0.92
   2  -6  -3   32.94    0.84
   2   6   3   31.82    1.05
   2   6  -3   32.73    0.89
   2  -6   3   32.03    0.94
  -2   6   3   32.39    1.04
  -2  -6  -3   30.99    0.91
  -2  -6   4    9.92    0.46
  -2  -6   4    9.72    0.44
   2  -6  -4   10.18    0.39
   2   6   4   10.04    0.57
  -2  -6  -4   10.33    0.46
  -2   6   4   10.28    0.56
   2  -6   4   10.92    0.49
  -2  -6   5   18.14    0.72
   2   6   5   18.95    0.86
  -2  -6   5   18.93    0.73
   2  -6  -5   19.73    0.64
  -2   6   5   20.55    0.89
   2  -6   5   18.68    0.75
  -2  -6  -5   19.22    0.71
   2  -6  -6    4.02    0.36
   2   6   6    3.55    0.46
  -2  -6   6    4.20    0.37
   2  -6   6    4.56    0.41
  -2   6   6    4.24    0.48
  -2  -6  -6    5.36    0.43
   2  -6  -7    0.88    0.26
  -2  -6   7    0.96    0.29
  -2  -6   7    0.79    0.33
   2   6   7    0.50    0.37
  -2  -6  -7    1.36    0.32
  -2   6   7    1.28    0.40
   2  -6   7    0.53    0.31
  -2  -6   8    0.46    0.30
   2   6   8    0.13    0.38
  -2  -6   8    0.56    0.34
   2  -6   8    0.22    0.31
  -2   6   8   -0.29    0.35
  -2  -6  -8    0.09    0.27
  -2  -6   9    2.32    0.42
   2   6   9    2.21    0.54
   2  -6   9    2.24    0.46
  -2   6   9    1.78    0.52
   2   6  10    2.54    0.61
  -2  -6  10    2.68    0.47
  -2   6 -10    4.39    0.56
  -2   6  10    3.27    0.66
   2  -6  10    2.52    0.50
  -2   6 -11    0.61    0.44
   2  -6  11    1.13    0.45
   2  -7   0   27.99    0.76
   2   7   0   30.06    0.79
  -2  -7   0   29.15    0.80
  -2   7   0   28.44    0.80
   2  -7   0   28.68    0.79
  -2  -7   0   29.88    0.78
   2  -7  -1   60.84    1.43
  -2   7  -1   57.57    1.47
   2   7   1   60.20    1.56
  -2   7   1   60.08    1.56
  -2  -7  -1   59.31    1.49
   2  -7   1   57.81    1.48
  -2  -7   2   42.46    1.05
   2  -7  -2   41.86    1.02
   2   7   2   43.10    1.22
  -2  -7   2   41.57    1.12
   2   7  -2   41.18    1.04
  -2  -7  -2   40.85    1.10
   2  -7   2   39.27    1.11
  -2   7   2   39.45    1.20
   2   7   3   52.92    1.55
  -2  -7   3   52.19    1.40
  -2   7  -3   52.99    1.38
  -2  -7   3   51.67    1.35
   2  -7  -3   53.10    1.30
  -2   7   3   50.98    1.53
   2  -7   3   49.42    1.40
   2   7  -3   55.09    1.35
  -2  -7  -3   51.44    1.37
   2  -7  -4   20.73    0.63
  -2  -7   4   20.34    0.68
  -2  -7   4   21.87    0.73
   2   7   4   19.42    0.84
  -2   7   4   21.19    0.85
  -2  -7  -4   20.16    0.71
   2  -7   4   21.19    0.75
  -2  -7   5   16.08    0.64
   2   7   5   15.17    0.80
  -2  -7   5   16.82    0.66
   2  -7  -5   16.27    0.57
  -2  -7  -5   15.43    0.63
   2  -7   5   15.44    0.67
  -2   7   5   15.05    0.77
  -2  -7   6   18.84    0.78
   2   7   6   17.75    0.92
   2  -7  -6   18.44    0.67
  -2  -7   6   18.75    0.76
   2  -7   6   18.41    0.79
  -2   7   6   17.56    0.91
  -2  -7  -6   18.55    0.75
  -2  -7   7    3.56    0.41
   2   7   7    2.62    0.49
   2  -7   7    3.38    0.43
  -2   7   7    3.06    0.50
  -2  -7  -7    3.15    0.39
   2   7   8    3.43    0.60
  -2  -7   8    3.62    0.44
  -2  -7  -8    3.75    0.42
  -2   7   8    4.18    0.59
   2  -7   8    3.06    0.43
   2   7   9    3.25    0.60
  -2  -7   9    3.27    0.45
  -2   7   9    2.22    0.57
   2  -7   9    3.30    0.47
  -2  -7  10    4.28    0.54
  -2   7 -10    3.58    0.54
   2   7  10    3.55    0.67
   2  -7  10    3.05    0.51
  -2   7  10    3.79    0.68
  -2   7 -11    3.95    0.63
   2  -7  11    3.85    0.60
  -2   8   0   81.61    2.07
   2  -8   0   84.66    2.07
   2  -8   0   80.56    1.99
   2   8   0   85.40    2.06
  -2  -8   0   85.13    2.05
  -2  -8   0   81.77    2.03
   2  -8  -1   63.07    1.52
  -2  -8   1   60.70    1.59
   2   8   1   62.58    1.65
  -2   8  -1   63.07    1.56
   2  -8   1   63.44    1.58
  -2   8   1   64.39    1.66
  -2  -8  -1   62.47    1.58
   2   8   2  232.65    5.68
  -2  -8   2  227.09    5.39
   2  -8  -2  235.76    5.31
  -2   8   2  234.85    5.68
  -2  -8  -2  231.76    5.38
  -2  -8   3   21.85    0.74
   2   8   3   21.41    0.84
  -2  -8   3   22.38    0.64
   2  -8  -3   21.75    0.63
  -2   8  -3   21.40    0.67
  -2  -8  -3   22.02    0.71
  -2   8   3   21.23    0.82
   2  -8   3   21.86    0.75
   2   8  -3   23.95    0.64
  -2  -8   4   36.48    1.11
  -2  -8   4   36.21    1.04
   2  -8  -4   36.63    0.99
   2   8   4   35.99    1.26
  -2   8   4   37.64    1.25
   2  -8   4   36.43    1.12
  -2  -8  -4   36.20    1.07
   2   8   5   39.09    1.37
  -2  -8   5   36.66    1.13
  -2  -8   5   37.46    1.17
   2  -8  -5   37.54    1.05
  -2   8   5   36.35    1.33
   2  -8   5   37.58    1.20
  -2  -8  -5   38.13    1.14
   2  -8  -6    1.41    0.26
   2   8   6    0.90    0.37
  -2  -8   6    1.25    0.27
  -2  -8   6    1.22    0.28
  -2  -8  -6    1.44    0.29
   2  -8   6    0.97    0.29
  -2   8   6    1.12    0.36
  -2  -8   7   39.65    1.31
   2   8   7   37.46    1.53
  -2  -8   7   38.40    1.30
   2  -8   7   38.41    1.33
  -2  -8  -7   36.36    1.24
  -2   8   7   37.20    1.51
   2   8   8    7.52    0.74
  -2  -8   8    7.99    0.65
   2  -8   8    6.88    0.61
  -2   8   8    6.44    0.69
  -2  -8  -8    8.33    0.59
  -2  -8   9    0.17    0.33
   2   8   9    0.88    0.47
  -2   8   9    0.58    0.44
   2  -8   9    0.22    0.32
   2   8  10    1.53    0.58
  -2  -8  10    2.33    0.47
   2  -8  10    2.16    0.46
  -2   8  10    0.91    0.53
  -2   8 -11    0.68    0.46
   2  -8  11    0.20    0.43
  -2  -9   0   26.27    0.78
   2   9   0   26.73    0.75
  -2  -9   0   27.11    0.74
   2  -9   0   26.12    0.76
  -2   9   0   26.90    0.77
   2  -9   0   25.86    0.74
  -2   9  -1  115.01    2.74
  -2  -9   1  110.09    2.72
   2   9   1  113.29    2.83
   2  -9  -1  114.67    2.65
  -2  -9  -1  109.15    2.70
   2  -9   1  113.82    2.71
  -2   9   1  112.35    2.83
   2   9   2   69.60    1.90
  -2  -9   2   67.22    1.78
   2  -9  -2   69.88    1.68
  -2  -9  -2   68.08    1.75
   2  -9   2   71.07    1.79
  -2   9   2   70.14    1.90
   2  -9  -3  133.74    3.15
  -2   9  -3  133.09    3.28
  -2  -9   3  132.04    3.28
   2   9   3  134.14    3.50
  -2  -9   3  135.41    3.26
  -2   9   3  133.77    3.50
   2   9  -3  141.71    3.26
  -2  -9  -3  132.40    3.24
   2  -9   3  136.50    3.30
   2   9   4   14.56    0.73
  -2  -9   4   16.05    0.55
  -2  -9   4   14.82    0.62
   2  -9  -4   16.68    0.54
   2  -9   4   16.16    0.66
  -2  -9  -4   15.50    0.61
  -2   9   4   16.56    0.76
  -2  -9   5    1.07    0.23
  -2  -9   5    1.08    0.23
   2   9   5    0.87    0.31
   2  -9  -5    1.01    0.21
  -2  -9  -5    0.77    0.24
  -2   9   5    0.76    0.30
   2  -9   5    1.02    0.26
  -2  -9   6    7.15    0.48
   2  -9  -6    6.44    0.42
   2   9   6    5.88    0.61
  -2  -9   6    6.64    0.51
  -2  -9  -6    6.77    0.47
  -2   9   6    6.16    0.62
   2  -9   6    7.97    0.54
  -2  -9   7    0.19    0.29
   2   9   7    0.04    0.39
  -2  -9   7    1.16    0.33
   2  -9   7    0.47    0.31
  -2  -9  -7    0.20    0.31
  -2   9   7    0.74    0.40
   2   9   8    3.15    0.56
  -2  -9   8    3.65    0.48
  -2   9   8    3.00    0.54
   2  -9   8    3.02    0.46
   2   9   9    2.87    0.61
  -2  -9   9    3.05    0.49
   2  -9   9    2.78    0.47
  -2   9   9    2.86    0.59
  -2  -9  10    1.57    0.45
   2   9  10    0.65    0.55
   2  -9  10    0.45    0.38
  -2   9  10    1.04    0.57
  -2   9 -11   -0.09    0.44
   2  -9  11    0.84    0.46
   2 -10   0  105.95    2.63
  -2 -10   0  112.55    2.70
  -2 -10   0  107.49    2.66
   2 -10   0  113.14    2.72
  -2  10   0  109.26    2.72
   2  10   0  111.93    2.71
  -2  10  -1   63.62    1.59
  -2 -10   1   64.69    1.58
  -2 -10   1   60.68    1.63
   2  10   1   61.83    1.69
   2 -10  -1   64.57    1.57
   2 -10   1   65.33    1.63
  -2 -10  -1   61.37    1.62
  -2  10   1   64.33    1.70
  -2 -10   2   26.98    0.84
   2 -10  -2   27.56    0.74
  -2  10  -2   26.16    0.70
   2  10   2   26.74    0.90
  -2  10   2   26.35    0.89
  -2 -10  -2   24.88    0.80
   2 -10   2   24.95    0.82
   2  10   3  103.96    2.75
  -2 -10   3  100.22    2.56
   2 -10  -3  101.19    2.43
  -2  10  -3  101.63    2.50
  -2 -10  -3  101.78    2.52
   2  10  -3  101.37    2.47
  -2  10   3  102.77    2.75
   2 -10   3  101.31    2.57
  -2 -10   4   21.94    0.79
   2 -10  -4   20.61    0.65
  -2 -10   4   20.15    0.64
   2  10   4   20.79    0.91
  -2  10   4   20.59    0.88
  -2 -10  -4   20.57    0.72
   2  10  -4   21.50    0.65
   2 -10   4   20.61    0.78
  -2 -10   5   24.35    0.78
   2  10   5   22.76    1.01
   2 -10  -5   22.78    0.73
  -2 -10   5   22.84    0.87
  -2 -10  -5   23.17    0.83
   2 -10   5   22.61    0.88
  -2  10   5   23.49    1.01
   2 -10  -6   15.20    0.62
  -2 -10   6   15.47    0.68
  -2 -10   6   18.02    0.79
   2  10   6   15.21    0.92
   2 -10   6   16.29    0.78
  -2  10   6   14.96    0.88
  -2 -10  -6   17.54    0.71
   2  10   7   13.39    0.90
  -2 -10   7   14.29    0.75
  -2  10   7   14.54    0.96
   2 -10   7   15.57    0.80
  -2 -10  -7   14.95    0.71
  -2 -10   8    3.68    0.48
   2  10   8    4.19    0.62
   2 -10   8    3.49    0.48
  -2  10   8    2.56    0.54
  -2 -10   9    2.32    0.47
   2  10   9    2.32    0.58
   2 -10   9    2.06    0.45
  -2  10   9    2.19    0.56
  -2 -10  10    0.29    0.38
   2 -10  10    0.12    0.41
  -2 -11   0   33.13    0.92
   2  11   0   32.58    0.92
  -2 -11   0   32.60    0.97
  -2  11   0   34.30    0.95
   2 -11   0   33.87    0.94
  -2 -11   1   24.13    0.79
  -2  11  -1   26.79    0.71
   2  11   1   25.93    0.81
  -2 -11   1   25.58    0.66
   2 -11  -1   26.05    0.74
  -2 -11  -1   23.19    0.77
   2 -11   1   24.69    0.78
  -2  11   1   25.67    0.82
  -2  11  -2   15.09    0.46
  -2 -11   2   18.49    0.64
   2  11   2   15.57    0.67
   2 -11  -2   15.88    0.52
  -2 -11  -2   17.02    0.60
  -2  11   2   15.42    0.66
   2 -11   2   15.60    0.61
  -2  11  -3  101.26    2.46
  -2 -11   3  100.79    2.56
   2  11   3  102.97    2.75
   2 -11  -3   99.76    2.42
  -2  11   3  101.39    2.74
  -2 -11  -3   98.39    2.50
  -2 -11   4    0.23    0.18
   2 -11  -4    0.19    0.15
   2  11   4   -0.14    0.23
   2 -11   4    0.11    0.17
  -2  11   4   -0.17    0.24
  -2 -11  -4    0.36    0.21
   2  11  -4    0.21    0.12
   2  11   5    6.70    0.57
  -2 -11   5    6.93    0.47
   2 -11  -5    7.59    0.40
  -2 -11  -5    7.28    0.45
   2 -11   5    7.99    0.54
  -2  11   5    6.20    0.56
  -2 -11   6    1.92    0.33
   2  11   6    1.94    0.45
   2 -11   6    1.82    0.35
  -2  11   6    1.72    0.43
  -2 -11  -6    2.30    0.33
  -2 -11   7    2.26    0.40
   2  11   7    0.98    0.47
   2 -11   7    1.49    0.37
  -2 -11  -7    1.47    0.34
  -2  11   7    1.28    0.45
  -2 -11   8    5.62    0.55
   2  11   8    6.07    0.70
  -2  11   8    6.54    0.70
   2 -11   8    6.26    0.57
   2  11   9    3.93    0.67
  -2 -11   9    4.64    0.56
  -2  11   9    4.43    0.68
   2 -11   9    4.41    0.56
  -2 -11  10    1.34    0.43
   2 -11  10    0.73    0.41
   2 -12   0   78.70    1.98
   2  12   0   78.22    2.00
  -2 -12   0   78.28    2.01
  -2 -12   0   79.84    1.99
  -2  12   0   79.13    2.02
  -2  12  -1   25.75    0.70
  -2 -12   1   24.81    0.65
   2 -12  -1   23.93    0.73
  -2 -12   1   24.25    0.80
   2  12   1   25.08    0.81
  -2  12   1   24.11    0.81
   2 -12   1   25.12    0.79
  -2 -12  -1   22.73    0.77
  -2  12  -2   60.28    1.45
   2 -12  -2   58.11    1.47
   2  12   2   57.68    1.67
  -2 -12   2   57.72    1.58
  -2  12   2   58.12    1.67
   2 -12   2   56.60    1.57
  -2 -12  -2   56.68    1.54
   2  12   3    2.13    0.33
  -2  12  -3    2.21    0.17
  -2 -12   3    2.18    0.26
   2 -12  -3    2.21    0.20
  -2  12  -3    2.48    0.18
   2 -12   3    1.91    0.26
  -2  12   3    1.43    0.28
  -2 -12  -3    1.93    0.25
  -2 -12   4    9.99    0.53
   2  12   4   10.06    0.65
   2 -12  -4    9.86    0.42
  -2  12  -4   10.12    0.40
  -2 -12  -4   10.32    0.51
  -2  12   4   10.63    0.63
   2 -12   4    9.71    0.54
   2  12  -4   10.08    0.35
   2 -12  -5   21.19    0.70
  -2 -12   5   22.85    0.88
   2  12   5   20.74    0.99
  -2  12   5   20.74    0.99
  -2 -12  -5   21.86    0.81
   2 -12   5   21.17    0.87
   2  12   6   20.26    1.06
  -2 -12   6   21.40    0.91
  -2  12   6   22.60    1.11
  -2 -12  -6   22.52    0.86
   2 -12   6   21.11    0.93
  -2 -12   7    0.35    0.29
   2  12   7    0.37    0.37
  -2 -12  -7    0.03    0.28
   2 -12   7    0.37    0.31
  -2  12   7   -0.07    0.36
   2  12   8    6.68    0.74
  -2 -12   8    7.09    0.62
   2 -12   8    8.45    0.71
  -2  12   8    7.78    0.80
   2  12   9    3.69    0.67
  -2 -12   9    3.99    0.53
   2 -12   9    4.09    0.54
  -2  12   9    4.14    0.71
  -2 -12  10    0.75    0.42
   2 -12  10    0.35    0.44
  -2 -13   0   23.48    0.70
  -2 -13   0   22.01    0.76
   2  13   0   22.92    0.71
   2 -13   0   22.85    0.74
  -2  13   0   22.96    0.73
   2  13   1   28.41    0.89
   2 -13  -1   27.35    0.82
  -2  13  -1   28.69    0.78
  -2 -13   1   29.14    0.73
  -2 -13   1   27.78    0.89
  -2 -13  -1   26.97    0.87
   2 -13   1   26.14    0.86
  -2  13   1   27.59    0.90
   2 -13  -2   26.59    0.80
   2  13   2   27.34    0.94
  -2 -13   2   26.96    0.90
  -2  13  -2   26.65    0.71
  -2 -13  -2   26.54    0.86
  -2  13   2   27.56    0.95
   2 -13   2   27.12    0.89
   2 -13  -3   54.55    1.40
  -2  13  -3   53.39    1.34
  -2  13  -3   52.18    1.33
  -2 -13   3   54.71    1.54
   2  13   3   52.13    1.64
  -2 -13  -3   52.40    1.47
   2 -13   3   54.95    1.54
  -2  13   3   54.10    1.65
   2  13   4   18.05    0.86
   2 -13  -4   17.90    0.62
  -2 -13   4   18.43    0.75
  -2  13   4   17.11    0.84
  -2 -13  -4   18.47    0.71
   2 -13   4   19.58    0.78
   2 -13  -5    5.63    0.35
  -2 -13   5    5.15    0.44
   2  13   5    5.42    0.57
   2 -13   5    5.39    0.47
  -2 -13  -5    5.47    0.44
  -2  13   5    6.19    0.57
  -2 -13   6   44.30    1.46
   2  13   6   43.64    1.67
  -2  13   6   40.54    1.62
   2 -13   6   45.37    1.50
  -2 -13  -6   42.30    1.32
  -2 -13   7   10.17    0.69
   2  13   7    9.29    0.81
  -2  13   7    8.80    0.78
   2 -13   7   13.11    0.78
   2  13   8    4.99    0.69
  -2 -13   8    7.08    0.63
  -2  13   8    5.70    0.71
   2 -13   8    6.46    0.63
  -2 -13   9    2.90    0.51
   2  13   9    3.40    0.66
   2 -13   9    2.78    0.49
  -2  13   9    2.82    0.61
  -2 -13  10    0.83    0.44
   2 -13  10    0.12    0.40
  -2 -14   0    0.57    0.18
   2  14   0    0.45    0.16
  -2  14   0    0.99    0.16
   2 -14   0    0.98    0.18
  -2 -14   1    4.35    0.35
   2  14   1    4.13    0.34
  -2 -14   1    3.95    0.20
   2 -14  -1    3.64    0.27
  -2  14  -1    3.99    0.23
  -2 -14  -1    4.00    0.30
   2 -14   1    3.88    0.24
  -2  14   1    3.66    0.31
   2 -14   1    3.85    0.31
  -2 -14   2   57.91    1.68
  -2  14  -2   62.07    1.53
   2  14   2   61.72    1.78
   2 -14  -2   61.25    1.59
   2 -14   2   64.08    1.71
  -2  14   2   62.61    1.79
  -2 -14  -2   62.23    1.66
   2  14   3   12.62    0.65
  -2 -14   3   12.45    0.58
   2 -14  -3   11.48    0.46
  -2  14   3   11.78    0.63
  -2 -14  -3   11.13    0.52
   2 -14   3   11.96    0.57
  -2 -14   4   34.26    1.16
   2  14   4   35.76    1.30
   2 -14  -4   34.74    1.00
  -2 -14  -4   35.07    1.10
   2 -14   4   36.93    1.21
  -2  14   4   34.31    1.29
   2  14   5    0.82    0.34
  -2 -14   5    0.19    0.25
   2 -14  -5    0.42    0.19
   2 -14   5    0.32    0.25
  -2  14   5    0.14    0.32
  -2 -14  -5    0.57    0.25
   2  14   6    1.69    0.45
  -2 -14   6    1.42    0.33
  -2 -14  -6    1.16    0.32
  -2  14   6    2.48    0.46
   2 -14   6    1.58    0.35
   2  14   7    2.31    0.54
  -2 -14   7    1.64    0.39
  -2  14   7    2.48    0.51
   2 -14   7    2.46    0.42
  -2 -14   8    3.02    0.47
   2  14   8    2.66    0.60
  -2  14   8    3.77    0.62
   2 -14   8    3.04    0.51
   2  14   9    4.08    0.72
  -2 -14   9    5.17    0.59
   2 -14   9    3.68    0.55
  -2  14   9    3.58    0.72
  -2 -14  10    2.34    0.55
   2 -14  10    2.45    0.57
   2 -15   0    6.50    0.37
   2  15   0    6.14    0.32
  -2 -15   0    6.28    0.38
  -2  15   0    5.80    0.34
   2 -15  -1    9.99    0.44
  -2 -15   1    8.76    0.32
  -2 -15   1    9.78    0.49
  -2  15  -1    9.87    0.37
   2  15   1    8.98    0.47
   2 -15   1    9.42    0.48
   2 -15   1   10.28    0.38
  -2 -15  -1    8.82    0.45
  -2  15   1   10.38    0.50
  -2  15  -2   28.52    0.75
  -2 -15   2   28.37    0.98
   2 -15  -2   29.17    0.88
   2  15   2   29.05    1.02
   2 -15   2   29.06    0.97
  -2  15   2   29.24    1.02
  -2 -15  -2   29.30    0.94
   2 -15  -3    4.16    0.31
  -2 -15   3    3.56    0.35
   2  15   3    4.16    0.42
   2 -15   3    4.63    0.38
  -2 -15  -3    4.37    0.38
  -2  15   3    4.39    0.43
   2  15   4   10.65    0.66
   2 -15  -4   10.00    0.45
  -2 -15   4   10.06    0.57
  -2 -15  -4   11.37    0.55
   2 -15   4    9.75    0.58
  -2  15   4    9.19    0.65
  -2 -15   5   11.96    0.67
   2  15   5   10.45    0.73
  -2  15   5   12.31    0.77
  -2 -15  -5   11.64    0.57
   2 -15   5   11.81    0.66
  -2 -15   6   10.38    0.67
   2  15   6    8.54    0.72
  -2 -15  -6    8.78    0.55
  -2  15   6   10.59    0.80
   2 -15   6   10.20    0.66
  -2 -15   7    0.68    0.32
   2  15   7    0.60    0.41
  -2  15   7    0.90    0.45
   2 -15   7    1.55    0.39
   2  15   8    1.75    0.54
  -2 -15   8    2.37    0.46
  -2  15   8    1.93    0.57
   2 -15   8    1.91    0.46
   2  15   9    3.13    0.67
  -2 -15   9    3.69    0.58
  -2  15   9    3.65    0.68
   2 -15   9    3.20    0.57
  -2 -15  10    0.52    0.45
   2 -15  10   -0.02    0.42
   2 -16   0   14.19    0.59
  -2  16   0   14.54    0.55
  -2 -16   0   13.93    0.61
   2  16   0   15.69    0.55
  -2 -16   1   17.89    0.51
  -2  16  -1   16.27    0.55
  -2 -16   1   17.83    0.72
   2  16   1   18.09    0.68
   2 -16  -1   16.17    0.63
  -2  16   1   17.46    0.70
  -2 -16  -1   18.17    0.68
   2 -16   1   16.20    0.66
   2 -16   1   17.39    0.55
  -2 -16   2   15.61    0.67
   2  16   2   16.24    0.70
   2 -16  -2   14.71    0.57
   2 -16   2   16.49    0.69
  -2 -16  -2   16.35    0.65
  -2  16   2   14.67    0.68
  -2 -16   3   11.47    0.60
   2  16   3   12.32    0.66
   2 -16  -3   12.46    0.51
  -2  16   3   12.97    0.69
  -2 -16  -3   13.05    0.59
   2 -16   3   12.97    0.62
  -2 -16   4    4.88    0.44
   2 -16  -4    5.75    0.34
   2  16   4    4.83    0.50
  -2  16   4    6.06    0.55
  -2 -16  -4    5.57    0.42
   2 -16   4    4.68    0.43
  -2 -16   5    2.63    0.37
   2  16   5    1.86    0.42
  -2  16   5    2.84    0.48
  -2 -16  -5    2.53    0.33
   2 -16   5    2.76    0.39
  -2 -16   6    2.14    0.39
   2  16   6    2.29    0.50
  -2  16   6    2.15    0.48
   2 -16   6    1.34    0.35
   2  16   7    0.57    0.42
  -2 -16   7    0.72    0.35
  -2  16   7    0.35    0.41
   2 -16   7    0.20    0.33
   2  16   8   -0.46    0.40
  -2 -16   8    0.09    0.32
  -2  16   8   -0.05    0.38
   2 -16   8   -0.26    0.31
  -2 -16   9    0.58    0.40
   2 -16   9    0.55    0.45
  -2 -16  10    3.24    0.60
   2 -16  10    2.69    0.57
   2  17   0    5.53    0.34
   2 -17   0    6.00    0.40
  -2 -17   0    5.25    0.39
  -2  17   0    5.47    0.34
   2 -17  -1   26.98    0.87
   2  17   1   27.48    0.92
  -2 -17   1   26.28    0.93
  -2  17  -1   25.70    0.78
  -2  17   1   26.72    0.93
  -2 -17  -1   26.81    0.92
   2 -17   1   26.95    0.93
  -2 -17   2    2.58    0.31
   2 -17  -2    3.55    0.31
   2  17   2    3.27    0.36
  -2 -17  -2    2.48    0.30
  -2  17   2    2.64    0.33
   2 -17   2    2.97    0.32
   2  17   3    5.64    0.51
   2 -17  -3    5.97    0.37
  -2 -17   3    6.73    0.49
  -2  17   3    6.76    0.51
   2 -17   3    6.45    0.49
  -2 -17  -3    6.18    0.43
  -2 -17   4    2.97    0.36
   2 -17  -4    3.50    0.30
   2  17   4    3.76    0.47
   2 -17   4    2.91    0.37
  -2  17   4    2.83    0.44
  -2 -17  -4    3.14    0.34
  -2 -17   5    1.43    0.33
   2  17   5    1.18    0.37
   2 -17   5    1.05    0.32
  -2 -17  -5    1.68    0.29
  -2  17   5    1.77    0.41
  -2 -17   6    2.39    0.40
   2  17   6    2.93    0.53
  -2  17   6    3.12    0.51
   2 -17   6    3.08    0.46
   2  17   7    5.97    0.71
  -2 -17   7    5.60    0.55
  -2  17   7    4.64    0.65
   2 -17   7    5.29    0.56
   2  17   8   -0.11    0.43
  -2 -17   8    0.77    0.40
  -2  17   8    0.22    0.46
   2 -17   8    0.23    0.35
  -2 -17   9    2.76    0.55
   2 -17   9    2.48    0.53
   2 -18   0   31.73    1.03
  -2 -18   0   31.84    1.08
  -2  18   0   33.02    1.01
  -2 -18   1    7.45    0.49
   2  18   1    7.64    0.49
   2 -18  -1    7.93    0.46
  -2  18  -1    8.36    0.37
  -2  18   1    8.29    0.49
  -2 -18  -1    7.77    0.49
   2 -18   1    8.32    0.48
   2 -18  -2    1.28    0.23
   2  18   2    0.57    0.28
  -2 -18   2    1.07    0.25
  -2  18   2    1.16    0.27
   2 -18   2    1.05    0.25
  -2 -18  -2    0.76    0.25
  -2 -18   3   14.10    0.69
   2 -18  -3   13.65    0.57
   2  18   3   14.94    0.76
  -2 -18  -3   14.08    0.63
  -2  18   3   14.09    0.75
   2 -18   3   14.23    0.69
   2  18   4    3.49    0.46
   2 -18  -4    3.36    0.30
  -2 -18   4    2.52    0.37
  -2 -18  -4    3.62    0.37
   2 -18   4    3.51    0.42
  -2  18   4    3.40    0.47
  -2 -18   5    0.95    0.30
   2  18   5    1.22    0.41
  -2 -18  -5    1.43    0.30
   2 -18   5    0.60    0.31
  -2  18   5    0.92    0.40
  -2 -18   6    2.27    0.41
   2  18   6    4.52    0.61
  -2  18   6    2.34    0.51
   2 -18   6    1.81    0.41
   2  18   7    0.17    0.45
  -2 -18   7    0.71    0.35
  -2  18   7    1.38    0.49
   2 -18   7    1.14    0.39
   2  18   8    1.46    0.53
  -2 -18   8    1.55    0.44
  -2  18   8    1.15    0.52
   2 -18   8    2.28    0.51
  -2 -18   9    1.05    0.48
   2 -18   9    0.69    0.45
   2 -19   0    0.64    0.23
  -2 -19   0    0.38    0.23
  -2  19   0    0.14    0.19
  -2 -19   1   15.13    0.72
   2 -19  -1   14.22    0.63
   2  19   1   15.60    0.67
   2 -19   1   15.07    0.69
  -2 -19  -1   14.69    0.67
  -2  19   1   15.05    0.67
   2 -19  -2    9.96    0.52
   2  19   2   10.00    0.59
  -2 -19   2   10.45    0.58
   2 -19   2   11.18    0.61
  -2 -19  -2    9.78    0.55
  -2  19   2   10.31    0.60
  -2 -19   3    1.85    0.32
   2  19   3    3.24    0.39
   2 -19  -3    2.05    0.26
  -2  19   3    1.71    0.33
  -2 -19  -3    1.74    0.29
   2 -19   3    2.26    0.33
   2  19   4    6.62    0.62
  -2 -19   4    6.03    0.50
  -2  19   4    6.62    0.60
   2 -19   4    5.61    0.50
  -2 -19  -4    5.66    0.44
   2  19   5    8.71    0.73
  -2 -19   5   10.34    0.68
   2 -19   5    9.45    0.65
  -2 -19  -5    9.67    0.58
  -2  19   5   10.96    0.79
   2  19   6    0.13    0.35
  -2 -19   6    0.57    0.33
  -2  19   6   -0.18    0.32
   2 -19   6    0.49    0.34
   2  19   7    8.90    0.86
  -2 -19   7    7.55    0.68
   2 -19   7    7.23    0.66
  -2  19   7    9.06    0.86
  -2 -19   8    0.96    0.41
   2  19   8    1.49    0.58
   2 -19   8    0.72    0.45
  -2  19   8    0.90    0.56
  -2 -19   9    1.32    0.49
   2 -19   9    0.57    0.43
  -2 -20   0   92.07    2.45
   2 -20   0   91.03    2.41
  -2  20   0   89.96    2.39
   2 -20  -1    9.91    0.54
  -2 -20   1    9.27    0.60
   2  20   1    8.98    0.55
  -2 -20  -1    8.05    0.55
   2 -20   1   10.54    0.59
  -2  20   1    9.27    0.54
   2 -20  -2   22.94    0.82
   2  20   2   23.79    0.95
  -2 -20   2   24.16    0.93
  -2 -20  -2   21.58    0.87
   2 -20   2   20.64    0.88
  -2  20   2   22.41    0.93
   2  20   3    4.49    0.47
   2 -20  -3    5.08    0.38
  -2 -20   3    4.89    0.45
  -2  20   3    6.33    0.55
   2 -20   3    5.40    0.47
  -2 -20  -3    4.58    0.40
   2  20   4   13.88    0.84
  -2 -20   4   12.53    0.73
   2 -20   4   11.97    0.72
  -2 -20  -4   14.01    0.67
  -2  20   4   13.55    0.84
  -2 -20   5    3.80    0.47
   2  20   5    3.38    0.51
   2 -20   5    3.29    0.46
  -2  20   5    2.53    0.50
  -2 -20   6    4.55    0.51
   2  20   6    5.02    0.62
  -2  20   6    3.86    0.62
   2 -20   6    3.46    0.50
  -2 -20   7    0.09    0.31
   2  20   7    0.26    0.44
   2 -20   7    0.27    0.38
  -2  20   7   -0.17    0.43
  -2 -20   8    5.99    0.67
   2  20   8    6.30    0.81
   2 -20   8    5.90    0.68
  -2  20   8    6.71    0.84
  -2 -20   9    0.92    0.49
   2 -20   9    0.07    0.39
  -2 -21   0   11.95    0.67
   2 -21   0   13.83    0.65
   2  21   1   71.52    1.97
  -2 -21   1   68.58    1.98
   2 -21  -1   69.43    1.91
   2 -21   1   66.94    1.96
  -2  21   1   68.88    1.98
  -2 -21  -1   66.65    1.94
   2  21   2    5.66    0.49
   2 -21  -2    4.62    0.42
  -2 -21   2    6.31    0.52
   2 -21   2    5.88    0.47
  -2 -21  -2    5.62    0.46
  -2  21   2    5.65    0.50
  -2 -21   3   14.89    0.77
   2 -21  -3   14.91    0.65
   2  21   3   17.45    0.85
  -2  21   3   13.37    0.79
  -2 -21  -3   16.00    0.71
   2 -21   3   15.25    0.76
  -2 -21   4    1.28    0.34
   2  21   4    1.57    0.42
   2 -21   4    1.91    0.37
  -2  21   4    1.99    0.41
  -2 -21  -4    1.39    0.30
   2  21   5    0.54    0.37
  -2 -21   5    0.47    0.33
   2 -21   5    0.48    0.32
  -2  21   5    0.79    0.39
   2  21   6    0.09    0.40
  -2 -21   6   -0.03    0.28
   2 -21   6   -0.29    0.28
  -2  21   6   -0.22    0.33
  -2 -21   7    8.94    0.76
   2  21   7    9.58    0.88
   2 -21   7    8.11    0.72
  -2  21   7    8.34    0.88
  -2 -21   8    1.75    0.50
   2 -21   8    0.87    0.44
  -2 -21   9   -0.28    0.36
   2 -21   9    0.12    0.43
  -2 -22   0   -0.12    0.25
   2 -22   0    0.28    0.25
  -2 -22   1    9.27    0.59
   2 -22  -1    9.66    0.55
  -2 -22  -1    9.11    0.58
  -2  22   1    8.76    0.56
   2 -22   1    9.36    0.60
   2  22   2   17.72    0.82
  -2 -22   2   15.35    0.77
   2 -22  -2   16.52    0.71
   2 -22   2   17.39    0.80
  -2  22   2   17.36    0.83
  -2 -22  -2   16.06    0.76
  -2 -22   3    5.04    0.50
   2 -22  -3    4.88    0.39
   2  22   3    4.61    0.51
  -2  22   3    4.93    0.52
   2 -22   3    5.12    0.50
  -2 -22  -3    5.17    0.46
  -2 -22   4    1.57    0.35
   2  22   4    0.34    0.34
   2 -22   4    0.90    0.32
  -2 -22  -4    1.05    0.31
  -2  22   4    1.86    0.43
   2  22   5    1.29    0.44
  -2 -22   5    1.22    0.35
   2 -22   5    0.71    0.34
  -2  22   5    1.57    0.47
   2  22   6    0.54    0.43
  -2 -22   6    0.46    0.35
  -2  22   6    0.18    0.42
   2 -22   6    0.47    0.37
  -2 -22   7    1.81    0.45
   2  22   7    1.91    0.59
   2 -22   7    1.88    0.48
  -2  22   7    2.60    0.59
  -2 -22   8    1.77    0.51
   2 -22   8    1.40    0.49
   2 -23   0    2.65    0.37
  -2 -23   0    3.27    0.40
   2 -23  -1   13.32    0.65
  -2 -23   1   12.48    0.71
  -2 -23  -1   11.92    0.64
   2 -23   1   11.85    0.68
  -2 -23   2    1.80    0.36
   2  23   2    1.48    0.34
   2 -23  -2    1.78    0.30
   2 -23   2    1.52    0.34
  -2 -23  -2    1.24    0.31
  -2  23   2    1.80    0.35
   2  23   3    1.48    0.39
  -2 -23   3    1.67    0.39
   2 -23   3    1.32    0.33
  -2  23   3    1.71    0.39
  -2 -23  -3    1.25    0.32
  -2 -23   4    2.30    0.40
   2  23   4    2.57    0.48
   2 -23   4    2.93    0.44
  -2 -23  -4    2.70    0.36
  -2  23   4    2.98    0.50
  -2 -23   5    0.20    0.30
   2  23   5    0.93    0.44
   2 -23   5    0.30    0.32
  -2  23   5    0.31    0.39
  -2 -23   6    0.68    0.38
   2  23   6    0.83    0.49
   2 -23   6    0.25    0.36
  -2  23   6    0.78    0.44
   2  23   7    1.90    0.57
  -2 -23   7    2.02    0.48
   2 -23   7    2.29    0.51
  -2  23   7    2.75    0.65
  -2 -23   8    2.26    0.54
   2 -23   8    2.54    0.57
   2 -24   0    0.00    0.24
  -2 -24   0   -0.02    0.26
  -2 -24   1    3.32    0.43
   2 -24  -1    2.63    0.35
   2 -24   1    3.31    0.42
  -2 -24  -1    2.86    0.39
  -2 -24   2    0.67    0.33
   2 -24  -2    0.50    0.28
   2 -24   2    0.41    0.29
  -2 -24  -2    0.39    0.27
   2  24   3    2.81    0.46
  -2 -24   3    3.03    0.44
   2 -24   3    3.17    0.43
  -2 -24  -3    2.86    0.38
  -2  24   3    2.72    0.43
   2  24   4    3.02    0.49
  -2 -24   4    2.58    0.45
  -2  24   4    2.04    0.46
   2 -24   4    2.95    0.45
  -2 -24   5    0.98    0.40
   2  24   5    0.91    0.43
  -2  24   5    0.67    0.44
   2 -24   5    1.20    0.40
  -2 -24   6    2.87    0.52
   2  24   6    2.53    0.61
  -2  24   6    3.22    0.61
   2 -24   6    3.21    0.52
   2  24   7    0.68    0.54
  -2 -24   7    0.29    0.41
   2 -24   7    1.12    0.48
  -2  24   7    0.98    0.56
  -2 -24   8    1.39    0.50
   2 -24   8    1.06    0.53
  -2 -25   0    0.33    0.29
   2 -25   0   -0.05    0.27
  -2 -25   1    0.93    0.33
   2 -25  -1    1.22    0.31
  -2 -25  -1    0.90    0.31
   2 -25   1    0.77    0.30
  -2 -25   2    2.28    0.39
   2 -25  -2    2.26    0.34
  -2 -25  -2    2.44    0.39
   2 -25   2    2.91    0.43
  -2 -25   3    0.95    0.36
   2 -25   3    1.56    0.37
  -2 -25  -3    1.77    0.35
  -2 -25   4    0.90    0.36
   2  25   4    1.36    0.44
   2 -25   4    0.80    0.36
  -2  25   4    0.28    0.38
  -2 -25   5    2.41    0.47
   2  25   5    2.14    0.54
   2 -25   5    2.34    0.46
  -2  25   5    2.30    0.52
  -2 -25   6    1.12    0.45
   2  25   6   -0.02    0.40
  -2  25   6    0.90    0.48
   2 -25   6    0.81    0.43
  -2 -25   7    0.23    0.39
   2 -25   7    0.17    0.43
   2 -26   0   -0.05    0.27
  -2 -26   0    0.04    0.27
   2 -26  -1    7.02    0.54
  -2 -26   1    6.94    0.59
   2 -26   1    6.98    0.57
  -2 -26  -1    6.70    0.56
  -2 -26   2    3.33    0.46
   2 -26  -2    2.54    0.37
   2 -26   2    3.22    0.45
  -2 -26  -2    3.03    0.42
  -2 -26   3    2.93    0.44
  -2 -26  -3    2.39    0.37
   2 -26   3    1.76    0.42
  -2 -26   4    4.14    0.53
   2 -26   4    5.69    0.58
   2  26   5    0.85    0.47
  -2 -26   5    0.08    0.36
  -2  26   5    0.95    0.48
   2 -26   5   -0.21    0.34
   2  26   6    0.75    0.51
  -2 -26   6    1.86    0.49
  -2  26   6    1.04    0.51
   2 -26   6    1.04    0.44
  -2 -26   7    3.58    0.61
   2 -26   7    3.91    0.63
  -2 -27   0    0.27    0.29
   2 -27   0    0.55    0.27
  -2 -27   1    7.77    0.60
   2 -27  -1    8.39    0.59
  -2 -27  -1    7.79    0.58
   2 -27   1    8.35    0.62
  -2 -27   2    2.61    0.44
   2 -27   2    2.75    0.44
  -2 -27  -2    3.21    0.41
  -2 -27   3    6.94    0.62
   2 -27   3    6.84    0.62
  -2 -27  -3    7.84    0.59
  -2 -27   4    0.51    0.38
   2 -27   4    1.63    0.44
  -2 -27   5    3.49    0.55
   2 -27   5    3.64    0.55
  -2 -27   6    1.13    0.48
   2  27   6    0.63    0.48
  -2  27   6    0.47    0.52
   2 -27   6    0.93    0.45
  -2 -28   0    0.45    0.32
   2 -28   0   -0.64    0.24
   2 -28  -1    2.44    0.38
  -2 -28   1    1.28    0.37
   2 -28   1    2.43    0.41
  -2 -28  -1    1.43    0.37
  -2 -28   2    0.83    0.38
  -2 -28  -2    1.07    0.34
   2 -28   2    0.44    0.34
  -2 -28   3    1.00    0.39
   2 -28   3    1.92    0.44
  -2 -28   4    3.25    0.52
   2 -28   4    2.17    0.48
  -2 -28   5    0.69    0.42
   2 -28   5    0.79    0.46
  -2 -28   6    0.49    0.41
   2 -28   6    0.25    0.42
  -2 -29   0   -0.48    0.26
   2 -29   0    0.10    0.30
   2 -29  -1    0.27    0.31
  -2 -29   1    0.43    0.32
  -2 -29  -1    0.52    0.33
   2 -29   1   -0.39    0.29
  -2 -29   2    1.51    0.40
  -2 -29  -2    1.65    0.39
   2 -29   2    1.96    0.42
  -2 -29   3    0.84    0.40
   2 -29   3    0.18    0.38
  -2 -29   4    0.41    0.36
   2 -29   4    0.37    0.37
  -2 -29   5    0.27    0.40
   2 -29   5    0.02    0.37
  -2 -30   0    1.82    0.41
   2 -30   0    1.27    0.38
  -2 -30   1    2.28    0.43
  -2 -30  -1    1.95    0.39
   2 -30   1    1.44    0.40
  -2 -30   2    1.00    0.39
   2 -30   2    1.00    0.39
  -2 -30  -2    0.17    0.32
  -2 -30   3    1.03    0.41
   2 -30   3    0.87    0.42
  -2 -30   4    0.32    0.40
   2 -30   4    0.29    0.40
  -2 -30   5    0.30    0.42
   2 -30   5    0.51    0.44
  -2 -31   0    7.49    0.65
   2 -31   0    7.05    0.61
  -2 -31   1    2.03    0.43
  -2 -31  -1    2.70    0.46
   2 -31   1    2.43    0.45
  -2 -31   2   -0.06    0.37
   2 -31   2    0.30    0.35
  -2 -31   3    3.74    0.58
   2 -31   3    3.95    0.56
  -2 -31   4    2.68    0.55
   2 -31   4    1.63    0.49
  -2 -32   0    0.30    0.35
   2 -32   0    0.19    0.33
  -2 -32   1   -0.14    0.33
   2 -32   1    0.35    0.36
  -2 -32  -1    0.59    0.38
  -2 -32   2    0.78    0.43
   2 -32   2    0.60    0.37
  -2 -32   3    0.40    0.41
   2 -32   3    0.24    0.36
  -2 -33   0    0.05    0.36
  -2 -33   1    0.80    0.42
   2 -33   1    1.07    0.42
  -2 -33  -1    1.25    0.41
  -2 -33   2    0.44    0.38
   2 -33   2    0.31    0.41
  -3   0   0    0.40    0.05
   3   0  -1  186.26    4.41
  -3   0  -1  182.01    4.22
  -3   0   1  185.19    4.23
  -3   0   1  184.48    4.42
   3   0   1  183.47    4.22
  -3   0  -2  164.56    3.79
  -3   0   2  161.52    3.73
  -3   0   2  160.71    3.96
   3   0  -2  167.49    3.96
   3   0   2  160.63    3.78
  -3   0   3   11.76    0.39
  -3   0   3   11.55    0.48
   3   0   3   12.04    0.44
   3   0   3   11.66    0.51
  -3   0  -3   11.46    0.45
   3   0   4    1.24    0.24
  -3   0  -4    1.39    0.21
  -3   0   4    1.52    0.25
   3   0   4    1.51    0.20
  -3   0   4    1.54    0.16
   3   0   5    5.53    0.45
  -3   0   5    5.84    0.44
   3   0   5    5.31    0.37
  -3   0  -5    5.31    0.38
  -3   0   5    5.96    0.33
  -3   0  -6    0.04    0.20
  -3   0   6   -0.40    0.21
  -3   0   6   -0.17    0.15
   3   0   6   -0.06    0.17
   3   0   6   -0.23    0.24
   3   0   7    1.71    0.28
  -3   0  -7    1.29    0.30
  -3   0   7    2.00    0.26
   3   0   7    1.82    0.39
  -3   0   7    1.75    0.39
  -3   0  -8    5.25    0.51
   3   0   8    3.84    0.44
  -3   0   8    4.94    0.44
   3   0  -8    4.57    0.44
  -3   0   8    4.62    0.56
   3   0   8    4.59    0.57
  -3   0   9    9.17    0.80
  -3   0  -9    9.28    0.69
  -3   0  10    0.21    0.40
  -3   0 -10    0.51    0.37
  -3   0  11    0.20    0.53
  -3  -1   0    3.11    0.14
  -3   1   0    3.32    0.13
   3  -1  -1  143.12    3.42
  -3  -1   1  138.06    3.41
  -3  -1   1  142.76    3.25
   3  -1   1  137.36    3.25
  -3  -1  -1  140.01    3.26
  -3   1   1  144.38    3.36
  -3   1   1  140.68    3.42
   3   1  -1  144.73    3.41
  -3  -1   2  228.29    5.23
  -3  -1   2  228.56    5.52
  -3   1  -2  228.33    5.52
   3   1  -2  240.39    5.51
   3  -1   2  229.14    5.27
  -3   1   2  228.77    5.54
  -3  -1  -2  226.64    5.28
  -3   1   2  229.06    5.23
  -3  -1   3   11.18    0.39
  -3  -1   3   11.86    0.48
   3   1   3   11.41    0.43
   3   1   3   11.24    0.51
  -3  -1  -3   11.77    0.45
  -3   1   3   12.40    0.50
  -3   1   3   10.97    0.36
   3  -1   3   11.59    0.44
   3   1   4   12.29    0.59
  -3  -1   4   13.39    0.58
  -3  -1   4   13.97    0.48
   3   1   4   12.79    0.51
  -3  -1  -4   14.08    0.55
   3  -1   4   13.32    0.59
  -3   1   4   13.53    0.46
   3  -1   4   13.48    0.53
  -3   1   4   14.21    0.62
  -3  -1   5    8.56    0.41
  -3  -1   5    8.75    0.53
   3   1   5    8.64    0.55
   3   1   5    8.71    0.44
   3  -1   5    8.33    0.46
  -3   1   5    8.24    0.53
   3  -1   5    8.45    0.54
  -3   1   5    8.49    0.40
  -3  -1  -5    8.73    0.48
  -3  -1   6    6.36    0.49
  -3  -1   6    7.45    0.42
   3   1   6    5.52    0.50
   3   1   6    6.37    0.43
  -3   1  -6    6.44    0.45
   3  -1   6    5.88    0.43
  -3   1   6    6.37    0.53
  -3   1   6    6.35    0.38
   3  -1   6    6.42    0.54
  -3  -1  -6    5.79    0.44
   3   1   7    2.29    0.31
  -3  -1   7    2.80    0.30
   3  -1  -7    2.11    0.29
  -3   1  -7    2.18    0.33
  -3  -1   7    1.92    0.40
   3   1   7    2.33    0.43
  -3   1   7    2.54    0.28
   3  -1   7    2.75    0.33
  -3   1   7    2.49    0.42
  -3  -1  -7    2.05    0.34
   3  -1   7    2.01    0.38
   3   1   8    8.81    0.73
   3  -1  -8    8.79    0.55
  -3   1  -8    8.11    0.62
  -3  -1   8    7.85    0.57
  -3  -1   8    9.65    0.74
   3  -1   8    8.59    0.70
   3  -1   8    9.05    0.63
  -3   1   8    9.54    0.73
  -3  -1  -8    7.95    0.61
  -3   1   8    8.94    0.55
   3   1   9    4.77    0.63
  -3  -1   9    6.08    0.67
  -3   1  -9    5.88    0.58
  -3  -1  -9    5.53    0.55
  -3   1   9    7.18    0.73
   3  -1   9    4.99    0.55
  -3   1 -10    4.29    0.54
  -3  -1  10    3.60    0.63
  -3  -1 -10    3.64    0.51
  -3   1  10    2.56    0.59
  -3   1  11    0.80    0.53
  -3  -2   0   84.91    1.99
   3  -2   0   84.00    1.97
   3  -2   0   86.47    2.08
  -3   2   0   84.27    2.08
   3  -2  -1  248.63    5.60
  -3  -2   1  236.47    5.33
  -3  -2  -1  228.29    5.34
   3   2  -1  230.32    5.57
  -3   2   1  226.45    5.59
  -3  -2   2  175.41    4.13
  -3   2  -2  181.39    4.35
   3   2   2  174.54    4.39
  -3  -2  -2  174.81    4.16
   3  -2   2  183.32    4.17
  -3   2   2  181.90    4.13
   3   2  -2  187.90    4.34
  -3   2   2  180.31    4.38
  -3  -2   3  115.47    2.74
  -3  -2   3  116.84    2.91
   3   2   3  114.64    2.96
  -3   2   3  116.16    2.69
  -3   2   3  114.56    2.96
  -3  -2  -3  117.36    2.79
   3  -2   3  115.21    2.79
  -3  -2   4    4.41    0.27
   3   2   4    4.46    0.38
  -3  -2   4    4.15    0.34
  -3  -2  -4    5.52    0.34
   3  -2   4    4.32    0.34
   3  -2   4    5.17    0.32
  -3   2   4    4.15    0.36
  -3   2   4    4.64    0.24
   3   2   5   65.32    1.95
  -3  -2   5   62.89    1.86
  -3  -2   5   66.27    1.71
  -3   2   5   66.03    1.66
  -3  -2  -5   66.24    1.77
   3  -2   5   65.46    1.78
   3  -2   5   64.55    1.89
  -3   2   5   65.72    1.93
   3  -2  -6    0.68    0.20
  -3  -2   6    1.11    0.22
   3   2   6    1.45    0.33
  -3  -2   6    1.10    0.29
   3  -2   6    0.95    0.30
  -3  -2  -6    1.04    0.26
  -3   2   6    1.37    0.21
  -3   2   6    1.46    0.35
   3  -2   6    1.36    0.26
   3   2   7    0.09    0.29
  -3   2  -7   -0.05    0.25
  -3  -2   7   -0.05    0.28
  -3  -2   7    0.36    0.21
   3  -2  -7   -0.22    0.20
  -3   2   7    0.26    0.31
   3  -2   7   -0.31    0.26
  -3  -2  -7    0.07    0.23
  -3   2   7    0.24    0.19
   3  -2   7   -0.13    0.22
  -3  -2   8   -0.06    0.34
   3   2   8   -0.58    0.35
  -3   2  -8   -0.02    0.30
   3  -2  -8   -0.42    0.24
  -3  -2   8   -0.21    0.25
  -3  -2  -8    0.40    0.30
  -3   2   8    0.37    0.36
   3  -2   8   -0.38    0.27
  -3   2  -9    5.11    0.55
  -3  -2   9    4.90    0.47
  -3  -2   9    5.07    0.60
   3   2   9    4.15    0.64
  -3   2   9    5.95    0.68
  -3  -2  -9    4.58    0.52
   3  -2   9    4.00    0.51
   3   2  -9    4.17    0.46
  -3   2 -10    0.26    0.36
  -3  -2  10    0.38    0.41
   3  -2  10    0.08    0.33
  -3   2  10    0.60    0.48
  -3   2  11    3.07    0.66
   3  -3   0   58.74    1.47
   3  -3   0   58.92    1.38
  -3   3   0   58.38    1.47
  -3  -3   1    0.12    0.06
  -3  -3   1   -0.01    0.05
   3  -3  -1    0.19    0.09
   3   3  -1    0.02    0.06
   3  -3   1   -0.01    0.05
  -3  -3  -1    0.00    0.08
  -3   3   1    0.09    0.08
  -3  -3  -1    0.07    0.08
   3  -3  -2  211.26    4.72
  -3  -3   2  189.25    4.88
   3   3   2  204.85    4.96
  -3  -3   2  202.64    4.68
  -3   3   2  206.52    4.96
  -3  -3  -2  202.06    4.70
   3  -3   2  204.44    4.70
   3   3  -2  209.73    4.88
  -3  -3   3   -0.10    0.08
  -3  -3   3   -0.13    0.07
   3  -3  -3    0.04    0.08
   3   3   3    0.06    0.15
   3  -3   3    0.13    0.11
  -3   3   3    0.04    0.15
  -3  -3  -3    0.17    0.12
  -3   3   3    0.02    0.07
  -3  -3   4    2.20    0.21
  -3  -3   4    2.47    0.25
   3   3   4    2.55    0.30
   3  -3  -4    2.19    0.18
  -3   3   4    2.04    0.18
  -3  -3  -4    2.24    0.24
   3  -3   4    2.07    0.23
  -3   3   4    2.15    0.28
   3   3   5   -0.31    0.22
  -3  -3   5    0.21    0.21
  -3  -3   5   -0.07    0.14
   3  -3  -5    0.17    0.15
  -3  -3  -5   -0.27    0.15
   3  -3   5   -0.11    0.18
  -3   3   5    0.17    0.22
  -3   3   5   -0.06    0.12
   3  -3  -6   21.03    0.72
  -3  -3   6   21.59    0.78
  -3  -3   6   18.92    0.84
   3   3   6   19.97    0.93
   3  -3   6   20.89    0.82
  -3  -3  -6   21.75    0.82
  -3   3   6   22.25    0.95
  -3   3   6   21.60    0.71
  -3  -3   7    0.31    0.20
  -3  -3   7   -0.02    0.27
   3  -3  -7   -0.21    0.20
   3   3   7    0.02    0.29
  -3   3   7   -0.35    0.26
  -3  -3  -7   -0.03    0.24
  -3   3   7   -0.07    0.17
   3  -3   7   -0.22    0.21
  -3  -3   8    6.79    0.53
   3   3   8    7.03    0.67
  -3   3  -8    6.62    0.59
  -3  -3   8    6.95    0.62
   3  -3   8    7.18    0.59
  -3   3   8    7.19    0.67
  -3  -3  -8    6.77    0.58
  -3  -3   9   -0.13    0.33
  -3   3  -9    0.43    0.34
   3   3   9    0.57    0.44
  -3  -3   9   -0.23    0.28
  -3  -3  -9   -0.50    0.30
  -3   3   9    0.12    0.40
   3  -3   9   -0.44    0.31
  -3  -3  10    0.91    0.49
  -3   3 -10    1.34    0.41
   3  -3  10    0.91    0.38
  -3   3  10    1.26    0.53
  -3  -4   0   45.51    1.16
   3  -4   0   45.74    1.11
   3  -4   0   47.34    1.19
  -3   4   0   46.80    1.19
   3  -4  -1   54.16    1.30
   3  -4  -1   57.25    1.43
  -3  -4   1   53.18    1.36
  -3  -4   1   55.40    1.35
  -3  -4  -1   54.46    1.42
   3  -4   1   54.53    1.34
  -3  -4  -1   54.55    1.36
  -3   4   1   54.08    1.43
   3  -4  -2    0.40    0.07
  -3  -4   2    0.39    0.10
  -3  -4   2    0.33    0.10
   3   4   2    0.12    0.13
  -3   4   2    0.30    0.14
   3   4  -2    0.49    0.11
  -3  -4  -2    0.28    0.13
  -3  -4   3   73.72    1.83
  -3  -4   3   72.40    1.90
   3   4   3   75.82    2.02
   3  -4  -3   75.15    1.74
  -3   4   3   76.05    2.01
   3  -4   3   72.06    1.86
  -3  -4  -3   71.14    1.84
   3  -4  -4    9.28    0.35
  -3  -4   4    8.98    0.41
   3   4   4    9.10    0.52
  -3  -4  -4    9.92    0.45
  -3   4   4    8.73    0.51
   3  -4   4    9.60    0.44
   3   4   5    3.43    0.41
   3  -4  -5    3.19    0.26
  -3  -4   5    3.52    0.32
  -3  -4   5    3.51    0.33
   3  -4   5    3.57    0.33
  -3   4   5    3.97    0.41
  -3  -4  -5    3.69    0.32
   3   4   6    1.19    0.34
   3  -4  -6    1.21    0.23
  -3  -4   6    0.76    0.27
  -3  -4   6    1.25    0.23
  -3   4   6    1.67    0.36
   3  -4   6    0.83    0.25
  -3  -4  -6    0.89    0.26
   3   4   7    4.38    0.53
   3  -4  -7    5.90    0.42
  -3  -4   7    5.63    0.45
  -3  -4   7    4.72    0.48
   3  -4   7    5.81    0.48
  -3  -4  -7    5.09    0.45
  -3   4   7    5.51    0.56
  -3  -4   8    0.16    0.32
  -3  -4   8    0.02    0.26
   3   4   8    0.07    0.38
  -3  -4  -8    0.45    0.31
  -3   4   8    0.04    0.35
   3  -4   8    0.18    0.28
  -3   4  -9    8.38    0.68
   3   4   9    7.26    0.76
  -3  -4   9    9.36    0.75
  -3  -4   9    7.35    0.60
   3  -4   9    8.84    0.67
  -3  -4  -9    9.54    0.70
  -3   4   9    9.33    0.84
  -3   4 -10    0.23    0.39
  -3   4  10    0.15    0.43
   3  -4  10   -0.22    0.34
  -3   4 -11    2.95    0.59
   3  -5   0  338.92    7.75
  -3  -5   0  344.72    7.78
   3  -5   0  344.78    8.11
  -3   5   0  342.25    8.13
   3  -5  -1   35.83    0.95
  -3  -5   1   33.33    0.89
   3   5   1   32.98    0.93
  -3  -5   1   32.12    0.85
   3  -5  -1   33.74    0.80
  -3  -5  -1   31.99    0.93
  -3   5   1   32.96    0.94
   3  -5   1   32.55    0.87
  -3  -5   2   56.82    1.42
   3  -5  -2   57.97    1.33
   3   5   2   55.73    1.54
  -3  -5   2   58.65    1.42
  -3   5   2   54.57    1.53
   3   5  -2   56.07    1.41
  -3  -5  -2   53.12    1.42
   3  -5   2   55.22    1.43
  -3  -5   3    6.08    0.29
   3  -5  -3    5.40    0.23
  -3  -5   3    5.13    0.29
   3   5   3    4.47    0.36
   3  -5   3    4.99    0.31
   3   5  -3    5.86    0.30
  -3  -5  -3    5.37    0.31
  -3   5   3    5.89    0.38
   3   5   4   10.04    0.57
  -3  -5   4    9.95    0.44
   3  -5  -4   11.06    0.38
  -3  -5   4   10.55    0.46
   3  -5   4   10.86    0.49
  -3  -5  -4   10.75    0.48
  -3   5   4   11.11    0.59
  -3  -5   5    8.35    0.45
   3   5   5    8.22    0.57
   3  -5  -5    8.63    0.39
  -3   5   5    9.53    0.60
   3  -5   5    9.38    0.49
  -3  -5  -5    9.10    0.47
   3  -5  -6   17.90    0.64
   3   5   6   16.02    0.86
  -3  -5   6   17.60    0.77
  -3  -5   6   18.21    0.72
  -3  -5  -6   16.77    0.72
   3  -5   6   18.03    0.77
  -3   5   6   19.05    0.89
  -3  -5   7    3.78    0.38
   3   5   7    3.30    0.51
  -3  -5   7    2.55    0.40
   3  -5  -7    3.11    0.33
  -3   5   7    2.97    0.47
   3  -5   7    3.24    0.41
  -3  -5  -7    3.55    0.40
  -3  -5   8    5.68    0.50
  -3  -5   8    5.72    0.57
   3   5   8    6.47    0.68
  -3  -5  -8    5.86    0.52
   3  -5   8    5.82    0.53
  -3   5   8    6.39    0.66
   3   5   9    4.07    0.63
  -3  -5   9    3.16    0.53
  -3  -5   9    3.37    0.46
  -3   5  -9    2.68    0.48
   3  -5   9    2.21    0.44
  -3   5   9    3.32    0.58
  -3  -5  -9    3.09    0.46
   3   5  10    2.60    0.62
  -3   5 -10    2.98    0.52
   3  -5  10    2.19    0.49
  -3   5  10    2.82    0.59
  -3   5 -11    1.66    0.48
   3  -5  11    0.67    0.41
  -3  -6   0   12.89    0.44
   3  -6   0   14.07    0.41
  -3   6   0   13.52    0.45
  -3  -6   0   13.01    0.42
   3  -6   0   14.08    0.45
  -3   6  -1  113.22    2.78
   3   6   1  114.81    2.84
  -3  -6   1  112.90    2.78
  -3  -6   1  114.62    2.72
   3  -6  -1  115.16    2.64
   3  -6   1  114.66    2.70
  -3  -6  -1  115.65    2.72
  -3   6   1  114.55    2.85
  -3  -6   2   24.71    0.74
   3  -6  -2   25.11    0.63
  -3  -6   2   25.37    0.68
   3   6   2   24.16    0.81
  -3  -6  -2   24.44    0.74
   3  -6   2   24.35    0.74
  -3   6   2   25.42    0.82
   3   6  -2   25.63    0.68
  -3  -6   3   60.52    1.59
   3   6   3   59.66    1.75
  -3  -6   3   61.02    1.60
   3  -6  -3   63.04    1.48
   3  -6   3   63.03    1.63
  -3   6   3   62.93    1.76
   3   6  -3   64.08    1.59
  -3  -6  -3   59.77    1.60
  -3  -6   4   20.13    0.69
   3   6   4   18.77    0.82
  -3  -6   4   19.38    0.69
   3  -6  -4   20.84    0.60
  -3   6   4   20.18    0.83
   3  -6   4   20.62    0.74
  -3  -6  -4   20.24    0.71
   3   6   5    3.65    0.42
  -3  -6   5    3.54    0.32
   3  -6  -5    3.57    0.27
  -3  -6   5    3.65    0.34
   3  -6   5    2.72    0.31
  -3   6   5    3.80    0.41
  -3  -6  -5    3.56    0.33
  -3  -6   6    6.87    0.45
   3   6   6    5.99    0.56
   3  -6  -6    5.86    0.37
  -3   6   6    5.30    0.52
  -3  -6  -6    6.74    0.49
   3  -6   6    5.48    0.44
   3   6   7   14.23    0.87
  -3  -6   7   13.13    0.71
  -3  -6   7   15.86    0.72
  -3   6   7   14.17    0.85
  -3  -6  -7   12.64    0.68
   3  -6   7   13.07    0.73
   3   6   8    0.43    0.41
  -3  -6   8    0.72    0.34
  -3  -6   8    1.00    0.33
   3  -6   8    0.48    0.30
  -3  -6  -8    0.72    0.32
  -3   6   8    0.68    0.42
  -3  -6   9   -0.64    0.28
   3   6   9    0.08    0.40
   3  -6   9    0.07    0.33
  -3   6   9    0.01    0.42
   3   6  10    1.78    0.57
  -3   6 -10    1.93    0.44
  -3   6  10    1.64    0.58
   3  -6  10    1.09    0.40
  -3   6 -11    0.53    0.46
   3  -6  11    0.07    0.43
  -3   7   0   11.84    0.43
   3  -7   0   12.05    0.40
  -3  -7   0   13.98    0.46
   3  -7   0   12.12    0.43
  -3  -7   0   14.24    0.42
   3  -7  -1   25.71    0.65
  -3  -7   1   24.63    0.73
   3   7   1   26.80    0.78
  -3   7  -1   25.63    0.70
  -3  -7  -1   25.83    0.74
   3  -7   1   23.47    0.71
  -3   7   1   25.18    0.78
  -3  -7   2  192.05    4.58
  -3  -7   2  199.77    4.72
   3   7   2  194.94    4.83
   3  -7  -2  197.26    4.48
  -3  -7  -2  195.13    4.58
   3   7  -2  195.84    4.70
   3  -7   2  194.19    4.59
  -3   7   2  202.04    4.84
  -3  -7   3   19.41    0.60
   3  -7  -3   19.77    0.55
   3   7   3   18.32    0.76
  -3  -7   3   18.94    0.66
   3   7  -3   22.27    0.62
  -3  -7  -3   19.58    0.67
  -3   7   3   20.88    0.77
   3   7   4    5.02    0.45
   3  -7  -4    5.73    0.28
  -3  -7   4    4.90    0.31
  -3  -7   4    4.89    0.33
   3  -7   4    4.92    0.39
  -3  -7  -4    4.91    0.35
  -3   7   4    5.06    0.43
  -3  -7   5   18.70    0.69
   3   7   5   17.73    0.85
   3  -7  -5   17.44    0.58
  -3  -7   5   17.99    0.70
   3  -7   5   17.11    0.72
  -3  -7  -5   16.55    0.68
  -3   7   5   16.46    0.82
  -3  -7   6    8.16    0.51
   3  -7  -6    9.30    0.45
   3   7   6    8.35    0.65
  -3  -7   6    8.80    0.53
   3  -7   6    8.28    0.57
  -3  -7  -6    8.73    0.54
  -3   7   6    8.75    0.64
  -3  -7   7   13.46    0.70
   3   7   7   12.17    0.87
  -3   7   7   13.10    0.85
  -3  -7  -7   12.76    0.70
   3  -7   7   14.20    0.76
  -3  -7   8    8.57    0.63
   3   7   8    8.12    0.75
  -3   7   8    7.84    0.73
  -3  -7  -8    7.29    0.58
   3  -7   8    8.95    0.66
   3   7   9    0.42    0.46
  -3  -7   9   -0.01    0.28
   3  -7   9    0.24    0.33
  -3   7   9   -0.44    0.39
   3   7  10    1.07    0.53
  -3  -7  10    0.78    0.38
  -3   7 -10    0.67    0.44
   3  -7  10    1.34    0.44
  -3   7  10   -0.01    0.48
  -3   7 -11    0.71    0.47
   3  -7  11    1.11    0.51
  -3  -8   0    7.98    0.31
  -3  -8   0    7.46    0.33
   3  -8   0    8.56    0.33
   3  -8   0    8.21    0.31
  -3   8   0    7.91    0.33
  -3   8  -1   36.50    0.96
  -3  -8   1   36.93    1.01
   3  -8  -1   35.55    0.92
  -3  -8   1   37.53    0.93
   3   8   1   36.91    1.04
  -3   8   1   35.89    1.05
   3  -8   1   34.67    0.98
  -3  -8  -1   36.96    1.01
   3  -8  -2   31.33    0.80
  -3  -8   2   32.05    0.93
  -3  -8   2   33.31    0.82
   3   8   2   33.10    1.02
  -3   8   2   29.94    0.99
   3  -8   2   29.54    0.91
  -3  -8  -2   31.25    0.92
   3  -8  -3   44.21    1.11
  -3   8  -3   44.23    1.21
   3   8   3   44.75    1.38
  -3  -8   3   45.23    1.17
  -3  -8   3   44.94    1.26
   3  -8   3   43.75    1.26
  -3  -8  -3   43.70    1.24
  -3   8   3   44.84    1.39
   3   8  -3   47.05    1.17
  -3  -8   4   16.71    0.57
  -3  -8   4   15.68    0.63
   3   8   4   13.78    0.72
   3  -8  -4   16.87    0.52
   3  -8   4   17.10    0.67
  -3  -8  -4   16.87    0.63
  -3   8   4   16.24    0.74
   3   8   5    0.95    0.32
  -3  -8   5    1.13    0.24
  -3  -8   5    1.13    0.24
   3  -8  -5    0.99    0.19
   3  -8   5    1.03    0.25
  -3  -8  -5    1.10    0.24
  -3   8   5    0.47    0.28
   3  -8  -6    5.17    0.37
  -3  -8   6    5.35    0.44
  -3  -8   6    5.69    0.43
   3   8   6    5.89    0.58
   3  -8   6    4.10    0.42
  -3  -8  -6    5.31    0.44
  -3   8   6    5.11    0.54
  -3  -8   7   13.55    0.73
  -3  -8   7   14.12    0.71
   3   8   7   12.35    0.87
  -3  -8  -7   13.55    0.71
  -3   8   7   11.94    0.84
   3  -8   7   13.07    0.73
  -3  -8   8    4.16    0.48
   3   8   8    4.09    0.60
  -3   8   8    3.91    0.59
  -3  -8  -8    3.94    0.45
   3  -8   8    4.48    0.50
  -3  -8   9    2.91    0.45
   3   8   9    3.41    0.62
   3  -8   9    3.30    0.50
  -3   8   9    3.24    0.60
  -3  -8  10    1.31    0.42
   3   8  10    0.86    0.52
  -3   8  10    2.08    0.60
   3  -8  10    1.71    0.47
  -3   8 -11    2.59    0.58
   3  -8  11    3.37    0.59
   3  -9   0   43.14    1.16
   3  -9   0   40.80    1.11
  -3  -9   0   43.50    1.17
  -3   9   0   42.55    1.16
  -3  -9   0   45.61    1.14
   3   9   1   20.62    0.69
   3  -9  -1   20.52    0.59
  -3  -9   1   20.63    0.68
  -3  -9   1   21.33    0.56
  -3   9  -1   20.30    0.60
  -3   9   1   20.63    0.70
   3  -9   1   21.21    0.65
  -3  -9  -1   21.30    0.68
   3  -9  -2   63.21    1.49
   3   9   2   61.16    1.72
  -3  -9   2   60.04    1.61
  -3   9   2   63.22    1.73
  -3  -9  -2   60.26    1.60
   3  -9   2   62.14    1.62
   3  -9  -3   83.67    2.03
  -3  -9   3   86.66    2.11
   3   9   3   86.38    2.37
  -3  -9   3   85.69    2.19
  -3   9  -3   84.20    2.15
  -3  -9  -3   86.28    2.16
   3  -9   3   82.38    2.19
  -3   9   3   85.63    2.36
   3   9  -3   89.99    2.11
  -3  -9   4    5.97    0.38
  -3  -9   4    6.17    0.31
   3   9   4    5.50    0.47
   3  -9  -4    5.98    0.29
  -3   9   4    4.90    0.44
  -3  -9  -4    5.78    0.39
   3  -9   4    4.57    0.37
  -3  -9   5   14.57    0.65
   3   9   5   13.76    0.77
   3  -9  -5   14.59    0.52
  -3  -9   5   14.30    0.59
  -3   9   5   14.29    0.77
   3  -9   5   14.60    0.69
  -3  -9  -5   15.53    0.65
   3   9   6   29.29    1.23
   3  -9  -6   28.64    0.87
  -3  -9   6   27.53    1.01
  -3  -9   6   27.28    0.98
   3  -9   6   27.51    1.07
  -3   9   6   28.92    1.22
  -3  -9  -6   28.96    1.02
   3   9   7   23.55    1.17
  -3  -9   7   23.37    0.95
  -3  -9   7   23.61    0.97
   3  -9   7   24.53    1.05
  -3  -9  -7   23.03    0.93
  -3   9   7   23.10    1.15
   3   9   8    1.67    0.50
  -3  -9   8    1.12    0.35
  -3  -9  -8    1.32    0.37
  -3   9   8    2.34    0.50
   3  -9   8    1.25    0.39
  -3  -9   9   -0.12    0.31
   3   9   9    0.44    0.44
  -3   9   9   -0.03    0.43
   3  -9   9   -0.52    0.30
   3   9  10    1.53    0.58
  -3  -9  10    2.10    0.45
   3  -9  10    1.41    0.47
  -3   9  10    1.59    0.59
  -3   9 -11    0.74    0.51
   3  -9  11    0.06    0.44
   3 -10   0   16.08    0.53
  -3 -10   0   17.09    0.53
  -3  10   0   16.55    0.55
  -3 -10   1    2.01    0.21
   3  10   1    1.44    0.20
   3 -10  -1    2.34    0.18
  -3  10  -1    2.05    0.18
  -3 -10   1    2.40    0.14
  -3  10   1    2.23    0.22
  -3 -10  -1    2.11    0.20
   3 -10   1    2.14    0.19
  -3 -10   2   48.01    1.37
  -3  10  -2   51.53    1.29
   3 -10  -2   51.81    1.26
   3  10   2   49.97    1.47
   3 -10   2   51.47    1.38
  -3  10   2   50.70    1.48
  -3 -10  -2   48.94    1.36
  -3 -10   3   39.76    1.14
  -3  10  -3   38.67    1.04
  -3 -10   3   39.30    0.97
   3  10   3   38.57    1.26
   3 -10  -3   37.09    0.98
  -3 -10  -3   36.84    1.10
   3  10  -3   38.17    0.97
   3 -10   3   35.80    1.13
  -3  10   3   34.61    1.22
  -3 -10   4    5.01    0.37
   3 -10  -4    5.31    0.28
  -3 -10   4    4.86    0.27
   3  10   4    4.84    0.45
  -3 -10  -4    4.40    0.36
   3 -10   4    5.25    0.39
  -3  10   4    6.39    0.48
   3  10  -4    4.75    0.29
  -3 -10   5    5.58    0.44
   3  10   5    4.60    0.50
  -3 -10   5    6.08    0.37
   3 -10  -5    5.26    0.32
  -3 -10  -5    6.52    0.45
  -3  10   5    5.16    0.51
   3 -10   5    5.01    0.43
   3  10   6    3.91    0.54
  -3 -10   6    5.40    0.48
  -3 -10   6    4.20    0.40
  -3 -10  -6    5.03    0.43
   3 -10   6    5.10    0.46
  -3  10   6    3.11    0.50
   3  10   7    6.29    0.69
  -3 -10   7    5.63    0.51
  -3 -10  -7    6.25    0.52
  -3  10   7    5.14    0.63
   3 -10   7    5.65    0.55
  -3 -10   8    3.40    0.47
   3  10   8    3.75    0.60
   3 -10   8    3.73    0.47
  -3  10   8    3.47    0.60
  -3 -10   9    6.79    0.61
   3  10   9    6.60    0.82
   3 -10   9    7.58    0.66
  -3  10   9    8.99    0.85
  -3 -10  10    4.79    0.58
   3 -10  10    3.26    0.54
  -3  11   0   18.05    0.59
   3 -11   0   16.46    0.56
  -3 -11   0   16.57    0.60
  -3 -11   0   18.49    0.56
   3 -11  -1   20.73    0.62
  -3 -11   1   20.09    0.69
  -3  11  -1   20.64    0.62
   3  11   1   19.35    0.69
  -3 -11   1   20.49    0.56
  -3  11   1   21.67    0.72
  -3 -11  -1   20.55    0.69
   3 -11   1   20.77    0.68
  -3 -11   2   31.68    0.98
   3  11   2   32.40    1.05
  -3  11  -2   31.02    0.84
   3 -11  -2   32.71    0.85
   3 -11   2   30.37    0.96
  -3  11   2   30.35    1.03
  -3 -11  -2   30.75    0.95
   3 -11  -3  111.78    2.62
  -3  11  -3  115.23    2.74
   3  11   3  111.67    2.98
  -3 -11   3  107.93    2.78
  -3 -11  -3  108.86    2.75
  -3  11   3  111.28    2.98
   3 -11   3  109.46    2.80
  -3 -11   4    2.67    0.30
  -3 -11   4    2.42    0.22
   3  11   4    2.49    0.38
   3 -11  -4    3.19    0.24
  -3  11   4    2.48    0.37
  -3 -11  -4    2.94    0.30
   3 -11   4    2.20    0.28
   3  11  -4    2.45    0.23
  -3 -11   5    3.57    0.29
   3 -11  -5    3.80    0.30
  -3 -11   5    3.99    0.38
   3  11   5    2.79    0.44
   3 -11   5    5.03    0.44
  -3  11   5    4.88    0.50
  -3 -11  -5    4.30    0.39
   3  11   6    0.00    0.34
  -3 -11   6    0.72    0.27
   3 -11   6    0.42    0.30
  -3 -11  -6    1.05    0.30
  -3  11   6    0.72    0.39
  -3 -11   7   13.47    0.73
   3  11   7   13.08    0.93
  -3 -11  -7   13.01    0.69
   3 -11   7   14.40    0.80
  -3  11   7   14.05    0.91
  -3 -11   8    3.53    0.47
   3  11   8    3.77    0.60
   3 -11   8    3.80    0.48
  -3  11   8    4.72    0.62
  -3 -11   9    3.24    0.51
   3  11   9    2.51    0.60
  -3  11   9    4.13    0.70
   3 -11   9    2.73    0.50
  -3 -11  10    0.50    0.39
   3 -11  10   -0.17    0.40
  -3 -12   0   13.57    0.54
  -3  12   0   12.09    0.48
   3 -12   0   12.31    0.47
  -3 -12   0   12.27    0.46
  -3  12  -1   32.18    0.91
   3 -12  -1   32.06    0.91
   3  12   1   33.72    1.01
  -3 -12   1   32.99    0.85
  -3 -12   1   33.30    1.00
  -3 -12  -1   33.73    1.00
   3 -12   1   32.41    0.97
  -3  12   1   33.52    1.03
  -3 -12   2   10.48    0.51
   3 -12  -2   12.00    0.43
  -3  12  -2   11.52    0.39
   3  12   2   10.63    0.54
  -3  12   2   11.64    0.57
  -3 -12  -2   12.27    0.52
   3 -12   2   12.66    0.54
  -3  12  -3   39.75    1.04
   3  12   3   37.01    1.27
   3 -12  -3   38.15    1.02
  -3 -12   3   36.93    1.17
  -3 -12  -3   39.11    1.15
   3 -12   3   40.09    1.20
  -3  12   3   38.98    1.29
   3 -12  -4   40.26    1.06
   3  12   4   37.84    1.37
  -3 -12   4   40.48    1.24
  -3  12   4   39.40    1.38
   3 -12   4   40.06    1.26
  -3 -12  -4   40.11    1.20
   3  12  -4   39.70    1.03
   3  12   5   45.81    1.64
  -3 -12   5   48.33    1.47
   3 -12  -5   47.40    1.25
  -3  12   5   46.07    1.65
  -3 -12  -5   47.16    1.40
   3 -12   5   47.00    1.49
   3  12   6    9.30    0.75
  -3 -12   6    8.77    0.57
  -3  12   6    6.91    0.66
   3 -12   6    7.84    0.60
  -3 -12  -6    8.19    0.55
  -3 -12   7   12.14    0.72
   3  12   7   12.38    0.90
  -3  12   7   12.04    0.86
   3 -12   7   12.45    0.78
  -3 -12  -7   10.82    0.64
  -3 -12   8    1.12    0.37
   3  12   8    0.84    0.46
  -3  12   8    0.85    0.49
   3 -12   8    0.94    0.38
   3  12   9    1.09    0.50
  -3 -12   9    0.59    0.38
   3 -12   9    0.16    0.36
  -3  12   9    0.39    0.49
  -3 -12  10    0.44    0.41
   3 -12  10    0.20    0.39
  -3 -13   0  149.06    3.70
   3 -13   0  153.47    3.66
  -3  13   0  158.45    3.80
  -3  13  -1    9.01    0.36
  -3 -13   1    8.62    0.30
   3  13   1    8.65    0.44
  -3 -13   1    8.12    0.43
   3 -13  -1    9.29    0.39
   3 -13   1    8.87    0.43
  -3  13   1    9.00    0.45
  -3 -13  -1    8.48    0.44
   3  13   2   40.61    1.29
  -3 -13   2   42.18    1.25
   3 -13  -2   41.10    1.11
  -3  13  -2   42.16    1.09
  -3 -13  -2   41.77    1.22
  -3  13   2   42.62    1.32
   3 -13   2   42.88    1.24
  -3  13  -3    2.10    0.16
  -3 -13   3    2.02    0.26
  -3  13  -3    2.12    0.20
   3  13   3    1.90    0.30
   3 -13  -3    1.91    0.19
   3 -13   3    1.91    0.28
  -3 -13  -3    1.52    0.25
  -3  13   3    1.71    0.31
  -3 -13   4    8.73    0.50
   3  13   4    7.91    0.61
   3 -13  -4    7.29    0.36
   3 -13   4    8.09    0.52
  -3  13   4    8.21    0.57
  -3 -13  -4    8.63    0.49
  -3 -13   5    7.09    0.52
   3  13   5    7.08    0.64
  -3 -13  -5    5.81    0.45
  -3  13   5    6.13    0.57
   3 -13   5    5.02    0.46
  -3 -13   6    9.78    0.65
   3  13   6    9.55    0.76
  -3  13   6    9.76    0.75
  -3 -13  -6   10.38    0.61
   3 -13   6    9.92    0.65
  -3 -13   7    4.95    0.50
   3  13   7    5.62    0.67
   3 -13   7    6.10    0.59
  -3  13   7    6.59    0.69
  -3 -13  -7    5.73    0.50
   3  13   8    1.73    0.55
  -3 -13   8    1.12    0.39
   3 -13   8    1.87    0.45
  -3  13   8    1.54    0.52
   3  13   9    2.65    0.64
  -3 -13   9    3.75    0.53
   3 -13   9    3.15    0.52
  -3  13   9    3.89    0.68
  -3 -13  10    3.20    0.58
   3 -13  10    3.27    0.56
   3 -14   0    3.19    0.28
  -3  14   0    2.93    0.27
  -3 -14   0    3.86    0.31
   3  14   1   19.01    0.71
  -3 -14   1   21.61    0.75
  -3  14  -1   19.38    0.62
   3 -14  -1   19.23    0.64
  -3 -14   1   19.69    0.55
   3 -14   1   19.51    0.70
  -3  14   1   20.17    0.73
  -3 -14  -1   18.78    0.70
  -3 -14   2    9.09    0.48
   3 -14  -2    8.60    0.39
  -3  14  -2    8.88    0.33
   3  14   2    8.92    0.52
   3 -14   2    8.76    0.48
  -3 -14  -2    9.71    0.48
  -3  14   2    8.76    0.51
   3  14   3    3.14    0.37
  -3 -14   3    2.52    0.30
  -3  14  -3    3.06    0.20
  -3  14  -3    3.83    0.21
   3 -14  -3    3.26    0.24
  -3 -14  -3    3.13    0.31
   3 -14   3    2.28    0.29
  -3  14   3    2.57    0.36
   3  14   4   33.13    1.22
   3 -14  -4   30.14    0.88
  -3 -14   4   31.86    1.09
  -3 -14  -4   32.07    1.03
   3 -14   4   28.04    1.06
  -3  14   4   31.42    1.21
  -3 -14   5    0.89    0.27
   3  14   5    1.40    0.37
   3 -14   5    0.46    0.27
  -3 -14  -5    1.08    0.28
  -3  14   5    1.29    0.36
  -3 -14   6   17.22    0.83
   3  14   6   17.36    0.98
  -3  14   6   17.16    0.97
  -3 -14  -6   17.55    0.77
   3 -14   6   18.44    0.88
  -3 -14   7    4.86    0.51
   3  14   7    3.53    0.57
  -3  14   7    5.67    0.67
   3 -14   7    6.03    0.58
  -3 -14   8    3.22    0.47
   3  14   8    2.55    0.57
  -3  14   8    4.24    0.65
   3 -14   8    3.30    0.52
   3  14   9    2.15    0.62
  -3 -14   9    1.54    0.47
  -3  14   9    1.39    0.58
   3 -14   9    1.64    0.46
  -3 -14  10    2.01    0.53
   3 -14  10    1.67    0.51
   3 -15   0    1.72    0.22
  -3 -15   0    2.42    0.27
  -3  15   0    2.65    0.24
  -3 -15   1    0.13    0.17
   3  15   1    0.60    0.20
  -3 -15   1    0.67    0.11
   3 -15  -1    0.58    0.15
  -3  15  -1    0.83    0.15
   3 -15   1    0.20    0.17
  -3 -15  -1    0.80    0.20
  -3  15   1    0.86    0.21
  -3 -15   2   37.67    1.18
   3 -15  -2   36.30    1.05
  -3  15  -2   38.48    0.99
   3  15   2   37.23    1.22
  -3  15   2   36.56    1.23
  -3 -15  -2   37.41    1.14
   3 -15   2   37.58    1.17
   3 -15  -3    5.61    0.32
  -3  15  -3    5.78    0.24
   3  15   3    5.86    0.49
  -3 -15   3    6.64    0.44
   3 -15   3    5.74    0.45
  -3  15   3    6.16    0.48
  -3 -15  -3    5.77    0.43
   3  15   4    3.89    0.45
   3 -15  -4    3.84    0.28
  -3 -15   4    3.93    0.38
  -3 -15  -4    4.31    0.37
   3 -15   4    3.84    0.39
  -3  15   4    4.18    0.48
  -3 -15   5    7.96    0.56
   3  15   5    7.40    0.63
  -3  15   5    6.87    0.64
   3 -15   5    7.36    0.54
  -3 -15  -5    8.54    0.51
  -3 -15   6    0.50    0.30
   3  15   6    0.46    0.37
  -3 -15  -6    0.07    0.27
   3 -15   6   -0.30    0.25
  -3  15   6   -0.08    0.35
  -3 -15   7    0.50    0.31
   3  15   7    0.84    0.42
   3 -15   7    0.27    0.33
  -3  15   7    0.30    0.43
  -3 -15   8    4.96    0.57
   3  15   8    5.30    0.71
   3 -15   8    5.20    0.59
  -3  15   8    6.36    0.78
   3  15   9    0.75    0.53
  -3 -15   9    1.08    0.45
   3 -15   9    0.87    0.41
  -3  15   9    1.06    0.56
  -3 -15  10   -0.55    0.41
   3 -15  10    0.31    0.43
  -3 -16   0    4.40    0.35
  -3  16   0    3.96    0.31
   3 -16   0    4.09    0.33
  -3  16  -1   56.44    1.49
  -3 -16   1   53.99    1.59
  -3 -16   1   58.18    1.42
   3 -16  -1   55.12    1.51
   3  16   1   57.06    1.61
  -3  16   1   57.65    1.63
   3 -16   1   55.17    1.57
  -3 -16  -1   54.90    1.58
  -3 -16   2    1.43    0.26
   3 -16  -2    1.39    0.20
   3  16   2    2.05    0.30
  -3  16  -2    1.53    0.15
  -3 -16  -2    1.61    0.27
  -3  16   2    1.92    0.31
   3 -16   2    1.29    0.26
  -3 -16   3    3.62    0.37
   3 -16  -3    3.70    0.30
   3  16   3    4.40    0.43
  -3  16   3    4.21    0.43
   3 -16   3    3.75    0.37
  -3 -16  -3    3.42    0.34
   3 -16  -4    1.68    0.21
   3  16   4    1.33    0.35
  -3 -16   4    1.48    0.30
   3 -16   4    1.74    0.31
  -3 -16  -4    1.51    0.28
  -3  16   4    1.76    0.38
  -3 -16   5    3.65    0.41
   3  16   5    3.11    0.48
   3 -16   5    3.75    0.42
  -3 -16  -5    4.17    0.40
  -3  16   5    3.45    0.49
   3  16   6   -0.05    0.35
  -3 -16   6    0.54    0.30
   3 -16   6   -0.08    0.30
  -3  16   6    0.16    0.34
  -3 -16  -6    0.34    0.29
   3  16   7    3.87    0.63
  -3 -16   7    3.42    0.47
   3 -16   7    3.38    0.48
  -3  16   7    3.13    0.59
   3  16   8    0.21    0.42
  -3 -16   8    1.01    0.37
  -3  16   8    0.35    0.45
   3 -16   8    0.53    0.41
  -3 -16   9    0.58    0.42
   3 -16   9    0.39    0.41
  -3 -16  10    0.20    0.41
   3 -16  10    0.59    0.48
   3 -17   0   37.65    1.14
  -3 -17   0   38.14    1.20
  -3  17   0   37.68    1.13
  -3  17  -1    4.67    0.30
  -3 -17   1    4.74    0.39
   3  17   1    4.89    0.40
   3 -17  -1    4.50    0.36
   3 -17   1    3.84    0.34
  -3 -17  -1    4.77    0.38
  -3  17   1    4.48    0.38
  -3  17  -2   17.48    0.50
   3  17   2   15.98    0.73
   3 -17  -2   16.83    0.62
  -3 -17   2   15.33    0.69
  -3 -17  -2   15.54    0.68
   3 -17   2   16.22    0.70
  -3  17   2   15.70    0.74
  -3 -17   3   32.24    1.11
   3  17   3   31.08    1.16
   3 -17  -3   32.13    0.95
  -3 -17  -3   31.30    1.05
  -3  17   3   30.74    1.18
   3 -17   3   33.06    1.12
  -3 -17   4   11.34    0.63
   3  17   4   11.35    0.70
   3 -17   4    9.51    0.60
  -3 -17  -4   11.93    0.59
  -3  17   4   10.68    0.72
  -3 -17   5    1.20    0.31
   3  17   5    1.14    0.37
  -3  17   5    1.24    0.38
   3 -17   5    1.02    0.30
  -3 -17  -5    0.99    0.28
   3  17   6    6.72    0.69
  -3 -17   6    7.59    0.58
  -3  17   6    6.63    0.66
  -3 -17  -6    5.79    0.51
   3 -17   6    6.93    0.61
   3  17   7    0.43    0.40
  -3 -17   7    0.31    0.31
   3 -17   7    0.64    0.39
  -3  17   7    0.83    0.46
  -3 -17   8    2.97    0.49
   3  17   8    2.86    0.64
  -3  17   8    2.36    0.63
   3 -17   8    2.34    0.48
  -3 -17   9    0.55    0.41
   3 -17   9    1.62    0.49
  -3  18   0    2.85    0.28
  -3 -18   0    2.67    0.34
   3 -18   0    2.28    0.28
  -3 -18   1    2.77    0.33
  -3  18  -1    3.24    0.27
   3  18   1    2.01    0.31
   3 -18  -1    3.35    0.30
  -3 -18  -1    2.35    0.32
   3 -18   1    3.29    0.33
  -3  18   1    3.59    0.35
   3  18   2    4.89    0.44
  -3 -18   2    4.34    0.40
   3 -18  -2    4.71    0.34
   3 -18   2    4.39    0.39
  -3  18   2    4.51    0.41
  -3 -18  -2    4.19    0.38
   3  18   3    8.53    0.59
   3 -18  -3    8.49    0.43
  -3 -18   3    7.95    0.55
  -3  18   3    7.31    0.57
  -3 -18  -3    6.81    0.48
   3 -18   3    7.22    0.51
   3  18   4   11.96    0.78
  -3 -18   4   13.01    0.69
  -3  18   4   13.29    0.79
   3 -18   4   12.35    0.69
  -3 -18  -4   12.61    0.62
   3  18   5    7.71    0.67
  -3 -18   5    8.26    0.59
   3 -18   5    8.14    0.59
  -3  18   5    9.00    0.73
  -3 -18  -5    7.76    0.52
   3  18   6    0.94    0.45
  -3 -18   6    0.51    0.28
   3 -18   6   -0.32    0.25
  -3  18   6    0.57    0.38
   3  18   7    0.52    0.44
  -3 -18   7    0.08    0.30
   3 -18   7   -0.03    0.35
  -3  18   7   -0.03    0.38
  -3 -18   8    0.13    0.34
   3  18   8    0.09    0.45
   3 -18   8    0.63    0.44
  -3  18   8    0.74    0.53
  -3 -18   9    1.79    0.48
   3 -18   9    2.12    0.55
  -3 -19   0    5.28    0.43
   3 -19   0    5.10    0.41
  -3  19   0    5.74    0.38
   3 -19  -1   16.40    0.64
  -3 -19   1   13.43    0.68
   3  19   1   14.17    0.66
  -3  19   1   15.66    0.69
  -3 -19  -1   14.32    0.67
   3 -19   1   15.00    0.69
   3  19   2    5.85    0.48
  -3 -19   2    6.09    0.48
   3 -19  -2    5.16    0.38
   3 -19   2    5.81    0.45
  -3  19   2    5.08    0.46
  -3 -19  -2    5.27    0.45
  -3 -19   3    0.74    0.27
   3 -19  -3    0.51    0.20
   3  19   3    0.93    0.30
  -3 -19  -3    0.50    0.25
  -3  19   3    0.80    0.31
   3 -19   3    0.59    0.25
   3  19   4    4.85    0.53
  -3 -19   4    5.46    0.48
  -3  19   4    4.55    0.53
   3 -19   4    4.25    0.47
  -3 -19  -4    4.93    0.43
  -3 -19   5    0.44    0.29
   3  19   5    0.15    0.32
  -3  19   5    0.14    0.35
   3 -19   5    0.11    0.28
  -3 -19  -5    0.03    0.26
  -3 -19   6    1.11    0.34
   3  19   6    0.64    0.41
  -3  19   6    0.81    0.41
   3 -19   6    0.16    0.33
  -3 -19   7    0.78    0.38
   3  19   7    0.85    0.46
  -3  19   7    0.37    0.45
   3 -19   7    0.55    0.41
   3  19   8   -0.02    0.50
  -3 -19   8    0.52    0.39
  -3  19   8    0.27    0.49
   3 -19   8    0.18    0.41
  -3 -19   9    1.07    0.46
   3 -19   9    2.30    0.55
  -3  20   0    0.00    0.22
   3 -20   0    0.24    0.25
  -3 -20   0   -0.18    0.26
  -3 -20   1   39.95    1.30
   3 -20  -1   40.76    1.24
  -3  20   1   39.24    1.29
  -3 -20  -1   40.42    1.30
   3 -20   1   38.36    1.28
  -3 -20   2    2.19    0.33
   3 -20  -2    2.49    0.29
   3  20   2    1.62    0.33
   3 -20   2    2.14    0.33
  -3 -20  -2    1.42    0.32
  -3  20   2    2.00    0.35
  -3 -20   3   23.16    0.94
   3  20   3   22.30    0.97
   3 -20  -3   22.10    0.78
  -3 -20  -3   22.63    0.87
   3 -20   3   21.57    0.92
  -3  20   3   20.90    0.96
   3  20   4   -0.21    0.32
  -3 -20   4    0.24    0.27
  -3  20   4   -0.11    0.31
  -3 -20  -4    0.13    0.24
   3 -20   4   -0.08    0.26
  -3 -20   5    4.14    0.47
   3  20   5    4.29    0.57
   3 -20   5    3.97    0.49
  -3  20   5    3.99    0.57
  -3 -20  -5    2.64    0.36
  -3 -20   6    1.12    0.37
   3  20   6    1.11    0.45
  -3  20   6    1.08    0.45
   3 -20   6    1.04    0.39
  -3 -20   7    6.11    0.62
   3  20   7    6.60    0.77
  -3  20   7    6.22    0.76
   3 -20   7    6.49    0.66
  -3 -20   8    2.20    0.51
   3  20   8    0.70    0.53
  -3  20   8    1.01    0.55
   3 -20   8    1.88    0.50
  -3 -20   9    1.11    0.48
   3 -20   9    0.99    0.49
   3 -21   0    4.42    0.40
  -3 -21   0    3.71    0.39
  -3 -21   1    6.40    0.54
   3 -21  -1    5.85    0.46
  -3 -21  -1    6.96    0.53
   3 -21   1    6.14    0.48
  -3  21   1    5.81    0.47
   3 -21  -2    6.73    0.47
   3  21   2    7.44    0.55
  -3 -21   2    6.71    0.52
   3 -21   2    7.64    0.55
  -3 -21  -2    8.00    0.54
  -3  21   2    8.40    0.59
   3  21   3    2.20    0.40
   3 -21  -3    2.34    0.30
  -3 -21   3    2.89    0.40
  -3 -21  -3    2.26    0.34
  -3  21   3    2.36    0.41
   3 -21   3    2.79    0.38
  -3 -21   4    5.75    0.52
   3  21   4    5.33    0.58
   3 -21   4    5.72    0.53
  -3  21   4    6.52    0.61
  -3 -21  -4    6.58    0.50
   3  21   5    5.70    0.61
  -3 -21   5    4.77    0.51
   3 -21   5    5.35    0.54
  -3  21   5    6.57    0.66
   3  21   6    1.68    0.47
  -3 -21   6    0.92    0.37
  -3  21   6    1.06    0.44
   3 -21   6    1.05    0.38
   3  21   7    0.83    0.50
  -3 -21   7    2.08    0.50
  -3  21   7    2.68    0.63
   3 -21   7    2.17    0.48
  -3 -21   8    1.52    0.47
   3 -21   8    2.16    0.52
   3 -22   0    0.18    0.24
  -3 -22   0   -0.16    0.25
  -3 -22   1   13.21    0.72
   3 -22  -1   12.95    0.63
  -3 -22  -1   13.35    0.70
   3 -22   1   12.37    0.67
  -3  22   1   13.96    0.68
   3 -22  -2    0.42    0.22
  -3 -22   2    0.08    0.25
   3  22   2    0.25    0.28
   3 -22   2    1.35    0.31
  -3 -22  -2    0.34    0.27
  -3  22   2    0.46    0.29
  -3 -22   3    3.78    0.44
   3  22   3    3.82    0.49
   3 -22   3    3.80    0.44
  -3 -22  -3    3.60    0.40
  -3  22   3    4.58    0.51
  -3 -22   4    2.16    0.40
   3  22   4    2.64    0.45
   3 -22   4    2.98    0.43
  -3  22   4    3.24    0.49
  -3 -22  -4    2.99    0.37
   3  22   5    6.58    0.67
  -3 -22   5    6.45    0.59
   3 -22   5    6.65    0.59
  -3  22   5    7.01    0.71
   3  22   6    3.67    0.62
  -3 -22   6    3.59    0.51
   3 -22   6    3.18    0.53
  -3  22   6    3.94    0.65
  -3 -22   7    3.72    0.57
   3  22   7    4.96    0.75
  -3  22   7    3.20    0.64
   3 -22   7    4.06    0.61
  -3 -22   8    2.09    0.53
   3 -22   8    1.88    0.52
   3 -23   0    0.04    0.23
  -3 -23   0   -0.01    0.25
  -3 -23   1    0.87    0.32
   3 -23  -1    1.10    0.28
  -3 -23  -1    0.73    0.30
   3 -23   1    0.41    0.27
  -3 -23   2   12.26    0.70
   3 -23  -2   12.55    0.63
   3 -23   2   12.71    0.72
  -3  23   2   13.71    0.75
  -3 -23  -2   12.63    0.68
  -3 -23   3    1.60    0.36
   3  23   3    1.20    0.38
   3 -23   3    1.71    0.36
  -3 -23  -3    1.78    0.34
  -3  23   3    1.48    0.39
   3  23   4    1.13    0.42
  -3 -23   4    2.02    0.39
   3 -23   4    0.75    0.35
  -3 -23  -4    1.88    0.36
  -3  23   4    1.35    0.42
   3  23   5    0.43    0.41
  -3 -23   5    0.59    0.31
   3 -23   5    0.14    0.31
  -3  23   5    0.58    0.41
  -3 -23   6    1.07    0.41
   3  23   6    0.59    0.44
   3 -23   6    0.99    0.43
  -3  23   6    0.13    0.42
  -3 -23   7    2.03    0.50
   3  23   7    1.60    0.57
  -3  23   7    2.02    0.60
   3 -23   7    0.90    0.43
  -3 -23   8    0.61    0.49
   3 -23   8    0.69    0.47
  -3 -24   0    0.90    0.32
   3 -24   0    1.25    0.30
  -3 -24   1    3.27    0.44
   3 -24  -1    2.35    0.33
  -3 -24  -1    2.01    0.38
   3 -24   1    1.83    0.36
   3 -24  -2    1.07    0.28
  -3 -24   2    1.69    0.38
   3 -24   2    0.84    0.30
  -3 -24  -2    1.08    0.32
   3  24   3    0.22    0.31
  -3 -24   3    0.29    0.30
   3 -24   3    0.18    0.29
  -3  24   3    0.49    0.34
  -3 -24  -3    0.35    0.28
  -3 -24   4    3.01    0.45
   3  24   4    3.05    0.50
  -3  24   4    3.02    0.51
   3 -24   4    3.30    0.46
  -3 -24  -4    3.63    0.41
   3  24   5   -0.64    0.34
  -3 -24   5    0.15    0.33
  -3  24   5    0.48    0.41
   3 -24   5   -0.25    0.33
   3  24   6    2.24    0.57
  -3 -24   6    2.33    0.49
  -3  24   6    2.07    0.59
   3 -24   6    3.05    0.51
   3  24   7    1.03    0.56
  -3 -24   7    0.39    0.43
  -3  24   7    1.40    0.57
   3 -24   7    0.74    0.41
  -3 -24   8    0.90    0.49
   3 -24   8    1.26    0.52
  -3 -25   0   -0.12    0.24
   3 -25   0   -0.19    0.24
   3 -25  -1    1.48    0.32
  -3 -25   1    2.09    0.40
  -3 -25  -1    1.45    0.36
   3 -25   1    1.57    0.35
  -3 -25   2    1.76    0.37
   3 -25  -2    1.80    0.32
   3 -25   2    2.19    0.37
  -3 -25  -2    1.53    0.35
  -3 -25   3    1.07    0.35
  -3 -25  -3    1.10    0.32
   3 -25   3    1.35    0.37
  -3 -25   4    0.55    0.34
   3  25   4    0.33    0.38
   3 -25   4    0.95    0.38
  -3  25   4    0.49    0.38
  -3 -25   5    2.18    0.46
   3  25   5    2.06    0.54
  -3  25   5    2.11    0.53
   3 -25   5    2.76    0.47
   3  25   6    2.79    0.62
  -3 -25   6    3.54    0.54
   3 -25   6    3.16    0.53
  -3  25   6    3.64    0.68
  -3 -25   7    0.68    0.45
   3 -25   7    1.82    0.54
  -3 -26   0    1.48    0.38
   3 -26   0    1.02    0.32
   3 -26  -1    0.62    0.30
  -3 -26   1    0.41    0.32
  -3 -26  -1    0.33    0.29
   3 -26   1    0.57    0.28
  -3 -26   2    2.48    0.40
   3 -26   2    2.30    0.40
  -3 -26  -2    2.42    0.39
  -3 -26   3    1.28    0.39
  -3 -26  -3    1.00    0.35
   3 -26   3    1.13    0.37
  -3 -26   4    1.23    0.38
   3 -26   4    0.83    0.38
  -3  26   4    0.66    0.43
  -3 -26   5    0.24    0.36
   3  26   5    0.06    0.42
   3 -26   5    0.26    0.36
  -3  26   5   -0.24    0.40
  -3 -26   6   -0.22    0.35
   3  26   6    0.50    0.51
   3 -26   6   -0.22    0.35
  -3  26   6    1.07    0.48
  -3 -26   7    0.72    0.42
   3 -26   7    1.74    0.54
  -3 -27   0    2.73    0.43
   3 -27   0    2.65    0.39
   3 -27  -1    0.52    0.31
  -3 -27   1    0.86    0.35
   3 -27   1    0.64    0.32
  -3 -27  -1    1.42    0.35
  -3 -27   2    4.02    0.50
   3 -27   2    2.95    0.44
  -3 -27  -2    1.78    0.38
  -3 -27   3    2.23    0.47
  -3 -27  -3    2.49    0.40
   3 -27   3    2.95    0.48
  -3 -27   4    2.85    0.49
   3 -27   4    2.67    0.49
  -3 -27   5    3.41    0.54
   3 -27   5    2.70    0.53
   3  27   6    0.69    0.52
  -3 -27   6    0.61    0.43
   3 -27   6    2.14    0.51
  -3  27   6    0.88    0.56
   3 -28   0    1.70    0.36
  -3 -28   0    1.43    0.36
   3 -28  -1    1.06    0.34
  -3 -28   1    0.47    0.35
   3 -28   1    0.87    0.35
  -3 -28  -1    1.02    0.35
  -3 -28   2    1.03    0.37
  -3 -28  -2    1.90    0.38
   3 -28   2    1.57    0.38
  -3 -28   3    6.79    0.64
   3 -28   3    9.35    0.73
  -3 -28   4    0.72    0.38
   3 -28   4    1.63    0.42
  -3 -28   5    0.84    0.42
   3 -28   5    1.74    0.48
  -3 -28   6    0.85    0.46
   3 -28   6    0.34    0.43
  -3 -29   0    0.00    0.31
   3 -29   0    0.01    0.29
  -3 -29   1    1.11    0.39
   3 -29   1   -0.24    0.27
  -3 -29  -1    1.01    0.36
  -3 -29   2    2.01    0.42
   3 -29   2    1.95    0.42
  -3 -29  -2    1.64    0.39
  -3 -29   3    1.46    0.44
   3 -29   3    1.57    0.46
  -3 -29   4    2.43    0.51
   3 -29   4    2.90    0.53
  -3 -29   5   -0.07    0.38
   3 -29   5    0.49    0.42
   3 -30   0    2.10    0.40
  -3 -30   0    1.85    0.42
  -3 -30   1    2.61    0.47
  -3 -30  -1    1.51    0.41
   3 -30   1    2.49    0.44
  -3 -30   2    0.52    0.38
   3 -30   2    0.46    0.37
  -3 -30  -2    0.85    0.36
  -3 -30   3    1.71    0.44
   3 -30   3    2.32    0.48
  -3 -30   4    4.32    0.61
   3 -30   4    4.05    0.60
  -3 -30   5    3.07    0.57
   3 -30   5    3.18    0.56
  -3 -31   0    0.20    0.33
   3 -31   0    0.21    0.31
  -3 -31   1    1.64    0.44
   3 -31   1    1.09    0.36
  -3 -31  -1    1.58    0.39
  -3 -31   2    0.57    0.40
   3 -31   2    0.52    0.38
  -3 -31  -2    1.52    0.42
  -3 -31   3    0.35    0.39
   3 -31   3    0.61    0.40
  -3 -31   4    0.29    0.42
   3 -31   4    1.35    0.50
  -3 -32   0    1.06    0.40
  -3 -32   1   -0.17    0.33
  -3 -32  -1   -0.14    0.33
   3 -32   1    0.32    0.36
  -3 -32   2    1.33    0.46
   3 -32   2    0.37    0.39
  -3 -32   3    0.52    0.41
   3 -32   3    1.24    0.44
  -3 -33   0    1.05    0.39
  -3 -33   1    0.06    0.37
  -3 -33  -1    0.75    0.40
   3 -33   1    0.13    0.37
  -3 -33   2    0.87    0.43
   3 -33   2    0.50    0.42
  -4   0   0  601.45   13.66
   4   0  -1  686.94   16.33
  -4   0   1  675.66   16.36
  -4   0   1  712.31   15.79
  -4   0  -1  696.31   15.59
  -4   0   2    2.15    0.13
  -4   0  -2    1.99    0.18
   4   0   2    2.55    0.20
  -4   0   2    2.33    0.21
   4   0   3    4.77    0.28
  -4   0   3    4.78    0.22
  -4   0  -3    5.04    0.30
  -4   0   3    4.92    0.32
  -4   0   4   19.33    0.75
   4   0   4   20.47    0.69
  -4   0  -4   20.28    0.71
  -4   0   4   19.67    0.60
  -4   0   5   59.40    1.75
  -4   0   5   56.79    1.51
   4   0   5   59.33    1.63
   4   0   5   58.58    1.76
  -4   0  -5   57.99    1.64
  -4   0   6    5.74    0.48
   4   0   6    5.79    0.50
   4   0   6    5.23    0.40
  -4   0  -6    5.84    0.46
  -4   0   6    5.59    0.36
  -4   0   7    2.96    0.46
  -4   0  -7    2.63    0.36
  -4   0   7    2.94    0.32
   4   0   7    2.99    0.35
  -4   0   8    0.08    0.24
   4   0   8   -0.11    0.29
  -4   0  -8    0.33    0.32
  -4   0   8    0.75    0.38
   4   0  -8    0.21    0.26
  -4   0   9    1.39    0.49
  -4   0  -9    1.38    0.41
  -4   0 -10    0.63    0.40
  -4   0  10    0.35    0.41
  -4   0  11   -0.44    0.50
  -4  -1   0    1.06    0.10
  -4   1   0    1.45    0.10
  -4  -1   1  576.53   13.22
   4  -1  -1  602.56   13.82
  -4   1  -1  595.88   13.22
  -4  -1   1  572.51   13.83
   4   1  -1  586.80   13.81
   4  -1   1  598.75   13.22
  -4   1   1  579.32   13.83
  -4   1   1  587.30   13.56
  -4  -1  -1  580.97   13.22
  -4  -1   2   39.86    1.02
  -4   1  -2   42.93    1.11
  -4  -1   2   40.10    1.13
  -4   1   2   41.61    1.00
  -4   1   2   42.31    1.16
   4   1  -2   43.14    1.14
  -4  -1  -2   40.61    1.09
   4  -1   2   41.86    1.09
   4   1   3    4.52    0.26
  -4  -1   3    4.36    0.22
  -4  -1   3    3.98    0.28
  -4   1   3    4.22    0.32
  -4   1   3    4.23    0.20
  -4  -1  -3    4.00    0.28
   4  -1   3    4.00    0.26
  -4   1  -4   52.07    1.43
  -4  -1   4   53.03    1.50
   4   1   4   51.69    1.40
  -4  -1   4   51.61    1.32
   4   1   4   51.38    1.54
   4  -1   4   50.78    1.40
  -4   1   4   50.35    1.51
  -4   1   4   52.00    1.30
  -4  -1  -4   49.04    1.40
   4   1   5   79.29    2.09
  -4  -1   5   78.18    2.22
  -4   1  -5   78.54    2.11
  -4  -1   5   78.70    2.00
   4   1   5   76.63    2.26
   4  -1   5   77.76    2.09
  -4   1   5   80.77    2.26
  -4   1   5   80.69    1.98
  -4  -1  -5   82.84    2.12
   4   1   6    4.63    0.37
  -4  -1   6    4.62    0.45
  -4  -1   6    4.37    0.33
  -4   1  -6    4.75    0.42
   4   1   6    4.30    0.48
  -4  -1  -6    3.96    0.37
   4  -1   6    4.44    0.38
  -4   1   6    3.76    0.31
  -4   1   6    4.87    0.46
   4   1   7   13.68    0.81
  -4  -1   7   12.06    0.73
  -4  -1   7   11.94    0.57
  -4   1  -7   12.56    0.70
   4  -1   7   11.57    0.67
  -4  -1  -7   13.70    0.69
  -4   1   7   13.78    0.81
  -4   1   7   13.33    0.59
  -4  -1   8    4.97    0.45
  -4  -1   8    4.63    0.58
  -4   1  -8    4.97    0.52
   4  -1  -8    4.89    0.44
   4  -1   8    4.72    0.49
  -4   1   8    5.35    0.59
  -4  -1  -8    5.39    0.53
  -4   1  -9    5.20    0.53
  -4  -1   9    5.26    0.64
  -4   1   9    5.79    0.66
   4  -1   9    5.83    0.58
  -4  -1  -9    5.49    0.57
  -4  -1  10   -0.34    0.40
  -4   1 -10    0.54    0.38
  -4  -1 -10   -0.01    0.35
  -4   1  10    0.64    0.42
  -4   1  11    1.33    0.58
  -4   2   0  113.44    2.78
   4  -2   0  116.97    2.63
  -4   2   0  114.05    2.63
  -4  -2   0  111.28    2.65
   4  -2  -1  161.54    3.74
  -4  -2   1  152.92    3.54
  -4  -2   1  148.30    3.70
   4   2  -1  152.61    3.70
  -4   2   1  155.82    3.74
  -4   2   1  150.91    3.67
  -4  -2  -1  154.67    3.57
   4  -2   1  154.72    3.55
  -4  -2   2   84.38    1.98
  -4  -2   2   84.58    2.10
  -4   2   2   80.97    2.14
  -4  -2  -2   81.95    2.03
   4   2  -2   87.40    2.11
   4  -2   2   82.28    2.03
  -4   2   2   83.26    1.94
  -4  -2   3   22.23    0.71
  -4  -2   3   21.32    0.63
   4   2   3   22.25    0.77
  -4   2   3   21.89    0.76
  -4   2   3   22.08    0.58
   4  -2   3   21.38    0.69
  -4  -2  -3   21.46    0.69
   4   2   4   -0.07    0.18
  -4  -2   4    0.62    0.19
  -4  -2   4    0.13    0.11
   4  -2   4    0.39    0.16
  -4   2   4   -0.02    0.10
  -4  -2  -4    0.36    0.16
  -4   2   4   -0.04    0.17
  -4  -2   5    2.47    0.24
   4   2   5    2.95    0.37
  -4  -2   5    3.16    0.35
  -4   2   5    2.87    0.23
   4  -2   5    2.65    0.29
  -4   2   5    2.96    0.36
  -4  -2  -5    3.24    0.33
  -4  -2   6    0.17    0.17
  -4   2  -6   -0.25    0.21
  -4  -2   6    0.14    0.24
   4   2   6    0.19    0.28
  -4   2   6    0.00    0.14
  -4  -2  -6   -0.02    0.21
   4  -2   6   -0.38    0.18
  -4   2   6    0.08    0.25
   4   2   7    6.84    0.62
  -4   2  -7    6.01    0.51
   4  -2  -7    6.52    0.43
  -4  -2   7    6.95    0.59
  -4  -2   7    7.17    0.46
  -4  -2  -7    6.18    0.51
  -4   2   7    6.54    0.41
   4  -2   7    5.35    0.48
  -4   2   7    6.86    0.62
  -4  -2   8    7.07    0.54
  -4  -2   8    6.90    0.65
   4   2   8    6.75    0.68
  -4   2  -8    6.74    0.59
  -4  -2  -8    6.84    0.55
   4  -2   8    7.79    0.62
  -4   2   8    7.17    0.66
  -4   2  -9    1.85    0.41
  -4  -2   9    2.40    0.49
  -4   2   9    1.97    0.49
   4  -2   9    1.44    0.41
  -4  -2  -9    1.55    0.40
  -4  -2  10    0.58    0.44
  -4   2 -10    1.18    0.40
  -4   2  10    0.27    0.46
  -4  -2 -10    0.68    0.39
   4  -3   0   46.98    1.21
   4  -3   0   45.16    1.11
  -4   3   0   46.21    1.21
  -4  -3   0   47.17    1.16
  -4  -3   1   53.39    1.33
   4  -3  -1   56.20    1.42
  -4   3   1   53.16    1.42
  -4   3   1   53.89    1.35
  -4  -3   2    0.13    0.06
  -4  -3   2    0.44    0.10
   4  -3   2    0.12    0.09
   4   3  -2    0.44    0.12
  -4  -3  -2    0.15    0.12
  -4   3   2    0.15    0.13
  -4  -3   3   61.62    1.84
  -4  -3   3   73.73    1.77
   4   3   3   73.80    1.97
  -4  -3  -3   73.39    1.82
  -4   3   3   73.92    1.68
  -4   3   3   72.56    1.95
  -4  -3   4    9.01    0.40
   4   3   4    9.45    0.55
   4  -3  -4    9.24    0.34
  -4  -3   4    8.93    0.45
  -4   3   4    9.84    0.53
  -4   3   4    9.69    0.34
   4  -3   4    8.62    0.45
  -4  -3  -4    9.54    0.44
  -4  -3   5    3.75    0.30
   4   3   5    3.14    0.39
   4  -3  -5    3.47    0.26
  -4  -3   5    3.13    0.34
   4  -3   5    3.72    0.34
  -4   3   5    3.82    0.40
  -4   3   5    3.79    0.25
  -4  -3  -5    3.80    0.33
  -4  -3   6    0.64    0.28
   4   3   6    1.02    0.32
   4  -3  -6    0.94    0.21
  -4  -3   6    0.82    0.22
  -4  -3  -6    0.65    0.25
   4  -3   6    1.05    0.25
  -4   3   6    0.77    0.30
  -4   3   6    1.50    0.21
   4   3   7    5.16    0.55
  -4  -3   7    5.90    0.54
   4  -3  -7    4.87    0.38
  -4   3  -7    5.27    0.49
  -4  -3   7    5.78    0.46
   4  -3   7    5.79    0.48
  -4   3   7    5.05    0.54
  -4  -3  -7    4.76    0.46
  -4   3   7    5.08    0.37
   4   3   8    0.57    0.40
  -4   3  -8    0.15    0.34
  -4  -3   8    0.32    0.32
  -4  -3   8   -0.03    0.24
  -4   3   8    0.74    0.37
  -4  -3  -8    0.20    0.30
   4  -3   8    0.15    0.31
  -4  -3   9    9.43    0.77
  -4   3  -9    9.21    0.68
  -4  -3  -9    9.42    0.68
  -4   3   9   10.34    0.82
   4  -3   9    9.67    0.73
  -4  -3  10    0.65    0.45
  -4   3 -10    0.07    0.39
  -4   3  10    0.12    0.41
   4  -3  10    0.60    0.39
  -4   3 -11    3.90    0.63
   4  -4   0  614.42   14.18
   4  -4   0  599.97   13.69
  -4   4   0  593.47   14.20
   4  -4  -1    0.07    0.03
  -4  -4   1    0.31    0.09
  -4  -4   1    0.02    0.06
  -4  -4  -1    0.07    0.11
   4  -4   1   -0.02    0.05
  -4  -4  -1    0.16    0.10
  -4   4   1   -0.01    0.10
  -4  -4   2  462.89   10.90
  -4  -4   2  462.75   10.43
  -4   4   2  465.01   10.97
   4   4  -2  481.81   10.89
  -4  -4  -2  442.94   10.45
   4  -4   2  450.23   10.44
  -4  -4   3    0.07    0.10
   4   4   3   -0.11    0.15
  -4  -4   3   -0.06    0.09
   4  -4  -3   -0.01    0.07
  -4  -4  -3   -0.07    0.13
   4  -4   3   -0.06    0.10
  -4   4   3    0.00    0.14
   4  -4  -4   57.09    1.38
   4   4   4   56.37    1.69
  -4  -4   4   54.29    1.47
   4  -4   4   57.37    1.55
  -4  -4  -4   55.36    1.52
  -4   4   4   55.46    1.66
  -4  -4   5    0.08    0.18
  -4  -4   5   -0.04    0.14
   4   4   5   -0.05    0.23
   4  -4  -5    0.01    0.13
  -4   4   5    0.07    0.24
   4  -4   5   -0.07    0.16
  -4  -4  -5    0.00    0.18
   4  -4  -6    8.46    0.42
  -4  -4   6    7.95    0.46
   4   4   6    9.14    0.63
  -4  -4   6    8.49    0.52
  -4  -4  -6    7.67    0.51
   4  -4   6    8.16    0.53
  -4   4   6    8.46    0.63
   4  -4  -7   -0.06    0.22
  -4  -4   7   -0.34    0.27
   4   4   7   -0.03    0.33
  -4  -4   7    0.30    0.22
  -4  -4  -7    0.00    0.27
  -4   4   7    0.27    0.34
   4  -4   7   -0.36    0.22
  -4   4  -8   10.36    0.70
  -4  -4   8   11.11    0.63
  -4  -4   8   11.23    0.75
   4   4   8   10.37    0.81
  -4  -4  -8   11.05    0.68
   4  -4   8   11.16    0.71
  -4   4   8   11.19    0.80
  -4   4  -9    0.33    0.36
  -4  -4   9   -0.26    0.34
  -4  -4   9   -0.43    0.30
  -4  -4  -9   -0.14    0.31
   4  -4   9   -0.37    0.31
  -4   4   9    0.50    0.43
  -4   4 -10    4.57    0.59
  -4   4  10    2.86    0.60
   4  -4  10    3.87    0.57
  -4   4 -11    0.02    0.39
  -4  -5   0  137.97    3.21
   4  -5   0  135.97    3.15
   4  -5   0  138.81    3.33
  -4   5   0  134.41    3.33
   4  -5  -1   53.56    1.26
  -4  -5   1   53.63    1.35
  -4  -5   1   54.05    1.35
  -4   5   1   53.43    1.42
   4  -5   1   52.45    1.33
  -4  -5  -1   53.40    1.36
  -4  -5   2   20.14    0.57
   4   5   2   19.43    0.68
  -4  -5   2   19.42    0.60
   4   5  -2   19.62    0.57
   4  -5   2   18.36    0.61
  -4   5   2   20.41    0.69
  -4  -5  -2   17.39    0.61
  -4  -5   3   25.45    0.77
   4  -5  -3   25.63    0.65
   4   5   3   26.51    0.90
  -4  -5   3   25.38    0.77
  -4  -5  -3   24.60    0.79
   4  -5   3   25.26    0.80
  -4   5   3   25.79    0.88
  -4  -5   4    9.68    0.46
   4  -5  -4    9.93    0.35
   4   5   4    9.48    0.55
  -4  -5   4    9.48    0.42
   4  -5   4   10.29    0.50
  -4   5   4   10.72    0.58
  -4  -5  -4    9.29    0.47
   4   5   5   11.76    0.66
  -4  -5   5   12.55    0.54
   4  -5  -5   11.67    0.44
  -4   5   5   12.19    0.66
   4  -5   5   10.53    0.55
  -4  -5  -5   11.25    0.55
   4  -5  -6    1.85    0.24
  -4  -5   6    2.06    0.26
  -4  -5   6    1.89    0.31
   4   5   6    1.18    0.36
  -4  -5  -6    2.13    0.31
  -4   5   6    2.07    0.40
   4  -5   6    1.56    0.30
   4   5   7   16.59    0.96
  -4  -5   7   17.34    0.74
  -4  -5   7   16.04    0.81
   4  -5   7   16.70    0.81
  -4  -5  -7   15.62    0.77
  -4   5   7   16.42    0.92
  -4  -5   8    0.04    0.27
   4   5   8   -0.66    0.33
  -4  -5   8    0.13    0.32
  -4  -5  -8    0.04    0.30
   4  -5   8   -0.02    0.26
  -4   5   8    0.62    0.38
  -4   5  -9    3.09    0.46
  -4  -5   9    2.67    0.41
  -4  -5   9    2.60    0.50
   4   5   9    2.36    0.57
  -4  -5  -9    3.26    0.47
   4  -5   9    3.51    0.49
  -4   5   9    3.39    0.58
  -4   5 -10    0.43    0.38
   4  -5  10   -0.30    0.33
  -4   5  10   -0.22    0.41
  -4   5 -11    1.81    0.49
   4  -5  11    0.74    0.46
   4  -6   0    1.74    0.16
   4  -6   0    1.52    0.13
  -4   6   0    1.41    0.16
  -4  -6   0    2.36    0.18
   4  -6  -1   77.39    1.76
  -4  -6   1   74.08    1.86
   4  -6   1   75.12    1.84
  -4  -6  -1   74.98    1.87
  -4   6   1   76.13    1.95
  -4  -6   2  297.27    6.94
   4  -6  -2  313.17    7.01
   4   6   2  304.58    7.32
  -4  -6   2  303.89    7.20
   4   6  -2  303.54    7.18
   4  -6   2  299.07    6.95
  -4   6   2  303.75    7.31
  -4  -6  -2  298.83    6.96
  -4  -6   3   10.85    0.41
   4   6   3   10.51    0.53
  -4  -6   3   10.91    0.45
   4  -6  -3   11.17    0.32
  -4  -6  -3   10.31    0.46
   4  -6   3    9.89    0.45
  -4   6   3   11.24    0.53
   4   6  -3   11.36    0.43
   4  -6  -4  117.58    2.72
  -4  -6   4  117.02    2.94
  -4  -6   4  116.58    2.86
   4   6   4  117.92    3.13
   4  -6   4  116.12    2.91
  -4  -6  -4  115.45    2.88
  -4   6   4  113.61    3.11
  -4  -6   5   34.88    1.10
   4  -6  -5   34.32    0.95
   4   6   5   35.18    1.28
  -4  -6   5   33.37    1.06
   4  -6   5   33.97    1.12
  -4  -6  -5   35.32    1.11
  -4   6   5   35.84    1.26
  -4  -6   6    1.54    0.26
   4  -6  -6    1.17    0.21
   4   6   6    1.29    0.36
  -4   6   6    1.10    0.36
  -4  -6  -6    1.05    0.29
   4  -6   6    1.28    0.28
  -4  -6   7    8.94    0.56
  -4  -6   7    7.52    0.55
   4   6   7    8.68    0.70
  -4  -6  -7    7.81    0.58
  -4   6   7    7.92    0.67
   4  -6   7    7.23    0.56
  -4  -6   8    3.80    0.48
   4   6   8    2.17    0.52
  -4  -6   8    3.79    0.44
   4  -6   8    4.22    0.47
  -4   6   8    3.58    0.55
  -4  -6  -8    3.62    0.45
   4   6   9    3.83    0.63
  -4   6  -9    3.80    0.53
  -4  -6   9    4.38    0.50
   4  -6   9    3.51    0.50
  -4  -6  -9    4.33    0.52
  -4   6   9    3.95    0.64
  -4   6 -10    1.05    0.46
   4  -6  10    1.39    0.44
  -4   6  10    1.68    0.55
  -4   6 -11    0.21    0.45
   4  -6  11    1.06    0.49
   4  -7   0  273.29    6.49
  -4   7   0  266.76    6.50
   4  -7   0  270.25    6.19
  -4  -7   0  271.10    6.25
  -4  -7   0  279.08    6.48
   4  -7  -1   20.89    0.55
  -4  -7   1   20.78    0.65
  -4   7  -1   20.19    0.62
   4  -7   1   21.52    0.63
  -4  -7  -1   22.37    0.67
  -4   7   1   20.57    0.68
   4  -7  -2    9.45    0.28
   4   7   2    9.66    0.47
  -4  -7   2    9.88    0.40
  -4  -7   2   10.22    0.33
   4  -7   2    8.46    0.39
  -4   7   2    8.62    0.46
  -4  -7  -2    9.19    0.42
  -4  -7   3   31.36    0.93
   4   7   3   31.26    1.06
  -4  -7   3   32.24    0.89
   4  -7  -3   30.30    0.78
  -4  -7  -3   30.29    0.94
  -4   7   3   32.22    1.06
   4   7  -3   33.16    0.89
   4  -7   3   30.31    0.95
  -4  -7   4   19.56    0.69
  -4  -7   4   19.25    0.67
   4   7   4   20.09    0.86
   4  -7  -4   20.33    0.57
  -4  -7  -4   19.55    0.72
   4  -7   4   19.48    0.74
  -4   7   4   19.32    0.82
  -4  -7   5    7.36    0.44
   4   7   5    6.50    0.54
   4  -7  -5    6.71    0.33
  -4  -7   5    6.85    0.42
  -4   7   5    5.52    0.50
  -4  -7  -5    6.47    0.45
   4  -7   5    5.74    0.46
  -4  -7   6    2.11    0.30
   4   7   6    1.28    0.38
  -4  -7   6    1.59    0.29
   4  -7  -6    1.61    0.23
  -4   7   6    1.74    0.39
  -4  -7  -6    2.33    0.34
   4  -7   6    1.43    0.30
   4   7   7    2.75    0.51
  -4  -7   7    3.94    0.41
  -4  -7   7    2.11    0.32
  -4   7   7    2.76    0.50
  -4  -7  -7    3.96    0.44
   4  -7   7    3.37    0.44
  -4  -7   8    0.51    0.24
  -4  -7   8    0.99    0.33
   4   7   8    1.23    0.47
  -4  -7  -8    0.97    0.36
  -4   7   8    0.36    0.41
   4  -7   8    0.40    0.34
   4   7   9    0.60    0.46
  -4  -7   9    0.54    0.33
   4  -7   9    0.99    0.39
  -4   7   9    1.80    0.53
  -4   7 -10    1.62    0.45
  -4   7  10    1.22    0.55
   4  -7  10    0.59    0.40
  -4   7 -11    0.94    0.50
   4  -7  11    1.03    0.48
  -4   8   0   11.08    0.43
  -4  -8   0   12.20    0.46
  -4  -8   0   12.97    0.42
   4  -8   0   11.14    0.39
   4  -8  -1   69.51    1.63
  -4  -8   1   68.58    1.73
  -4   8  -1   67.23    1.73
   4  -8   1   68.72    1.71
  -4  -8  -1   67.26    1.73
  -4   8   1   68.16    1.81
   4   8   2    4.67    0.38
  -4  -8   2    5.75    0.32
   4  -8  -2    6.37    0.22
  -4  -8   2    5.99    0.23
   4  -8   2    5.65    0.32
  -4   8   2    5.93    0.37
  -4  -8  -2    6.48    0.35
   4  -8  -3    0.51    0.09
   4   8   3   -0.23    0.19
  -4  -8   3    0.18    0.15
  -4  -8   3    0.12    0.11
   4  -8   3    0.04    0.15
  -4  -8  -3    0.72    0.19
  -4   8   3    0.26    0.20
   4   8  -3    0.62    0.13
  -4  -8   4   10.66    0.44
  -4  -8   4   10.20    0.49
   4  -8  -4   10.53    0.36
   4   8   4   10.37    0.61
  -4  -8  -4    9.84    0.51
   4  -8   4   10.58    0.55
  -4   8   4   10.85    0.60
  -4  -8   5   18.12    0.68
   4  -8  -5   17.36    0.58
   4   8   5   17.83    0.87
  -4  -8   5   17.95    0.72
   4  -8   5   18.19    0.77
  -4   8   5   18.62    0.88
  -4  -8  -5   19.57    0.75
   4   8   6   12.20    0.78
  -4  -8   6   13.39    0.64
  -4  -8   6   12.49    0.62
  -4   8   6   12.78    0.78
   4  -8   6   10.62    0.64
  -4  -8  -6   11.44    0.63
  -4  -8   7    3.68    0.42
   4   8   7    2.99    0.52
  -4  -8   7    3.66    0.43
   4  -8   7    3.38    0.45
  -4   8   7    4.11    0.55
  -4  -8  -7    3.39    0.43
  -4  -8   8    1.65    0.37
   4   8   8    0.78    0.47
  -4   8   8    1.17    0.45
   4  -8   8    1.28    0.37
  -4  -8  -8    1.43    0.38
   4   8   9    0.61    0.50
  -4  -8   9    0.24    0.34
   4  -8   9    0.72    0.38
  -4   8   9    0.34    0.40
  -4   8 -10    0.74    0.41
  -4  -8  10    1.86    0.44
   4  -8  10    0.75    0.41
  -4   8  10    1.26    0.57
  -4   8 -11    1.36    0.54
   4  -8  11    1.72    0.54
  -4  -9   0   15.92    0.50
   4  -9   0   15.50    0.49
  -4   9   0   15.71    0.53
  -4  -9   0   13.98    0.53
   4  -9  -1   83.27    1.97
  -4   9  -1   82.40    2.08
  -4  -9   1   80.63    2.08
  -4   9   1   83.10    2.17
  -4  -9  -1   83.90    2.09
   4  -9   1   84.88    2.05
   4   9   2   16.59    0.68
  -4  -9   2   18.05    0.49
   4  -9  -2   17.78    0.49
  -4  -9   2   17.01    0.61
  -4   9   2   16.53    0.66
   4  -9   2   17.57    0.61
  -4  -9  -2   17.18    0.62
   4  -9  -3   47.33    1.15
  -4  -9   3   46.37    1.32
   4   9   3   47.28    1.46
  -4  -9   3   47.72    1.22
   4  -9   3   46.85    1.35
   4   9  -3   47.60    1.22
  -4  -9  -3   46.48    1.32
  -4   9   3   46.39    1.45
   4   9   4   22.73    0.94
   4  -9  -4   23.76    0.64
  -4  -9   4   22.57    0.72
  -4  -9   4   23.75    0.81
  -4  -9  -4   21.28    0.79
   4  -9   4   23.96    0.86
  -4   9   4   23.53    0.94
   4   9   5   43.30    1.51
  -4  -9   5   43.95    1.32
   4  -9  -5   41.59    1.12
  -4  -9   5   41.83    1.25
   4  -9   5   44.04    1.36
  -4   9   5   42.19    1.49
  -4  -9  -5   43.87    1.31
  -4  -9   6   10.56    0.59
  -4  -9   6   11.62    0.63
   4   9   6   10.97    0.75
   4  -9   6   12.63    0.68
  -4  -9  -6   11.23    0.63
  -4   9   6   11.39    0.77
   4   9   7    6.18    0.66
  -4  -9   7    7.61    0.57
   4  -9   7    5.86    0.56
  -4  -9  -7    6.47    0.55
  -4   9   7    5.94    0.64
  -4  -9   8    4.93    0.49
   4   9   8    3.75    0.60
  -4   9   8    4.83    0.62
   4  -9   8    3.84    0.48
  -4  -9  -8    4.89    0.51
  -4  -9   9    0.55    0.34
   4   9   9   -0.09    0.42
  -4   9   9    0.14    0.45
   4  -9   9    0.03    0.35
  -4  -9  10    2.67    0.49
   4  -9  10    2.33    0.50
  -4   9 -11    0.38    0.44
   4  -9  11    0.91    0.48
  -4  10   0   15.65    0.54
   4 -10   0   15.93    0.51
  -4 -10   0   16.10    0.52
  -4 -10   0   15.14    0.56
   4 -10  -1   15.58    0.49
  -4  10  -1   15.38    0.51
  -4 -10   1   16.30    0.47
  -4 -10  -1   16.00    0.58
  -4  10   1   16.32    0.60
   4 -10   1   16.26    0.56
   4 -10  -2   29.35    0.74
   4  10   2   27.67    0.94
  -4  10  -2   28.23    0.79
  -4 -10   2   25.97    0.87
  -4 -10   2   27.86    0.72
  -4  10   2   28.46    0.95
  -4 -10  -2   25.56    0.85
   4 -10   2   28.68    0.87
   4 -10  -3   33.59    0.85
  -4 -10   3   33.99    1.04
  -4 -10   3   34.74    0.88
   4  10   3   32.45    1.13
  -4  10   3   32.30    1.13
  -4 -10  -3   33.30    1.03
   4 -10   3   32.04    1.03
  -4 -10   4    0.88    0.17
   4  10   4    0.53    0.27
  -4 -10   4    1.02    0.23
   4 -10  -4    1.06    0.14
   4 -10   4    0.64    0.22
  -4  10   4    0.33    0.24
   4  10  -4    0.82    0.16
  -4 -10  -4    1.27    0.25
  -4 -10   5    3.59    0.32
   4 -10  -5    3.45    0.27
  -4 -10   5    4.24    0.38
   4  10   5    4.41    0.48
   4 -10   5    4.00    0.41
  -4 -10  -5    3.05    0.35
  -4  10   5    4.16    0.47
  -4 -10   6   16.69    0.73
  -4 -10   6   18.35    0.79
   4  10   6   17.23    0.96
   4 -10   6   18.91    0.88
  -4  10   6   17.68    0.98
  -4 -10  -6   18.88    0.80
  -4 -10   7   19.36    0.89
   4  10   7   19.83    1.08
   4 -10   7   19.93    0.95
  -4 -10  -7   18.95    0.85
  -4  10   7   19.51    1.07
   4  10   8   -0.51    0.37
  -4 -10   8    0.86    0.33
  -4  10   8    0.74    0.45
  -4 -10  -8    1.15    0.36
   4 -10   8    0.36    0.31
   4  10   9    0.03    0.47
  -4 -10   9    0.32    0.37
  -4  10   9    0.42    0.46
   4 -10   9    0.37    0.34
  -4 -10  10    1.52    0.44
   4 -10  10    0.19    0.43
  -4 -11   0  108.05    2.62
  -4 -11   0  103.93    2.61
  -4  11   0  105.64    2.66
   4 -11   0  104.39    2.54
  -4  11  -1  146.99    3.65
  -4 -11   1  146.65    3.61
   4 -11  -1  147.46    3.49
  -4 -11   1  152.96    3.61
   4 -11   1  150.71    3.57
  -4 -11  -1  151.61    3.61
  -4  11   1  152.13    3.75
  -4  11  -2    6.09    0.29
   4  11   2    5.74    0.42
   4 -11  -2    6.61    0.28
  -4 -11  -2    6.06    0.38
  -4  11   2    7.38    0.43
   4 -11   2    6.47    0.37
   4  11   3   30.61    1.10
   4 -11  -3   32.43    0.82
  -4 -11   3   29.83    0.98
  -4 -11   3   29.83    0.80
  -4 -11  -3   29.81    0.97
   4 -11   3   31.42    1.01
  -4  11   3   31.55    1.11
   4 -11  -4   47.75    1.21
  -4 -11   4   46.64    1.42
   4  11   4   48.52    1.59
  -4 -11   4   48.63    1.27
   4  11  -4   50.54    1.27
   4 -11   4   48.79    1.46
  -4  11   4   46.30    1.58
  -4 -11  -4   49.88    1.41
  -4 -11   5   49.29    1.34
   4  11   5   48.60    1.66
  -4 -11   5   47.16    1.45
  -4  11   5   47.40    1.66
   4 -11   5   48.75    1.53
  -4 -11  -5   47.40    1.44
   4  11   6    4.35    0.55
  -4 -11   6    5.17    0.46
   4 -11   6    4.45    0.46
  -4  11   6    5.38    0.57
  -4 -11  -6    4.60    0.44
  -4 -11   7   20.15    0.89
   4  11   7   18.41    1.07
  -4 -11  -7   17.22    0.81
   4 -11   7   17.26    0.90
  -4  11   7   17.67    1.03
  -4 -11   8    1.47    0.36
   4  11   8    1.66    0.50
  -4  11   8    2.38    0.51
   4 -11   8    1.87    0.44
  -4 -11   9    0.76    0.38
   4  11   9    0.38    0.51
   4 -11   9    0.20    0.38
  -4  11   9   -0.12    0.41
  -4 -11  10    1.51    0.46
   4 -11  10    1.32    0.47
  -4  12   0   47.52    1.30
  -4 -12   0   45.69    1.30
   4 -12   0   46.77    1.25
  -4 -12   1   37.64    1.13
  -4 -12   1   39.87    1.00
   4 -12  -1   36.91    1.02
  -4  12  -1   38.57    1.06
  -4  12   1   40.14    1.17
   4 -12   1   36.49    1.09
  -4 -12  -1   37.94    1.12
  -4  12  -2  120.33    2.99
   4  12   2  126.69    3.19
   4 -12  -2  123.96    2.88
  -4 -12   2  118.63    3.03
  -4 -12  -2  120.35    3.02
   4 -12   2  121.91    3.02
  -4  12   2  123.96    3.20
  -4 -12   3    5.28    0.37
   4 -12  -3    4.98    0.25
   4  12   3    5.18    0.43
  -4 -12  -3    5.76    0.39
  -4  12   3    4.55    0.41
   4 -12   3    4.38    0.36
   4  12   4    1.18    0.32
  -4 -12   4    2.20    0.29
   4 -12  -4    1.87    0.18
  -4 -12   4    1.95    0.16
   4 -12   4    1.92    0.29
  -4  12   4    2.03    0.35
   4  12  -4    1.82    0.17
  -4 -12  -4    1.92    0.29
  -4 -12   5    7.17    0.49
   4  12   5    6.66    0.62
  -4 -12  -5    7.31    0.50
  -4  12   5    6.67    0.60
   4 -12   5    5.88    0.51
  -4 -12   6    6.00    0.50
   4  12   6    5.81    0.61
   4 -12   6    5.46    0.51
  -4  12   6    6.29    0.62
  -4 -12  -6    6.59    0.51
  -4 -12   7    3.86    0.46
   4  12   7    4.74    0.63
  -4  12   7    3.64    0.58
  -4 -12  -7    3.35    0.42
   4 -12   7    2.63    0.45
   4  12   8    4.67    0.68
  -4 -12   8    4.61    0.53
  -4  12   8    6.21    0.75
   4 -12   8    4.99    0.55
   4  12   9    1.48    0.57
  -4 -12   9    1.46    0.45
  -4  12   9    1.29    0.53
   4 -12   9    2.00    0.46
  -4 -12  10    3.25    0.57
   4 -12  10    1.49    0.51
   4 -13   0    3.13    0.26
  -4 -13   0    2.98    0.27
  -4  13   0    3.30    0.29
  -4 -13   1   51.42    1.30
  -4  13  -1   51.79    1.37
   4 -13  -1   52.26    1.34
  -4 -13   1   50.82    1.44
  -4 -13  -1   49.80    1.43
   4 -13   1   52.80    1.42
  -4  13   1   51.54    1.48
  -4 -13   2    8.83    0.46
  -4  13  -2    8.07    0.34
   4 -13  -2    8.16    0.35
   4  13   2    8.78    0.48
   4 -13   2    7.63    0.43
  -4  13   2    8.21    0.50
  -4 -13  -2    7.59    0.43
  -4  13  -3    1.48    0.17
   4  13   3    1.31    0.27
  -4 -13   3    1.36    0.24
   4 -13  -3    1.59    0.16
  -4  13   3    1.06    0.26
  -4 -13  -3    1.50    0.26
   4 -13   3    1.02    0.23
   4  13   4   23.81    1.03
   4 -13  -4   23.65    0.69
  -4 -13   4   24.61    0.91
  -4  13   4   25.20    1.04
  -4 -13  -4   22.81    0.86
   4 -13   4   24.70    0.92
  -4 -13   5   12.25    0.64
   4  13   5   12.87    0.78
  -4  13   5   11.18    0.74
  -4 -13  -5   12.12    0.62
   4 -13   5   12.32    0.67
   4  13   6    0.55    0.40
  -4 -13   6    0.83    0.31
  -4 -13  -6    1.36    0.33
   4 -13   6    0.98    0.34
  -4  13   6    1.24    0.43
  -4 -13   7    6.44    0.56
   4  13   7    6.37    0.69
  -4  13   7    5.94    0.67
  -4 -13  -7    5.95    0.51
   4 -13   7    6.75    0.60
  -4 -13   8    0.01    0.31
   4  13   8   -0.62    0.37
   4 -13   8    0.13    0.33
  -4  13   8   -0.50    0.35
  -4 -13   9    3.29    0.53
   4  13   9    2.65    0.66
   4 -13   9    2.35    0.50
  -4  13   9    3.14    0.65
  -4 -13  10    2.02    0.49
   4 -13  10    2.45    0.56
   4 -14   0   36.82    1.07
  -4  14   0   37.75    1.10
  -4 -14   0   36.44    1.13
   4 -14  -1    1.78    0.19
  -4  14  -1    2.04    0.20
  -4 -14   1    1.41    0.23
  -4 -14   1    1.88    0.14
  -4 -14  -1    1.99    0.25
   4 -14   1    1.87    0.22
  -4  14   1    1.48    0.24
  -4  14  -2   37.26    1.00
   4  14   2   35.52    1.19
  -4 -14   2   34.87    1.13
   4 -14  -2   36.21    0.99
  -4  14   2   37.15    1.20
   4 -14   2   36.34    1.13
  -4 -14  -2   35.99    1.12
   4 -14  -3    3.82    0.25
   4  14   3    4.59    0.42
  -4 -14   3    4.61    0.37
  -4  14  -3    3.97    0.25
  -4  14   3    3.73    0.41
   4 -14   3    3.53    0.33
  -4 -14  -3    3.75    0.35
  -4 -14   4   12.90    0.65
   4 -14  -4   13.94    0.49
   4  14   4   14.75    0.77
  -4  14   4   16.05    0.82
   4 -14   4   14.86    0.70
  -4 -14  -4   14.21    0.65
   4  14   5    5.15    0.53
  -4 -14   5    4.55    0.42
   4 -14   5    4.28    0.45
  -4  14   5    4.57    0.52
  -4 -14  -5    5.24    0.43
  -4 -14   6    1.41    0.34
   4  14   6    1.74    0.44
  -4  14   6    1.75    0.45
   4 -14   6    1.17    0.37
  -4 -14  -6    1.67    0.33
   4  14   7    6.57    0.69
  -4 -14   7    6.02    0.54
  -4 -14  -7    5.52    0.50
  -4  14   7    5.91    0.67
   4 -14   7    5.35    0.55
   4  14   8    1.85    0.55
  -4 -14   8    1.84    0.40
  -4  14   8    1.29    0.51
   4 -14   8    1.75    0.44
  -4 -14   9    0.11    0.38
   4  14   9   -0.55    0.40
  -4  14   9   -0.64    0.37
   4 -14   9    0.10    0.35
  -4 -14  10    2.28    0.52
   4 -14  10    1.66    0.53
  -4 -15   0   14.52    0.62
  -4  15   0   13.44    0.56
   4 -15   0   13.25    0.54
  -4 -15   1   12.56    0.56
  -4 -15   1   11.88    0.39
   4 -15  -1   11.64    0.48
  -4  15  -1   11.91    0.47
  -4 -15  -1   10.81    0.53
  -4  15   1   11.46    0.55
   4 -15   1   11.60    0.52
   4 -15  -2    2.69    0.23
  -4  15  -2    3.09    0.23
   4  15   2    2.40    0.32
  -4 -15   2    2.95    0.31
  -4  15   2    2.46    0.32
  -4 -15  -2    2.79    0.31
   4 -15   2    2.63    0.29
  -4 -15   3   24.97    0.91
  -4  15  -3   24.75    0.72
   4 -15  -3   25.42    0.76
   4  15   3   27.31    1.02
  -4 -15  -3   25.40    0.90
   4 -15   3   25.87    0.95
  -4  15   3   24.35    1.00
  -4 -15   4   10.16    0.57
   4  15   4   10.38    0.65
   4 -15  -4    8.44    0.39
  -4 -15  -4    9.58    0.54
  -4  15   4    8.92    0.65
   4 -15   4    9.57    0.59
   4  15   5    1.23    0.38
  -4 -15   5    1.26    0.31
  -4 -15  -5    1.77    0.32
   4 -15   5    1.17    0.31
  -4  15   5    1.22    0.38
  -4 -15   6    1.95    0.39
   4  15   6    1.82    0.46
   4 -15   6    1.90    0.39
  -4  15   6    1.52    0.44
  -4 -15  -6    2.64    0.37
  -4 -15   7    1.82    0.39
   4  15   7    1.32    0.50
   4 -15   7    1.94    0.41
  -4  15   7    1.00    0.45
   4  15   8    1.67    0.57
  -4 -15   8    2.17    0.46
  -4  15   8    1.90    0.54
   4 -15   8    1.51    0.43
  -4 -15   9    0.43    0.38
   4 -15   9    0.16    0.37
  -4 -15  10    1.17    0.50
   4 -15  10    1.52    0.51
  -4 -16   0   50.72    1.51
  -4  16   0   52.66    1.48
   4 -16   0   52.29    1.44
  -4  16  -1   12.66    0.49
   4 -16  -1   13.41    0.52
  -4 -16   1   11.22    0.41
  -4 -16   1   11.95    0.58
  -4  16   1   13.14    0.59
   4 -16   1   12.70    0.57
  -4 -16  -1   12.30    0.59
   4 -16  -2   41.11    1.14
  -4 -16   2   37.93    1.25
  -4  16  -2   42.14    1.10
   4  16   2   40.96    1.32
  -4  16   2   40.34    1.33
   4 -16   2   41.10    1.26
  -4 -16  -2   39.81    1.25
   4 -16  -3    2.73    0.23
  -4 -16   3    2.45    0.32
   4  16   3    3.46    0.41
  -4  16   3    3.40    0.41
  -4 -16  -3    3.10    0.34
   4 -16   3    2.61    0.32
  -4 -16   4   30.95    1.09
   4  16   4   29.97    1.20
  -4 -16  -4   28.51    1.02
   4 -16   4   29.26    1.09
  -4  16   4   30.08    1.21
  -4 -16   5    4.22    0.43
   4  16   5    4.92    0.56
  -4  16   5    3.90    0.50
  -4 -16  -5    5.11    0.43
   4 -16   5    4.45    0.47
   4  16   6    3.37    0.52
  -4 -16   6    3.18    0.44
   4 -16   6    3.56    0.48
  -4  16   6    3.40    0.52
  -4 -16  -6    3.13    0.38
  -4 -16   7    1.14    0.38
   4  16   7    1.29    0.46
   4 -16   7    0.77    0.39
  -4  16   7    1.54    0.51
   4  16   8    7.78    0.83
  -4 -16   8    6.59    0.63
  -4  16   8    8.06    0.83
   4 -16   8    7.57    0.71
  -4 -16   9   -0.31    0.36
   4 -16   9   -0.18    0.39
  -4 -16  10    1.47    0.52
   4 -16  10    0.05    0.39
  -4 -17   0    0.76    0.24
  -4  17   0    0.52    0.20
   4 -17   0    0.82    0.21
  -4 -17   1   18.88    0.76
   4 -17  -1   17.73    0.66
  -4  17  -1   19.34    0.65
  -4 -17  -1   17.15    0.73
  -4  17   1   19.19    0.76
   4 -17   1   17.94    0.71
  -4 -17   2    2.39    0.32
   4 -17  -2    1.88    0.23
   4  17   2    1.49    0.31
  -4  17  -2    2.18    0.20
  -4  17   2    1.06    0.27
   4 -17   2    1.69    0.28
  -4 -17  -2    2.51    0.32
  -4 -17   3    0.17    0.22
   4 -17  -3    0.11    0.16
   4  17   3    0.15    0.26
  -4  17   3   -0.04    0.27
  -4 -17  -3    0.17    0.23
   4 -17   3   -0.04    0.20
   4  17   4   11.12    0.73
  -4 -17   4   11.50    0.64
  -4  17   4   12.11    0.76
   4 -17   4   12.73    0.67
  -4 -17  -4   11.67    0.61
   4  17   5   19.56    1.01
  -4 -17   5   18.71    0.88
   4 -17   5   19.45    0.90
  -4 -17  -5   19.55    0.83
  -4  17   5   18.53    0.98
  -4 -17   6   -0.24    0.26
   4  17   6    0.60    0.38
  -4 -17  -6   -0.01    0.27
   4 -17   6    0.09    0.28
  -4  17   6    0.46    0.37
   4  17   7    1.99    0.52
  -4 -17   7    1.90    0.40
   4 -17   7    1.53    0.42
  -4  17   7    1.55    0.51
  -4 -17   8    0.58    0.39
   4  17   8    0.61    0.52
  -4  17   8    0.15    0.44
   4 -17   8    0.79    0.42
  -4 -17   9    1.98    0.52
   4 -17   9    2.33    0.52
  -4 -18   0    1.87    0.31
  -4  18   0    1.35    0.24
   4 -18   0    1.16    0.24
  -4  18  -1    7.57    0.38
   4 -18  -1    7.72    0.43
  -4 -18   1    7.47    0.48
   4 -18   1    6.87    0.44
  -4 -18  -1    7.11    0.47
  -4  18   1    7.22    0.47
   4  18   2    6.71    0.51
   4 -18  -2    6.22    0.38
  -4 -18   2    6.10    0.46
  -4 -18  -2    6.24    0.47
   4 -18   2    5.64    0.43
  -4  18   2    5.36    0.48
  -4 -18   3    3.57    0.38
   4 -18  -3    3.31    0.29
   4  18   3    4.18    0.43
   4 -18   3    4.04    0.41
  -4 -18  -3    3.95    0.39
  -4  18   3    4.21    0.44
   4  18   4   11.79    0.74
  -4 -18   4   13.03    0.69
   4 -18   4   10.84    0.66
  -4  18   4   11.47    0.74
  -4 -18  -4   12.03    0.63
  -4 -18   5    3.12    0.42
   4  18   5    3.06    0.51
  -4 -18  -5    2.29    0.37
   4 -18   5    2.63    0.40
  -4  18   5    2.63    0.49
   4  18   6   -0.05    0.38
  -4 -18   6    0.54    0.32
  -4 -18  -6    0.70    0.31
   4 -18   6    0.87    0.36
  -4  18   6    0.55    0.41
  -4 -18   7    0.15    0.31
   4  18   7    0.20    0.44
  -4  18   7    0.54    0.41
   4 -18   7    0.11    0.31
  -4 -18   8    4.17    0.56
   4  18   8    4.41    0.70
  -4  18   8    4.87    0.74
   4 -18   8    4.96    0.61
  -4 -18   9    3.08    0.56
   4 -18   9    2.09    0.53
  -4 -19   0    0.87    0.28
   4 -19   0    1.10    0.26
  -4  19   0    0.69    0.23
  -4  19  -1    4.75    0.33
  -4 -19   1    5.24    0.46
   4 -19  -1    4.25    0.36
  -4  19   1    4.15    0.39
   4 -19   1    4.85    0.40
  -4 -19  -1    4.10    0.41
   4 -19  -2    9.51    0.48
  -4 -19   2   10.27    0.58
   4  19   2    9.74    0.58
  -4  19   2    9.21    0.59
   4 -19   2    9.43    0.57
  -4 -19  -2    8.64    0.53
   4 -19  -3    1.78    0.24
   4  19   3    1.54    0.35
  -4 -19   3    1.86    0.33
  -4  19   3    1.59    0.35
   4 -19   3    1.70    0.32
  -4 -19  -3    1.91    0.33
   4  19   4   10.56    0.71
  -4 -19   4    9.89    0.66
  -4 -19  -4   10.95    0.62
  -4  19   4    9.00    0.71
   4 -19   4   10.32    0.64
   4  19   5    0.35    0.36
  -4 -19   5    0.37    0.29
   4 -19   5    0.11    0.28
  -4 -19  -5   -0.35    0.26
  -4  19   5   -0.19    0.33
  -4 -19   6    1.68    0.38
   4  19   6    1.74    0.48
   4 -19   6    1.26    0.38
  -4  19   6    1.47    0.45
   4  19   7    0.86    0.50
  -4 -19   7    1.10    0.41
   4 -19   7    0.71    0.41
  -4  19   7    1.44    0.54
   4  19   8    2.17    0.63
  -4 -19   8    1.19    0.43
   4 -19   8    1.44    0.49
  -4  19   8    1.11    0.54
  -4 -19   9    2.30    0.53
   4 -19   9    2.39    0.59
  -4  20   0    1.53    0.27
  -4 -20   0    1.64    0.32
   4 -20   0    1.41    0.28
  -4 -20   1   28.41    1.06
   4 -20  -1   27.66    0.96
   4 -20   1   30.25    1.03
  -4 -20  -1   28.01    1.04
  -4  20   1   28.68    1.04
   4 -20  -2    5.49    0.40
  -4 -20   2    4.54    0.43
   4 -20   2    5.85    0.48
  -4 -20  -2    4.75    0.44
  -4  20   2    4.76    0.45
  -4 -20   3    4.52    0.44
   4  20   3    3.97    0.46
  -4  20   3    3.72    0.46
   4 -20   3    3.21    0.42
  -4 -20  -3    4.77    0.43
   4  20   4    1.42    0.42
  -4 -20   4    1.51    0.35
  -4  20   4    1.98    0.43
  -4 -20  -4    1.13    0.32
   4 -20   4    1.77    0.38
   4  20   5    1.07    0.40
  -4 -20   5    1.20    0.36
  -4 -20  -5    1.31    0.33
  -4  20   5    1.10    0.43
   4 -20   5    1.39    0.38
  -4 -20   6    0.86    0.36
   4  20   6    0.56    0.42
   4 -20   6    0.99    0.38
  -4  20   6    1.25    0.46
   4  20   7    3.27    0.65
  -4 -20   7    3.13    0.49
  -4  20   7    2.23    0.57
   4 -20   7    3.11    0.53
  -4 -20   8    0.45    0.40
   4  20   8    0.51    0.54
   4 -20   8    0.60    0.44
  -4 -20   9    0.56    0.46
   4 -20   9   -0.25    0.42
   4 -21   0    5.55    0.44
  -4 -21   0    3.48    0.42
   4 -21  -1    9.05    0.52
  -4 -21   1    9.07    0.61
   4 -21   1    9.64    0.58
  -4 -21  -1    9.40    0.59
  -4  21   1    9.56    0.58
   4 -21  -2    7.03    0.45
  -4 -21   2    5.54    0.49
   4 -21   2    7.04    0.53
  -4  21   2    6.54    0.57
  -4 -21  -2    5.75    0.50
   4  21   3    5.70    0.53
  -4 -21   3    5.69    0.51
  -4  21   3    5.34    0.54
  -4 -21  -3    6.06    0.50
   4 -21   3    4.79    0.48
  -4 -21   4    1.18    0.36
   4  21   4    0.71    0.35
  -4  21   4    1.79    0.40
  -4 -21  -4    1.22    0.32
   4 -21   4    1.99    0.40
  -4 -21   5    2.46    0.42
   4  21   5    1.77    0.46
   4 -21   5    2.27    0.42
  -4 -21  -5    1.86    0.37
  -4  21   5    2.02    0.47
   4  21   6    4.47    0.62
  -4 -21   6    4.66    0.53
   4 -21   6    5.77    0.61
  -4  21   6    6.13    0.71
   4  21   7   10.04    0.94
  -4 -21   7    8.22    0.70
   4 -21   7    8.83    0.75
  -4  21   7   10.75    0.97
  -4 -21   8    4.16    0.61
   4 -21   8    3.19    0.57
   4 -22   0    0.05    0.23
  -4 -22   0    0.07    0.26
   4 -22  -1    8.88    0.53
  -4 -22   1    7.27    0.57
  -4  22   1    9.10    0.57
   4 -22   1    8.65    0.57
  -4 -22  -1    7.94    0.58
   4 -22  -2    1.79    0.29
  -4 -22   2    1.07    0.32
   4 -22   2    2.14    0.35
  -4 -22  -2    1.54    0.32
  -4  22   2    1.46    0.34
  -4 -22   3    5.45    0.51
   4  22   3    5.96    0.56
  -4 -22  -3    5.89    0.50
  -4  22   3    5.85    0.56
   4 -22   3    5.77    0.53
   4  22   4    5.77    0.60
  -4 -22   4    6.09    0.54
  -4  22   4    6.83    0.65
  -4 -22  -4    4.96    0.46
   4 -22   4    5.28    0.52
  -4 -22   5    0.11    0.30
   4  22   5   -0.33    0.33
   4 -22   5    0.42    0.34
  -4  22   5    0.33    0.37
  -4 -22  -5    0.16    0.28
   4  22   6    0.44    0.48
  -4 -22   6    0.15    0.31
  -4  22   6   -0.20    0.41
   4 -22   6   -0.22    0.31
  -4 -22   7    0.13    0.39
   4  22   7   -0.05    0.44
  -4  22   7    0.79    0.50
   4 -22   7    1.39    0.48
  -4 -22   8    3.84    0.59
   4 -22   8    4.32    0.62
  -4 -23   0   -0.25    0.23
   4 -23   0    0.31    0.24
   4 -23  -1   10.99    0.58
  -4 -23   1   10.94    0.68
   4 -23   1   11.41    0.63
  -4 -23  -1   11.59    0.67
  -4 -23   2    1.37    0.35
   4 -23  -2    1.05    0.28
  -4  23   2    1.19    0.34
  -4 -23  -2    1.60    0.34
   4 -23   2    0.84    0.31
  -4 -23   3    0.93    0.32
  -4 -23  -3    0.44    0.28
   4 -23   3    0.90    0.34
  -4  23   3    0.83    0.34
  -4 -23   4    0.45    0.31
   4  23   4    0.41    0.37
   4 -23   4    1.05    0.36
  -4  23   4    0.95    0.39
  -4 -23  -4    1.28    0.32
   4  23   5    1.28    0.46
  -4 -23   5    1.33    0.37
  -4  23   5    1.32    0.44
   4 -23   5    1.77    0.43
  -4 -23   6    0.81    0.39
   4  23   6    1.16    0.47
   4 -23   6    1.87    0.46
  -4  23   6    1.08    0.51
   4  23   7    1.13    0.55
  -4 -23   7    1.16    0.44
  -4  23   7    0.82    0.52
   4 -23   7    0.76    0.41
  -4 -23   8    1.75    0.50
   4 -23   8    1.37    0.51
   4 -24   0    0.25    0.24
  -4 -24   0    1.49    0.36
   4 -24  -1    8.31    0.53
  -4 -24   1    8.48    0.62
   4 -24   1    7.89    0.55
  -4 -24  -1    7.60    0.58
  -4 -24   2    6.79    0.56
   4 -24  -2    7.29    0.49
   4 -24   2    7.42    0.55
  -4 -24  -2    6.39    0.54
  -4 -24   3    4.39    0.51
  -4 -24  -3    4.67    0.47
  -4  24   3    5.42    0.56
   4 -24   3    4.63    0.48
   4  24   4    2.60    0.47
  -4 -24   4    1.85    0.40
  -4  24   4    1.80    0.45
  -4 -24  -4    2.28    0.38
   4 -24   4    2.56    0.42
  -4 -24   5    0.46    0.35
   4  24   5    1.02    0.46
  -4  24   5    2.14    0.52
   4 -24   5    1.53    0.43
  -4 -24   6    1.03    0.43
   4  24   6    0.76    0.52
   4 -24   6    1.08    0.43
  -4  24   6    0.64    0.48
  -4 -24   7   -0.16    0.34
   4  24   7    0.14    0.50
   4 -24   7   -0.55    0.33
  -4 -24   8    0.13    0.42
   4 -24   8    0.32    0.43
   4 -25   0    2.00    0.35
  -4 -25   0    0.80    0.32
   4 -25  -1    3.55    0.41
  -4 -25   1    3.07    0.43
  -4 -25  -1    3.88    0.46
   4 -25   1    3.22    0.41
  -4 -25   2    0.96    0.34
  -4 -25  -2    0.39    0.32
   4 -25   2    0.32    0.30
  -4 -25   3    3.00    0.45
   4 -25   3    3.48    0.47
  -4 -25  -3    3.80    0.44
  -4 -25   4    0.34    0.32
  -4 -25  -4    0.01    0.29
   4 -25   4    0.46    0.35
  -4  25   4    0.39    0.37
  -4 -25   5    3.94    0.54
   4 -25   5    4.56    0.58
  -4  25   5    5.02    0.64
  -4 -25   6    1.49    0.44
   4  25   6    2.99    0.59
  -4  25   6    1.59    0.58
   4 -25   6    2.21    0.51
  -4 -25   7    0.26    0.42
   4 -25   7    0.40    0.47
  -4 -26   0    6.69    0.59
   4 -26   0    9.16    0.59
  -4 -26   1    2.03    0.39
   4 -26  -1    2.35    0.36
  -4 -26  -1    3.11    0.44
   4 -26   1    2.08    0.37
  -4 -26   2    0.22    0.30
  -4 -26  -2   -0.33    0.26
   4 -26   2    0.26    0.31
  -4 -26   3    0.79    0.34
   4 -26   3    0.64    0.33
  -4 -26  -3    0.67    0.33
  -4 -26   4    3.42    0.48
   4 -26   4    2.74    0.50
  -4  26   4    3.72    0.59
  -4 -26   5    3.82    0.55
   4 -26   5    4.30    0.58
  -4  26   5    4.92    0.68
  -4 -26   6    1.88    0.51
  -4  26   6    2.00    0.55
   4 -26   6    1.22    0.49
  -4 -26   7    0.50    0.44
   4 -26   7    1.03    0.49
  -4 -27   0    0.50    0.32
   4 -27   0    1.29    0.33
   4 -27  -1    2.67    0.38
  -4 -27   1    2.39    0.40
   4 -27   1    2.41    0.38
  -4 -27  -1    2.72    0.42
  -4 -27   2    2.06    0.40
  -4 -27  -2    1.47    0.36
   4 -27   2    1.84    0.40
  -4 -27   3   -0.14    0.34
   4 -27   3   -0.08    0.31
  -4 -27  -3    0.07    0.31
  -4 -27   4    0.98    0.39
   4 -27   4    0.27    0.34
  -4 -27   5    0.36    0.37
   4 -27   5    0.22    0.37
  -4 -27   6    0.49    0.42
  -4  27   6    1.19    0.56
   4 -27   6   -0.16    0.39
  -4 -28   0    1.19    0.38
   4 -28   0    1.50    0.36
  -4 -28   1    1.10    0.36
   4 -28   1    1.04    0.36
  -4 -28  -1    0.60    0.34
  -4 -28   2    1.57    0.41
  -4 -28  -2    1.01    0.37
   4 -28   2    1.01    0.36
  -4 -28   3    1.93    0.46
   4 -28   3    3.18    0.51
  -4 -28  -3    2.01    0.41
  -4 -28   4    1.91    0.46
   4 -28   4    1.77    0.47
  -4 -28   5    1.18    0.43
   4 -28   5    0.77    0.43
  -4 -28   6    2.42    0.52
   4 -28   6    2.74    0.55
   4 -29   0    4.10    0.47
  -4 -29   0    3.49    0.46
  -4 -29   1    1.22    0.39
  -4 -29  -1    1.51    0.38
   4 -29   1    1.49    0.38
  -4 -29   2    0.13    0.36
   4 -29   2    0.00    0.34
  -4 -29  -2    0.20    0.31
  -4 -29   3    0.49    0.41
   4 -29   3    0.68    0.39
  -4 -29   4    1.98    0.50
   4 -29   4    1.62    0.46
  -4 -29   5    1.05    0.47
   4 -29   5    1.45    0.49
   4 -30   0    0.30    0.30
  -4 -30   0   -0.16    0.30
  -4 -30   1    0.17    0.37
  -4 -30  -1    0.78    0.37
   4 -30   1    1.18    0.37
  -4 -30   2    0.15    0.35
  -4 -30  -2    0.30    0.33
   4 -30   2    0.73    0.37
  -4 -30   3    1.18    0.42
   4 -30   3    0.80    0.39
  -4 -30   4    0.11    0.40
   4 -30   4    0.28    0.40
  -4 -30   5    3.19    0.60
   4 -30   5    3.95    0.62
  -4 -31   0   -0.15    0.34
  -4 -31   1    0.02    0.35
  -4 -31  -1    0.32    0.36
   4 -31   1    0.24    0.35
  -4 -31   2    1.07    0.43
  -4 -31  -2    1.92    0.42
   4 -31   2    1.42    0.42
  -4 -31   3    0.10    0.39
   4 -31   3    0.26    0.34
  -4 -31   4    0.94    0.45
   4 -31   4    0.43    0.43
  -4 -32   0    1.78    0.45
  -4 -32   1    0.55    0.39
  -4 -32  -1    1.20    0.41
   4 -32   1    0.15    0.36
  -4 -32   2    0.36    0.40
   4 -32   2    1.60    0.45
  -4 -32   3   -0.39    0.36
   4 -32   3   -0.17    0.33
  -4 -33   0    0.91    0.42
  -4 -33   1    0.00    0.36
  -4 -33  -1    0.30    0.34
   4 -33   1    1.00    0.43
  -4 -33   2    0.00    0.41
   4 -33   2    1.30    0.46
  -5   0   0    0.03    0.07
  -5   0   1  564.89   12.99
  -5   0  -1  574.31   12.93
  -5   0   1  565.25   13.52
   5   0  -1  588.89   13.51
  -5   0   2  133.69    3.03
  -5   0   2  129.36    3.25
  -5   0  -2  131.69    3.12
   5   0   3  224.58    5.25
  -5   0   3  227.00    5.14
  -5   0   3  226.66    5.50
  -5   0  -3  222.43    5.26
  -5   0  -4   13.50    0.57
  -5   0   4   13.75    0.46
  -5   0   4   14.23    0.62
   5   0   4   13.54    0.55
  -5   0   5   36.38    1.04
  -5   0   5   36.83    1.25
  -5   0  -5   37.94    1.19
   5   0   5   38.38    1.17
  -5   0  -6   51.39    1.56
  -5   0   6   53.13    1.69
  -5   0   6   52.70    1.42
   5   0   6   51.06    1.55
  -5   0   7   35.23    1.08
  -5   0   7   34.10    1.32
   5   0   7   35.74    1.22
  -5   0  -7   32.97    1.21
  -5   0   8   14.50    0.87
  -5   0  -8   13.40    0.79
  -5   0  -9    4.25    0.51
  -5   0   9    4.96    0.62
  -5   0 -10    1.08    0.40
  -5   0  10   -0.08    0.37
  -5   0  11    4.69    0.73
  -5   1   0   29.56    0.76
  -5  -1   0   29.64    0.78
  -5   1  -1   32.83    0.88
  -5  -1   1   32.95    0.84
   5  -1  -1   32.23    0.92
  -5  -1   1   31.60    0.90
  -5   1   1   33.56    0.81
   5  -1   1   34.01    0.87
  -5  -1  -1   34.13    0.89
   5   1  -1   33.42    0.91
  -5   1   1   31.83    0.92
  -5   1  -2   28.90    0.83
  -5  -1   2   28.50    0.85
  -5  -1   2   29.24    0.75
   5  -1   2   28.82    0.82
  -5  -1  -2   27.78    0.82
  -5   1   2   30.10    0.72
  -5   1   2   28.80    0.87
  -5   1  -3   39.83    1.13
  -5  -1   3   41.00    1.18
  -5  -1   3   40.42    1.03
   5  -1   3   39.11    1.11
  -5   1   3   40.34    1.19
  -5  -1  -3   39.23    1.13
  -5   1   3   39.87    0.99
  -5  -1   4   14.71    0.62
  -5   1  -4   15.09    0.61
  -5  -1   4   14.51    0.50
   5  -1   4   14.06    0.58
  -5   1   4   15.07    0.64
  -5  -1  -4   13.97    0.59
  -5   1   4   14.08    0.46
  -5  -1   5   11.79    0.61
  -5  -1   5   10.57    0.47
  -5   1  -5   13.01    0.61
   5   1   5   10.00    0.53
  -5   1   5   11.65    0.62
  -5  -1  -5   11.47    0.56
   5  -1   5   11.73    0.57
  -5   1   5   10.90    0.44
  -5  -1   6    0.82    0.30
  -5  -1   6    1.36    0.22
  -5   1  -6    1.13    0.30
  -5   1   6    1.19    0.19
   5  -1   6    0.97    0.27
  -5  -1  -6    0.89    0.28
  -5   1   6    0.90    0.30
  -5  -1   7    3.55    0.45
  -5  -1   7    3.53    0.34
  -5   1  -7    2.78    0.43
  -5   1   7    3.07    0.46
   5  -1   7    3.20    0.41
  -5  -1  -7    3.41    0.41
  -5   1   7    3.56    0.32
  -5  -1   8   14.28    0.89
  -5  -1   8   14.24    0.70
  -5   1  -8   13.53    0.78
  -5  -1  -8   14.91    0.81
   5  -1   8   14.94    0.79
  -5   1   8   14.15    0.88
  -5   1  -9    1.95    0.43
  -5  -1   9    1.97    0.49
  -5   1   9    1.89    0.51
  -5  -1  -9    2.47    0.45
  -5  -1  10   -0.14    0.41
  -5   1 -10   -0.19    0.33
  -5   1  10   -0.11    0.37
  -5  -1 -10   -0.35    0.32
  -5   1  11    1.89    0.58
  -5   2   0  283.59    6.84
  -5   2   0  289.33    6.51
  -5  -2   0  287.25    6.53
  -5  -2   1  145.91    3.69
  -5   2  -1  158.52    3.55
  -5  -2   1  152.60    3.52
   5  -2   1  153.07    3.54
  -5  -2  -1  152.00    3.56
  -5   2   1  153.34    3.73
  -5   2   1  152.06    3.52
   5   2  -1  153.68    3.70
  -5  -2   2   95.63    2.38
  -5  -2   2   96.31    2.25
  -5  -2  -2   93.54    2.31
  -5   2   2   93.29    2.42
  -5   2   2   97.21    2.21
   5  -2   2   93.21    2.29
  -5  -2   3   85.68    2.22
  -5  -2   3   85.48    2.06
  -5   2   3   84.58    2.27
  -5  -2  -3   86.15    2.15
   5  -2   3   84.22    2.13
  -5   2   3   86.76    2.00
  -5  -2   4   41.72    1.10
  -5  -2   4   41.94    1.24
  -5   2   4   40.10    1.03
  -5  -2  -4   39.00    1.18
  -5   2   4   39.95    1.28
   5  -2   4   39.70    1.17
  -5   2  -5   39.64    1.24
  -5  -2   5   41.52    1.31
  -5  -2   5   39.95    1.14
   5  -2   5   39.05    1.23
  -5   2   5   41.62    1.35
  -5  -2  -5   40.12    1.24
  -5   2   5   40.68    1.08
  -5  -2   6    6.78    0.50
  -5   2  -6    4.98    0.45
  -5  -2   6    6.85    0.40
  -5   2   6    6.53    0.36
   5  -2   6    6.62    0.48
  -5  -2  -6    6.21    0.49
  -5   2   6    5.24    0.50
   5  -2  -7    1.27    0.25
  -5   2  -7    1.20    0.32
  -5  -2   7    1.11    0.37
  -5  -2   7    0.95    0.24
  -5   2   7    0.69    0.34
   5  -2   7    0.75    0.29
  -5  -2  -7    0.78    0.32
  -5   2   7    0.97    0.22
  -5  -2   8    1.31    0.31
  -5   2  -8    1.55    0.41
  -5  -2   8    1.54    0.41
  -5   2   8    1.33    0.44
   5  -2   8    1.65    0.38
  -5  -2  -8    1.72    0.39
  -5   2  -9    3.15    0.49
  -5  -2   9    3.51    0.55
  -5  -2  -9    3.47    0.49
  -5   2   9    3.16    0.55
   5  -2   9    1.83    0.46
  -5  -2  10    0.21    0.42
  -5   2 -10   -0.02    0.40
  -5  -2 -10    0.72    0.42
  -5   2  10    0.25    0.45
  -5   2 -11    1.58    0.51
   5  -3   0  338.87    7.67
  -5   3   0  340.20    7.67
  -5  -3   0  343.99    7.70
  -5   3   0  331.59    8.05
  -5  -3   1   32.32    0.84
  -5   3   1   32.06    0.78
  -5   3   1   31.73    0.92
  -5  -3  -1   32.25    0.88
   5  -3   1   31.45    0.84
  -5  -3   2   58.66    1.41
  -5   3   2   55.88    1.54
   5  -3   2   56.12    1.45
   5   3  -2   59.11    1.49
  -5  -3  -2   53.42    1.45
  -5  -3   3    4.63    0.26
  -5  -3   3    5.81    0.32
  -5   3   3    5.67    0.19
  -5   3   3    5.39    0.36
  -5  -3  -3    5.70    0.34
   5  -3   3    5.41    0.33
  -5  -3   4    9.96    0.50
  -5  -3   4   10.16    0.42
  -5   3   4   11.58    0.59
   5  -3   4   11.17    0.51
  -5  -3  -4   10.58    0.49
  -5   3   4   10.91    0.36
   5   3   5    8.05    0.56
  -5  -3   5    8.24    0.50
  -5  -3   5    8.34    0.41
   5  -3  -5    8.81    0.37
  -5   3   5    8.66    0.55
   5  -3   5    9.04    0.50
  -5  -3  -5    7.91    0.46
  -5   3   5    8.98    0.36
   5  -3  -6   18.92    0.65
  -5  -3   6   17.90    0.82
   5   3   6   17.56    0.87
  -5  -3   6   18.34    0.69
  -5   3   6   18.62    0.88
   5  -3   6   19.47    0.79
  -5  -3  -6   17.96    0.78
  -5   3   6   17.96    0.62
  -5   3  -7    2.23    0.38
  -5  -3   7    3.79    0.46
  -5  -3   7    3.21    0.33
   5  -3  -7    2.95    0.31
   5  -3   7    3.01    0.39
  -5   3   7    2.90    0.46
  -5  -3  -7    3.77    0.43
  -5   3  -8    4.80    0.54
  -5  -3   8    6.40    0.49
  -5  -3   8    6.06    0.60
  -5  -3  -8    6.71    0.58
   5  -3   8    6.76    0.60
  -5   3   8    6.85    0.67
  -5   3  -9    3.51    0.52
  -5  -3   9    3.55    0.56
   5  -3   9    2.95    0.48
  -5  -3  -9    3.09    0.49
  -5   3   9    4.17    0.60
  -5   3 -10    2.07    0.47
  -5  -3 -10    1.96    0.49
  -5   3  10    1.99    0.54
   5  -3  10    1.25    0.46
  -5   3 -11    0.57    0.44
  -5  -4   0  136.81    3.24
   5  -4   0  142.61    3.38
   5  -4   0  137.63    3.19
  -5   4   0  136.63    3.38
  -5  -4   1   54.49    1.35
   5  -4  -1   53.96    1.27
   5  -4   1   53.10    1.34
  -5   4   1   53.34    1.27
  -5   4   1   53.37    1.44
  -5  -4   2   19.68    0.59
  -5  -4   2   18.18    0.58
   5   4  -2   20.00    0.61
  -5  -4  -2   18.83    0.62
  -5   4   2   18.74    0.67
   5  -4   2   19.01    0.62
  -5  -4   3   24.52    0.75
   5  -4  -3   26.31    0.63
  -5   4   3   26.91    0.89
  -5  -4  -3   24.81    0.80
   5  -4   3   24.63    0.80
  -5  -4   4    8.17    0.45
   5   4   4   10.67    0.57
   5  -4  -4   10.35    0.34
  -5  -4   4   10.18    0.44
  -5   4   4   10.53    0.56
   5  -4   4   10.99    0.50
  -5  -4  -4   10.13    0.50
  -5   4   4   10.09    0.34
  -5  -4   5   11.30    0.50
   5  -4  -5   11.32    0.42
   5   4   5   11.87    0.68
  -5  -4   5   11.99    0.57
   5  -4   5   11.07    0.57
  -5  -4  -5   11.18    0.56
  -5   4   5   10.55    0.62
  -5   4   5   11.72    0.41
   5   4   6    1.62    0.36
   5  -4  -6    1.98    0.23
  -5  -4   6    1.88    0.32
  -5  -4   6    2.19    0.26
   5  -4   6    1.79    0.29
  -5   4   6    1.55    0.36
  -5  -4  -6    1.69    0.32
  -5  -4   7   17.55    0.85
  -5  -4   7   17.03    0.72
   5   4   7   16.19    0.92
   5  -4   7   16.33    0.81
  -5   4   7   17.64    0.94
  -5  -4  -7   15.97    0.77
  -5   4  -8   -0.07    0.31
  -5  -4   8    0.37    0.32
  -5  -4   8   -0.26    0.26
   5  -4   8    0.09    0.29
  -5  -4  -8   -0.28    0.29
  -5   4   8    0.07    0.34
  -5   4  -9    3.01    0.49
  -5  -4   9    3.02    0.51
   5  -4   9    3.00    0.49
  -5  -4  -9    2.93    0.47
  -5   4   9    3.97    0.60
  -5   4 -10   -0.14    0.35
   5  -4  10    1.08    0.41
  -5   4  10    1.06    0.53
  -5   4 -11    1.32    0.51
   5  -5   0   88.79    2.05
  -5  -5   0   85.55    2.12
  -5   5   0   87.00    2.19
  -5  -5   1   -0.01    0.08
   5  -5  -1    0.10    0.04
  -5  -5   1    0.04    0.08
   5  -5   1    0.06    0.07
  -5  -5  -1    0.11    0.12
  -5   5   1    0.15    0.12
  -5  -5   2   34.83    0.95
  -5  -5   2   34.39    0.95
  -5   5   2   34.94    1.06
   5  -5   2   33.83    0.97
  -5  -5  -2   31.82    0.97
   5   5  -2   38.55    0.96
  -5  -5   3    0.04    0.09
  -5  -5   3   -0.04    0.10
   5  -5   3   -0.21    0.11
  -5   5   3   -0.10    0.14
  -5  -5  -3    0.12    0.15
  -5  -5   4    3.68    0.29
   5   5   4    4.21    0.40
  -5  -5   4    4.62    0.29
   5  -5  -4    4.33    0.21
   5  -5   4    4.48    0.37
  -5  -5  -4    4.68    0.36
  -5   5   4    4.48    0.41
  -5  -5   5    0.10    0.16
   5   5   5   -0.13    0.24
  -5  -5   5    0.11    0.13
   5  -5  -5   -0.11    0.12
   5  -5   5   -0.08    0.18
  -5   5   5    0.39    0.23
  -5  -5  -5    0.21    0.21
  -5  -5   6    1.37    0.24
   5   5   6    1.52    0.37
   5  -5  -6    1.14    0.19
  -5  -5   6    1.09    0.29
  -5   5   6    1.30    0.35
  -5  -5  -6    0.86    0.29
   5  -5   6    1.36    0.28
  -5  -5   7    0.11    0.21
   5   5   7    0.03    0.36
  -5  -5   7    0.02    0.27
  -5  -5  -7   -0.28    0.25
  -5   5   7   -0.01    0.31
   5  -5   7   -0.39    0.23
  -5  -5   8    9.94    0.62
  -5   5  -8    8.64    0.67
  -5  -5   8    9.70    0.69
   5  -5   8    8.83    0.63
  -5   5   8    9.40    0.76
  -5  -5  -8    8.91    0.65
  -5  -5   9    0.23    0.36
  -5   5  -9    0.32    0.37
  -5  -5   9    0.15    0.28
  -5   5   9    0.46    0.42
   5  -5   9   -0.45    0.31
  -5  -5  -9    0.00    0.33
  -5   5 -10    0.44    0.41
  -5   5  10    1.00    0.50
   5  -5  10    0.03    0.37
  -5   5 -11    1.09    0.50
   5  -5  11    0.18    0.41
  -5   6   0   67.25    1.77
  -5  -6   0   69.99    1.72
   5  -6   0   68.86    1.65
   5  -6  -1   75.61    1.77
  -5  -6   1   76.01    1.88
   5  -6   1   75.71    1.85
  -5  -6  -1   75.89    1.90
  -5   6   1   75.99    1.98
  -5  -6   2    5.57    0.30
  -5  -6   2    5.74    0.26
   5  -6   2    5.33    0.30
   5   6  -2    5.44    0.26
  -5  -6  -2    5.61    0.32
  -5   6   2    5.77    0.35
   5   6   3   13.57    0.62
  -5  -6   3   14.46    0.50
  -5  -6   3   13.90    0.51
  -5   6   3   12.80    0.60
   5  -6   3   13.53    0.54
  -5  -6  -3   13.13    0.54
  -5  -6   4    6.56    0.38
   5   6   4    6.20    0.49
  -5  -6   4    6.66    0.38
   5  -6  -4    6.72    0.26
   5  -6   4    6.17    0.41
  -5   6   4    6.05    0.47
  -5  -6  -4    6.85    0.43
  -5  -6   5    9.96    0.49
   5   6   5    9.72    0.63
   5  -6  -5   10.26    0.38
  -5  -6   5    9.29    0.50
   5  -6   5    8.54    0.51
  -5  -6  -5    9.56    0.53
  -5   6   5    9.08    0.60
   5   6   6    0.53    0.33
  -5  -6   6    0.77    0.22
  -5  -6   6    0.12    0.11
   5  -6  -6    0.53    0.18
  -5   6   6    0.38    0.31
   5  -6   6    0.31    0.25
  -5  -6  -6    0.59    0.28
  -5  -6   7    1.60    0.30
   5   6   7    0.81    0.41
  -5  -6   7    1.77    0.34
  -5  -6  -7    1.09    0.33
  -5   6   7    1.50    0.41
   5  -6   7    0.75    0.31
  -5  -6   8    0.93    0.36
   5   6   8    0.30    0.41
  -5  -6   8    0.68    0.30
  -5   6   8    0.63    0.39
  -5  -6  -8    0.58    0.35
   5  -6   8    0.35    0.33
  -5  -6   9    1.25    0.37
  -5   6  -9    1.38    0.42
  -5   6   9    2.40    0.54
   5  -6   9    1.85    0.42
  -5  -6  -9    1.96    0.43
  -5   6 -10    0.53    0.41
   5  -6  10    0.22    0.40
  -5   6  10    0.15    0.48
  -5   6 -11    2.17    0.55
   5  -6  11    2.95    0.57
  -5   7   0   53.29    1.40
   5  -7   0   51.29    1.29
   5  -7  -1   43.55    1.06
  -5  -7   1   43.76    1.18
  -5   7  -1   43.61    1.18
   5  -7   1   43.99    1.15
  -5  -7  -1   44.55    1.20
  -5   7   1   44.65    1.24
  -5  -7   2   58.61    1.45
   5  -7  -2   56.33    1.34
  -5  -7   2   56.98    1.48
  -5  -7  -2   56.25    1.51
   5  -7   2   55.02    1.48
  -5   7   2   58.11    1.61
  -5  -7   3   44.43    1.23
  -5  -7   3   46.27    1.20
   5   7   3   44.55    1.38
   5  -7   3   43.27    1.25
  -5  -7  -3   42.12    1.24
   5   7  -3   44.65    1.20
  -5   7   3   44.08    1.37
   5   7   4   34.92    1.24
  -5  -7   4   35.46    1.08
   5  -7  -4   36.64    0.90
  -5  -7   4   35.27    1.06
  -5   7   4   36.84    1.25
   5  -7   4   36.78    1.14
  -5  -7  -4   36.60    1.11
  -5  -7   5    5.12    0.37
   5   7   5    5.56    0.51
   5  -7  -5    5.32    0.28
  -5  -7   5    5.65    0.38
  -5   7   5    6.81    0.52
   5  -7   5    5.71    0.42
  -5  -7  -5    5.90    0.44
  -5  -7   6   23.82    0.89
   5   7   6   24.22    1.09
  -5  -7   6   23.22    0.90
  -5  -7  -6   23.79    0.93
   5  -7   6   23.91    0.97
  -5   7   6   24.73    1.10
  -5  -7   7    1.68    0.31
  -5  -7   7    0.42    0.24
   5   7   7    0.09    0.38
   5  -7   7    0.86    0.32
  -5   7   7    1.48    0.43
  -5  -7  -7    0.59    0.31
  -5  -7   8    4.11    0.44
   5   7   8    2.84    0.56
  -5   7   8    3.82    0.58
  -5  -7  -8    4.74    0.50
   5  -7   8    3.13    0.45
  -5   7  -9    3.84    0.52
  -5  -7   9    3.46    0.47
   5  -7   9    2.92    0.49
  -5  -7  -9    3.37    0.50
  -5   7   9    3.93    0.63
  -5   7 -10    1.82    0.50
  -5   7  10    1.27    0.56
   5  -7  10    1.73    0.50
  -5   7 -11    1.57    0.54
   5  -7  11    1.40    0.51
   5  -8   0    4.89    0.23
  -5   8   0    5.17    0.29
  -5   8  -1  117.17    2.87
  -5  -8   1  113.91    2.81
   5  -8  -1  119.95    2.70
  -5   8   1  116.91    2.94
  -5  -8  -1  114.19    2.82
   5  -8   1  114.84    2.78
  -5  -8   2   30.65    0.83
   5  -8  -2   30.32    0.76
  -5  -8   2   31.94    0.93
   5  -8   2   31.14    0.92
  -5   8   2   32.11    1.02
  -5  -8  -2   30.04    0.93
   5   8   3  202.32    4.97
  -5  -8   3  192.31    4.65
   5  -8  -3  199.91    4.52
  -5  -8   3  205.15    4.76
   5  -8   3  188.43    4.68
   5   8  -3  203.56    4.74
  -5  -8  -3  194.39    4.67
  -5   8   3  189.12    4.94
  -5  -8   4   45.73    1.33
  -5  -8   4   47.97    1.29
   5  -8  -4   45.67    1.12
   5   8   4   45.38    1.50
  -5   8   4   43.95    1.48
  -5  -8  -4   47.25    1.35
   5  -8   4   47.13    1.38
   5  -8  -5   22.88    0.65
  -5  -8   5   22.67    0.83
   5   8   5   24.10    1.02
  -5  -8   5   23.74    0.81
  -5  -8  -5   21.82    0.84
  -5   8   5   23.39    1.01
   5  -8   5   21.90    0.88
  -5  -8   6    4.77    0.42
   5   8   6    4.65    0.54
  -5  -8   6    5.54    0.45
  -5  -8  -6    3.75    0.43
  -5   8   6    5.44    0.55
   5  -8   6    4.78    0.47
  -5  -8   7   17.21    0.80
   5   8   7   17.45    1.02
  -5  -8   7   17.36    0.80
  -5  -8  -7   16.00    0.81
  -5   8   7   16.61    0.95
   5  -8   7   17.69    0.88
  -5  -8   8    2.49    0.39
   5   8   8    2.93    0.55
  -5  -8  -8    2.71    0.44
  -5   8   8    2.40    0.50
   5  -8   8    3.67    0.50
  -5  -8   9    2.56    0.44
  -5   8   9    3.62    0.64
   5  -8   9    2.17    0.47
  -5   8 -10    1.37    0.50
   5  -8  10    0.93    0.47
  -5   8  10    1.74    0.57
  -5   8 -11    1.30    0.51
   5  -8  11    1.73    0.54
  -5  -9   0    4.41    0.29
  -5  -9   0    5.07    0.27
  -5   9   0    4.13    0.27
   5  -9   0    3.64    0.23
  -5  -9   1    8.88    0.40
   5  -9  -1    9.30    0.32
  -5   9  -1    9.10    0.38
  -5   9   1    8.77    0.42
   5  -9   1    9.08    0.38
  -5  -9  -1    9.00    0.42
   5  -9  -2   29.81    0.74
  -5  -9   2   29.74    0.79
  -5  -9   2   28.21    0.89
   5  -9   2   29.16    0.89
  -5  -9  -2   28.41    0.91
  -5   9   2   30.04    0.98
   5  -9  -3    4.56    0.19
  -5  -9   3    5.17    0.27
   5   9   3    4.82    0.41
  -5  -9   3    4.75    0.33
   5  -9   3    4.73    0.35
   5   9  -3    4.97    0.28
  -5  -9  -3    5.03    0.39
  -5   9   3    5.51    0.44
   5   9   4    2.86    0.37
  -5  -9   4    2.86    0.26
  -5  -9   4    3.17    0.30
   5  -9  -4    2.70    0.17
  -5  -9  -4    2.82    0.31
  -5   9   4    2.56    0.35
   5  -9   4    2.56    0.32
   5   9   5    6.20    0.58
   5  -9  -5    6.82    0.31
  -5  -9   5    6.96    0.44
  -5  -9   5    6.87    0.42
  -5  -9  -5    7.41    0.50
   5  -9   5    7.47    0.51
  -5   9   5    6.53    0.59
  -5  -9   6    8.00    0.52
  -5  -9   6    8.69    0.56
   5   9   6    8.14    0.69
  -5   9   6    7.88    0.67
   5  -9   6    8.20    0.58
  -5  -9  -6    7.13    0.56
   5   9   7    5.36    0.65
  -5  -9   7    6.62    0.54
  -5   9   7    4.05    0.58
   5  -9   7    3.57    0.46
  -5  -9  -7    4.89    0.50
  -5  -9   8    0.99    0.32
   5   9   8    0.77    0.45
   5  -9   8    1.22    0.39
  -5   9   8    1.28    0.47
  -5  -9  -8    0.56    0.37
  -5  -9   9    1.26    0.39
   5  -9   9    1.48    0.43
  -5   9   9    0.79    0.49
  -5   9 -10    2.46    0.54
   5  -9  10    1.63    0.50
   5 -10   0    9.30    0.36
  -5  10   0    9.03    0.40
  -5 -10   0    8.61    0.41
   5 -10  -1   11.49    0.40
  -5 -10   1   12.23    0.50
  -5  10  -1   11.66    0.44
  -5  10   1   13.04    0.52
   5 -10   1   11.62    0.46
  -5 -10  -1   13.34    0.52
  -5 -10   2   25.57    0.69
  -5  10  -2   25.33    0.76
  -5 -10   2   23.86    0.81
   5 -10  -2   26.47    0.67
  -5 -10  -2   24.94    0.84
  -5  10   2   25.47    0.89
   5 -10   2   26.09    0.83
   5  10   3   73.07    2.08
  -5 -10   3   70.00    1.90
   5 -10  -3   73.72    1.70
  -5 -10   3   72.03    1.80
  -5  10   3   71.95    2.06
   5 -10   3   72.17    1.92
  -5 -10  -3   69.70    1.90
   5 -10  -4   56.26    1.34
  -5 -10   4   55.69    1.57
   5  10   4   56.78    1.77
  -5 -10   4   55.64    1.47
  -5  10   4   54.38    1.74
  -5 -10  -4   53.44    1.57
   5 -10   4   57.13    1.62
  -5 -10   5    1.97    0.29
   5  10   5    1.80    0.39
  -5 -10   5    1.78    0.25
   5 -10   5    1.19    0.33
  -5  10   5    1.62    0.37
  -5 -10  -5    1.38    0.31
  -5 -10   6   32.78    1.09
   5  10   6   32.50    1.37
  -5 -10   6   33.01    1.14
  -5 -10  -6   31.56    1.14
   5 -10   6   33.76    1.21
  -5  10   6   32.85    1.37
   5  10   7    5.41    0.66
  -5 -10   7    6.42    0.52
  -5 -10  -7    5.76    0.53
  -5  10   7    6.98    0.67
   5 -10   7    4.69    0.53
   5  10   8    1.87    0.54
  -5 -10   8    3.11    0.44
   5 -10   8    2.12    0.45
  -5  10   8    2.76    0.56
  -5 -10  -8    1.88    0.40
  -5 -10   9    9.57    0.73
   5 -10   9    9.05    0.76
  -5  10   9    8.78    0.86
  -5 -10  10    1.11    0.42
   5 -10  10    0.84    0.44
  -5  11   0   12.30    0.49
   5 -11   0   12.10    0.44
  -5 -11   0   12.09    0.51
   5 -11  -1   50.67    1.27
  -5 -11   1   48.16    1.38
  -5  11  -1   49.62    1.35
  -5 -11   1   52.30    1.30
  -5  11   1   50.26    1.44
   5 -11   1   50.40    1.35
  -5 -11  -1   49.49    1.40
  -5 -11   2    0.82    0.18
   5 -11  -2    1.08    0.12
  -5  11  -2    0.82    0.16
  -5 -11   2    0.98    0.10
  -5  11   2    0.90    0.23
   5 -11   2    0.81    0.18
  -5 -11  -2    0.61    0.20
  -5 -11   3    5.31    0.39
  -5 -11   3    5.50    0.23
   5 -11  -3    4.59    0.21
   5  11   3    4.79    0.43
  -5  11   3    3.81    0.38
  -5 -11  -3    4.69    0.36
   5 -11   3    4.67    0.38
  -5 -11   4    2.88    0.24
   5  11   4    2.97    0.39
  -5 -11   4    3.08    0.31
   5 -11  -4    2.97    0.18
   5 -11   4    2.87    0.33
   5  11  -4    3.19    0.26
  -5  11   4    2.75    0.38
  -5 -11  -4    3.08    0.34
   5  11   5   12.01    0.75
  -5 -11   5   11.75    0.61
  -5 -11   5   10.75    0.49
  -5  11   5   11.30    0.73
  -5 -11  -5   10.88    0.61
   5 -11   5   10.67    0.66
   5  11   6    4.44    0.56
  -5 -11   6    5.30    0.46
  -5  11   6    5.49    0.60
   5 -11   6    4.58    0.49
  -5 -11  -6    4.66    0.47
  -5 -11   7    6.98    0.55
   5  11   7    7.74    0.75
  -5  11   7    7.18    0.69
   5 -11   7    7.17    0.63
  -5 -11  -7    7.81    0.59
   5  11   8    0.54    0.44
  -5 -11   8    0.83    0.34
   5 -11   8    0.86    0.37
  -5 -11  -8    0.52    0.35
  -5  11   8    1.29    0.45
  -5 -11   9    2.52    0.47
  -5  11   9    0.96    0.51
   5 -11   9    1.65    0.45
  -5 -11  10    1.19    0.44
   5 -11  10    0.24    0.46
  -5 -12   0   14.69    0.58
   5 -12   0   13.95    0.51
  -5  12   0   14.09    0.54
  -5  12  -1   22.12    0.71
  -5 -12   1   23.08    0.66
   5 -12  -1   22.42    0.68
  -5 -12   1   22.62    0.79
  -5  12   1   23.55    0.82
  -5 -12  -1   23.22    0.79
   5 -12   1   22.67    0.75
  -5 -12   2   37.14    0.92
  -5 -12   2   36.89    1.10
  -5  12  -2   33.95    1.00
   5 -12  -2   34.83    0.93
  -5  12   2   35.77    1.17
  -5 -12  -2   36.69    1.11
   5 -12   2   35.52    1.08
   5  12   3    2.86    0.35
  -5 -12   3    3.61    0.32
   5 -12  -3    3.47    0.20
   5 -12   3    3.25    0.31
  -5  12   3    3.18    0.37
  -5 -12  -3    3.68    0.34
  -5 -12   4   12.89    0.44
   5  12   4   12.27    0.70
   5 -12  -4   12.38    0.40
  -5 -12   4   13.37    0.63
   5 -12   4   13.92    0.65
  -5 -12  -4   14.02    0.63
  -5  12   4   12.77    0.72
   5  12   5   19.01    0.96
  -5 -12   5   19.52    0.81
   5 -12   5   19.78    0.86
  -5 -12  -5   18.93    0.81
  -5  12   5   19.39    0.98
   5  12   6    3.57    0.54
  -5 -12   6    4.14    0.45
   5 -12   6    3.79    0.48
  -5 -12  -6    3.96    0.44
  -5  12   6    4.00    0.57
   5  12   7    3.93    0.63
  -5 -12   7    4.67    0.47
   5 -12   7    4.13    0.51
  -5  12   7    4.31    0.60
  -5 -12  -7    5.68    0.51
   5  12   8    1.89    0.55
  -5 -12   8    2.65    0.44
  -5  12   8    3.06    0.60
   5 -12   8    2.45    0.47
  -5 -12   9    4.70    0.54
   5 -12   9    3.20    0.52
  -5  12   9    4.11    0.68
  -5 -12  10    3.32    0.56
   5 -12  10    2.36    0.54
  -5  13   0    5.09    0.33
   5 -13   0    4.71    0.29
  -5 -13   0    4.13    0.32
  -5 -13   1   26.43    0.72
   5 -13  -1   25.23    0.75
  -5  13  -1   25.01    0.78
  -5 -13   1   27.06    0.89
   5 -13   1   24.28    0.81
  -5 -13  -1   25.37    0.86
  -5  13   1   24.77    0.88
   5 -13  -2   25.96    0.74
  -5  13  -2   25.68    0.78
  -5 -13   2   26.54    0.90
   5 -13   2   26.09    0.88
  -5 -13  -2   26.39    0.90
  -5  13   2   26.07    0.95
   5 -13  -3   10.24    0.36
  -5  13  -3    9.58    0.40
  -5 -13   3    9.57    0.50
   5  13   3    9.66    0.58
   5 -13   3    9.89    0.52
  -5 -13  -3    9.31    0.51
  -5  13   3    9.78    0.58
   5 -13  -4    5.79    0.27
   5  13   4    5.35    0.52
  -5 -13   4    5.33    0.42
  -5 -13  -4    4.75    0.43
  -5  13   4    6.85    0.56
   5 -13   4    6.16    0.47
  -5 -13   5    9.46    0.56
   5  13   5    9.49    0.69
  -5 -13  -5    8.96    0.57
   5 -13   5    8.58    0.63
  -5  13   5    8.59    0.67
  -5 -13   6   24.95    1.01
   5  13   6   25.47    1.22
  -5 -13  -6   26.35    1.01
   5 -13   6   27.18    1.09
  -5  13   6   27.33    1.23
   5  13   7    2.07    0.51
  -5 -13   7    2.40    0.41
   5 -13   7    1.83    0.41
  -5 -13  -7    2.37    0.42
  -5  13   7    2.13    0.50
  -5 -13   8    3.57    0.47
   5  13   8    2.55    0.58
  -5  13   8    4.32    0.64
   5 -13   8    2.95    0.49
  -5 -13   9    0.11    0.31
  -5  13   9   -0.18    0.45
   5 -13   9   -0.18    0.38
  -5 -13  10    0.10    0.40
   5 -13  10   -0.07    0.40
  -5  14   0   17.08    0.65
  -5 -14   0   18.31    0.69
   5 -14   0   17.11    0.61
  -5 -14   1    4.26    0.35
  -5 -14   1    4.34    0.24
  -5  14  -1    4.10    0.30
   5 -14  -1    4.61    0.29
  -5 -14  -1    5.59    0.38
  -5  14   1    4.83    0.37
   5 -14   1    4.56    0.34
   5 -14  -2    3.22    0.25
  -5 -14   2    4.58    0.36
  -5  14  -2    3.75    0.27
  -5  14   2    3.69    0.36
  -5 -14  -2    4.01    0.35
   5 -14   2    3.69    0.33
  -5  14  -3   14.80    0.52
  -5 -14   3   14.85    0.66
   5  14   3   15.87    0.75
   5 -14  -3   16.17    0.50
  -5  14   3   14.61    0.73
  -5 -14  -3   14.93    0.65
   5 -14   3   14.71    0.66
  -5 -14   4    2.10    0.33
   5  14   4    1.98    0.38
  -5 -14  -4    1.94    0.32
  -5  14   4    1.91    0.40
   5 -14   4    2.09    0.34
  -5 -14   5    2.38    0.34
   5  14   5    2.79    0.44
   5 -14   5    2.71    0.37
  -5 -14  -5    2.72    0.37
  -5  14   5    2.66    0.47
  -5 -14   6    3.44    0.41
   5  14   6    3.21    0.52
   5 -14   6    2.59    0.42
  -5  14   6    2.86    0.50
  -5 -14  -6    2.96    0.40
  -5 -14   7    1.17    0.34
   5  14   7    1.27    0.47
  -5  14   7    0.46    0.43
   5 -14   7    1.87    0.43
  -5 -14  -7    0.48    0.34
   5  14   8    1.10    0.54
  -5 -14   8    1.27    0.40
   5 -14   8    1.54    0.41
  -5  14   8    1.28    0.51
  -5 -14   9    0.42    0.40
  -5  14   9   -0.04    0.44
   5 -14   9    0.90    0.42
  -5 -14  10    0.79    0.47
   5 -14  10    0.48    0.47
  -5  15   0   89.16    2.33
  -5 -15   0   88.08    2.31
   5 -15   0   86.77    2.22
   5 -15  -1    3.52    0.28
  -5 -15   1    2.73    0.30
  -5  15  -1    3.35    0.29
  -5 -15   1    4.01    0.23
  -5 -15  -1    3.61    0.34
   5 -15   1    3.48    0.30
  -5  15   1    3.25    0.32
  -5 -15   2   41.28    1.27
  -5  15  -2   41.60    1.14
   5 -15  -2   41.22    1.11
   5 -15   2   40.00    1.25
  -5  15   2   42.39    1.35
  -5 -15  -2   39.94    1.26
   5  15   3    5.58    0.49
   5 -15  -3    5.27    0.29
  -5  15  -3    5.04    0.30
  -5 -15   3    5.27    0.41
  -5 -15  -3    4.89    0.40
  -5  15   3    5.34    0.48
   5 -15   3    4.83    0.41
   5  15   4    2.36    0.43
  -5 -15   4    3.27    0.37
   5 -15   4    2.73    0.37
  -5 -15  -4    2.19    0.33
  -5  15   4    2.36    0.41
   5  15   5    5.14    0.56
  -5 -15   5    5.69    0.49
   5 -15   5    6.41    0.54
  -5 -15  -5    6.68    0.51
  -5  15   5    5.43    0.56
  -5 -15   6    9.87    0.64
   5  15   6   10.70    0.82
  -5  15   6   11.47    0.81
   5 -15   6   10.99    0.70
  -5 -15  -6    9.83    0.61
  -5 -15   7    8.48    0.65
   5  15   7    8.00    0.77
   5 -15   7    7.48    0.65
  -5  15   7    7.30    0.74
  -5 -15  -7    7.22    0.58
   5  15   8    3.07    0.61
  -5 -15   8    3.16    0.50
  -5  15   8    3.68    0.63
   5 -15   8    3.30    0.54
  -5 -15   9    2.37    0.50
   5 -15   9    2.16    0.51
  -5 -15  10    0.97    0.47
   5 -15  10    0.54    0.49
  -5  16   0    9.67    0.49
   5 -16   0    9.96    0.48
  -5 -16   0   10.55    0.54
   5 -16  -1    6.61    0.37
  -5 -16   1    6.54    0.46
  -5  16  -1    6.06    0.36
  -5 -16   1    6.58    0.30
  -5  16   1    6.51    0.44
  -5 -16  -1    5.38    0.43
   5 -16   1    5.95    0.38
  -5  16  -2    8.12    0.38
  -5 -16   2    8.20    0.49
   5 -16  -2    7.89    0.38
  -5 -16  -2    8.51    0.52
   5 -16   2    7.88    0.49
  -5  16   2    7.68    0.51
  -5  16  -3   19.30    0.61
   5 -16  -3   18.80    0.62
   5  16   3   18.84    0.85
  -5 -16   3   20.27    0.82
   5 -16   3   18.36    0.78
  -5  16   3   20.06    0.89
  -5 -16  -3   18.36    0.76
  -5 -16   4    2.48    0.34
   5  16   4    3.20    0.43
  -5  16   4    2.28    0.40
   5 -16   4    1.91    0.34
  -5 -16  -4    1.77    0.32
   5  16   5    1.47    0.42
  -5 -16   5    1.39    0.31
  -5  16   5    1.35    0.37
   5 -16   5    1.05    0.32
  -5 -16  -5    1.65    0.34
   5  16   6    0.66    0.38
  -5 -16   6    0.43    0.28
  -5  16   6    0.47    0.35
  -5 -16  -6    0.28    0.31
   5 -16   6    0.29    0.33
   5  16   7    2.37    0.53
  -5 -16   7    3.55    0.49
  -5  16   7    4.07    0.63
   5 -16   7    2.75    0.46
   5  16   8    1.19    0.52
  -5 -16   8    1.36    0.42
   5 -16   8    1.78    0.48
  -5  16   8    1.96    0.57
  -5 -16   9    1.11    0.43
   5 -16   9    0.87    0.42
  -5 -16  10    0.76    0.47
   5 -16  10    0.00    0.43
  -5  17   0   10.59    0.51
  -5 -17   0    9.30    0.53
   5 -17   0    9.61    0.48
   5 -17  -1   10.45    0.47
  -5  17  -1    9.69    0.45
  -5 -17   1    8.51    0.51
  -5  17   1    9.73    0.54
  -5 -17  -1    9.52    0.53
   5 -17   1    9.91    0.52
  -5 -17   2   22.87    0.90
   5 -17  -2   23.73    0.76
  -5  17  -2   24.07    0.74
  -5  17   2   23.29    0.95
  -5 -17  -2   24.21    0.89
   5 -17   2   24.31    0.90
   5 -17  -3    3.64    0.28
  -5 -17   3    3.55    0.37
   5  17   3    3.98    0.42
  -5 -17  -3    3.93    0.39
   5 -17   3    3.36    0.37
  -5  17   3    2.60    0.38
   5  17   4    2.19    0.41
  -5 -17   4    2.00    0.33
  -5 -17  -4    1.92    0.34
  -5  17   4    2.06    0.40
   5 -17   4    2.39    0.36
  -5 -17   5    5.98    0.51
   5  17   5    7.23    0.63
  -5 -17  -5    5.58    0.51
  -5  17   5    6.49    0.62
   5 -17   5    5.94    0.55
  -5 -17   6   12.30    0.74
   5  17   6   12.62    0.87
  -5  17   6   12.96    0.91
  -5 -17  -6   12.85    0.70
   5 -17   6   12.31    0.77
  -5 -17   7    2.07    0.40
   5  17   7    2.61    0.59
   5 -17   7    1.92    0.43
  -5  17   7    2.72    0.56
  -5 -17   8    9.70    0.76
   5  17   8    9.06    0.90
  -5  17   8    8.94    0.88
   5 -17   8    9.21    0.76
  -5 -17   9    0.53    0.40
   5 -17   9    0.10    0.42
  -5  18   0    4.18    0.37
  -5 -18   0    4.41    0.39
   5 -18   0    4.04    0.35
  -5  18  -1    1.58    0.22
  -5 -18   1    1.56    0.29
   5 -18  -1    0.95    0.21
  -5  18   1    1.18    0.27
   5 -18   1    0.81    0.23
  -5 -18  -1    1.47    0.30
  -5 -18   2    7.59    0.50
   5 -18  -2    6.84    0.40
  -5  18   2    7.52    0.54
  -5 -18  -2    8.45    0.54
   5 -18   2    7.12    0.48
  -5 -18   3   11.40    0.63
   5 -18  -3   12.72    0.51
   5  18   3   13.42    0.72
  -5 -18  -3   12.40    0.65
   5 -18   3   12.15    0.65
  -5  18   3   13.16    0.73
  -5 -18   4   12.09    0.66
   5  18   4   10.29    0.71
   5 -18   4   10.13    0.64
  -5  18   4   10.98    0.75
  -5 -18  -4   11.72    0.65
   5  18   5    9.55    0.74
  -5 -18   5   10.53    0.65
  -5 -18  -5   10.77    0.65
  -5  18   5    9.53    0.74
   5 -18   5    9.52    0.67
   5  18   6    4.83    0.64
  -5 -18   6    4.85    0.50
  -5  18   6    4.74    0.61
   5 -18   6    4.30    0.52
  -5 -18  -6    4.65    0.47
  -5 -18   7    0.37    0.33
   5  18   7    0.47    0.44
   5 -18   7    0.49    0.40
  -5  18   7    0.18    0.39
  -5 -18   8    0.50    0.39
   5  18   8    0.42    0.51
   5 -18   8    0.16    0.36
  -5  18   8    1.08    0.53
  -5 -18   9    2.82    0.53
   5 -18   9    2.90    0.59
   5 -19   0   29.53    0.98
  -5  19   0   28.94    0.99
  -5  19  -1   11.20    0.51
  -5 -19   1   11.13    0.61
   5 -19  -1   10.75    0.52
  -5  19   1   10.50    0.59
   5 -19   1   10.31    0.57
  -5 -19  -1   11.02    0.62
   5 -19  -2    2.11    0.26
  -5 -19   2    1.63    0.31
  -5  19   2    2.23    0.35
   5 -19   2    1.93    0.33
  -5 -19  -2    1.38    0.30
  -5 -19   3    4.23    0.42
   5 -19   3    4.06    0.41
  -5  19   3    4.02    0.45
  -5 -19  -3    3.63    0.40
  -5 -19   4    4.50    0.46
   5  19   4    5.99    0.59
   5 -19   4    4.99    0.48
  -5 -19  -4    5.69    0.50
  -5  19   4    6.37    0.59
  -5 -19   5    6.33    0.55
   5  19   5    6.68    0.63
  -5  19   5    6.94    0.65
  -5 -19  -5    6.35    0.53
   5 -19   5    8.13    0.64
  -5 -19   6    0.21    0.28
   5  19   6   -0.14    0.38
   5 -19   6    0.40    0.32
  -5 -19  -6    0.52    0.31
  -5  19   6    0.26    0.37
   5  19   7    0.32    0.45
  -5 -19   7    0.68    0.38
   5 -19   7    0.47    0.38
  -5  19   7    0.57    0.46
   5  19   8    0.24    0.50
  -5 -19   8   -0.21    0.33
   5 -19   8   -0.10    0.39
  -5  19   8    0.03    0.48
  -5 -19   9    0.86    0.45
   5 -19   9    1.17    0.48
  -5  20   0   43.44    1.34
  -5 -20   0   41.90    1.39
   5 -20   0   45.32    1.34
   5 -20  -1   13.23    0.59
  -5 -20   1   13.51    0.70
  -5  20   1   12.80    0.67
  -5 -20  -1   12.41    0.66
   5 -20   1   12.61    0.63
  -5 -20   2    4.87    0.45
   5 -20  -2    5.78    0.39
  -5  20   2    5.56    0.51
   5 -20   2    5.50    0.46
  -5 -20  -2    5.57    0.49
  -5 -20   3    3.54    0.41
  -5  20   3    4.13    0.46
   5 -20   3    3.60    0.41
  -5 -20  -3    4.15    0.43
   5  20   4   10.80    0.77
  -5 -20   4   12.07    0.71
   5 -20   4   11.02    0.68
  -5 -20  -4    9.88    0.62
  -5  20   4   10.80    0.76
   5  20   5    0.30    0.38
  -5 -20   5    0.13    0.27
   5 -20   5    0.01    0.31
  -5  20   5    0.45    0.34
  -5 -20  -5   -0.16    0.27
   5  20   6    6.20    0.72
  -5 -20   6    4.49    0.51
  -5  20   6    4.79    0.66
   5 -20   6    5.04    0.56
   5  20   7    1.23    0.51
  -5 -20   7    1.84    0.46
   5 -20   7    1.29    0.46
  -5  20   7    1.43    0.53
  -5 -20   8    2.47    0.53
   5 -20   8    2.37    0.53
  -5 -20   9    0.50    0.45
   5 -20   9    1.01    0.45
  -5 -21   0    2.80    0.38
   5 -21   0    3.19    0.36
  -5  21   0    2.92    0.34
  -5 -21   1    6.81    0.54
   5 -21  -1    5.91    0.43
   5 -21   1    6.88    0.50
  -5  21   1    6.12    0.48
  -5 -21  -1    6.43    0.53
  -5 -21   2    3.39    0.43
   5 -21  -2    3.76    0.34
  -5  21   2    3.30    0.43
  -5 -21  -2    3.64    0.42
   5 -21   2    3.73    0.40
  -5 -21   3    3.37    0.44
  -5 -21  -3    4.09    0.42
  -5  21   3    2.48    0.41
   5 -21   3    3.23    0.43
  -5 -21   4    0.43    0.28
   5  21   4    0.14    0.32
  -5  21   4   -0.21    0.31
   5 -21   4    0.61    0.31
  -5 -21  -4    0.71    0.32
   5  21   5    0.81    0.40
  -5 -21   5    0.43    0.32
   5 -21   5    0.30    0.32
  -5 -21  -5    0.18    0.29
  -5  21   5    0.82    0.39
  -5 -21   6    0.55    0.34
   5  21   6    0.64    0.41
  -5  21   6    1.19    0.50
   5 -21   6    1.25    0.43
   5  21   7    1.52    0.55
  -5 -21   7    1.27    0.43
  -5  21   7    0.63    0.50
   5 -21   7    0.84    0.45
  -5 -21   8    0.76    0.41
   5 -21   8    1.07    0.46
  -5 -22   0   -0.02    0.27
   5 -22   0   -0.02    0.23
  -5 -22   1    8.04    0.57
   5 -22  -1    7.82    0.50
   5 -22   1    7.85    0.54
  -5 -22  -1    8.51    0.59
  -5  22   1    8.33    0.57
   5 -22  -2   12.59    0.61
  -5 -22   2   14.02    0.74
   5 -22   2   13.04    0.73
  -5  22   2   14.24    0.77
  -5 -22  -2   14.69    0.72
  -5 -22   3    1.17    0.35
   5 -22   3    1.42    0.36
  -5  22   3    0.71    0.33
  -5 -22  -3    0.97    0.32
  -5 -22   4    0.81    0.33
   5 -22   4    0.40    0.32
  -5 -22  -4    0.67    0.30
  -5  22   4    1.23    0.40
   5  22   5    5.69    0.63
  -5 -22   5    4.75    0.53
  -5 -22  -5    6.40    0.55
  -5  22   5    6.37    0.68
   5 -22   5    6.31    0.61
  -5 -22   6    0.70    0.35
   5  22   6    0.73    0.46
   5 -22   6    0.85    0.37
  -5  22   6   -0.24    0.39
  -5 -22   7    0.78    0.41
   5 -22   7    0.68    0.42
  -5  22   7    0.50    0.50
  -5 -22   8    3.83    0.59
   5 -22   8    2.43    0.57
  -5 -23   0    0.31    0.27
   5 -23   0    0.23    0.23
   5 -23  -1    3.29    0.35
  -5 -23   1    2.67    0.41
  -5 -23  -1    2.71    0.40
   5 -23   1    3.78    0.41
  -5 -23   2    1.97    0.37
  -5  23   2    1.89    0.38
  -5 -23  -2    1.51    0.35
   5 -23   2    1.98    0.36
  -5 -23   3    0.49    0.30
  -5  23   3    0.80    0.35
   5 -23   3    0.50    0.32
  -5 -23  -3    0.26    0.30
  -5 -23   4    1.71    0.38
  -5  23   4    1.95    0.46
   5 -23   4    1.66    0.40
  -5 -23  -4    0.89    0.33
  -5 -23   5    0.67    0.34
   5 -23   5    0.42    0.35
  -5  23   5    0.17    0.39
  -5 -23  -5    0.71    0.32
  -5 -23   6    3.93    0.55
  -5  23   6    5.15    0.73
   5 -23   6    4.23    0.59
  -5 -23   7   -0.20    0.33
  -5  23   7   -0.57    0.42
   5 -23   7   -0.25    0.38
  -5 -23   8    4.57    0.64
   5 -23   8    4.30    0.66
  -5 -24   0   -0.10    0.24
   5 -24   0   -0.21    0.24
   5 -24  -1    0.55    0.27
  -5 -24   1    0.94    0.32
   5 -24   1    0.69    0.30
  -5 -24  -1    0.25    0.28
  -5 -24   2    5.05    0.52
  -5 -24  -2    5.53    0.50
   5 -24   2    5.35    0.50
  -5 -24   3    0.74    0.31
   5 -24   3    0.88    0.35
  -5 -24  -3    0.70    0.32
  -5  24   3    0.57    0.35
  -5 -24   4    2.08    0.41
  -5 -24  -4    2.48    0.40
   5 -24   4    1.55    0.41
  -5  24   4    1.77    0.45
  -5 -24   5    3.05    0.49
   5 -24   5    3.89    0.53
  -5  24   5    2.89    0.55
  -5 -24   6    0.01    0.32
  -5  24   6   -0.30    0.41
   5 -24   6    0.05    0.36
  -5 -24   7    0.34    0.41
   5 -24   7    0.74    0.43
  -5 -25   0    0.96    0.35
   5 -25   0    0.96    0.29
   5 -25  -1    5.98    0.48
  -5 -25   1    5.87    0.54
  -5 -25  -1    5.40    0.49
   5 -25   1    6.80    0.52
  -5 -25   2    1.50    0.39
   5 -25   2    0.92    0.35
  -5 -25  -2    1.33    0.36
  -5 -25   3    1.52    0.40
  -5 -25  -3    1.72    0.37
  -5  25   3    0.92    0.37
   5 -25   3    1.36    0.36
  -5 -25   4    2.55    0.47
  -5  25   4    3.49    0.53
  -5 -25  -4    3.42    0.46
   5 -25   4    3.62    0.51
  -5 -25   5    0.31    0.35
  -5  25   5    0.37    0.45
   5 -25   5    0.22    0.35
  -5 -25   6    1.38    0.45
  -5  25   6    2.91    0.61
   5 -25   6    3.41    0.54
  -5 -25   7    1.92    0.53
   5 -25   7    1.71    0.52
  -5 -26   0    0.79    0.32
   5 -26   0    0.67    0.28
  -5 -26   1    2.22    0.42
   5 -26  -1    2.09    0.35
   5 -26   1    2.04    0.35
  -5 -26  -1    2.55    0.40
  -5 -26   2    3.06    0.44
   5 -26   2    2.85    0.41
  -5 -26  -2    2.71    0.43
  -5 -26   3    5.41    0.55
  -5 -26  -3    4.60    0.51
   5 -26   3    4.91    0.52
  -5 -26   4    0.20    0.33
  -5  26   4    0.70    0.42
   5 -26   4    0.50    0.39
  -5 -26  -4    0.20    0.32
  -5 -26   5    2.27    0.47
   5 -26   5    1.00    0.41
  -5  26   5    1.92    0.53
  -5 -26   6    0.18    0.37
   5 -26   6   -0.20    0.37
  -5  26   6    0.15    0.43
  -5 -26   7    3.78    0.61
   5 -26   7    4.77    0.69
  -5 -27   0   -0.07    0.30
   5 -27   0    0.26    0.28
  -5 -27   1    0.57    0.35
   5 -27   1    0.42    0.30
  -5 -27  -1    0.17    0.30
  -5 -27   2    1.37    0.38
   5 -27   2    1.41    0.38
  -5 -27  -2    2.19    0.40
  -5 -27   3    1.10    0.41
   5 -27   3    0.89    0.37
  -5 -27  -3    0.81    0.34
  -5 -27   4    2.51    0.47
   5 -27   4    2.51    0.47
  -5 -27   5    1.77    0.46
  -5  27   5    0.96    0.49
   5 -27   5    1.99    0.49
  -5 -27   6    0.20    0.41
   5 -27   6    0.81    0.46
  -5  27   6    0.61    0.50
  -5 -28   0    1.48    0.38
   5 -28   0    1.84    0.37
  -5 -28   1    0.54    0.33
  -5 -28  -1    1.68    0.38
   5 -28   1    1.06    0.34
  -5 -28   2    2.25    0.43
  -5 -28  -2    2.06    0.41
   5 -28   2    2.22    0.44
  -5 -28   3    0.40    0.36
   5 -28   3    0.92    0.40
  -5 -28  -3    0.69    0.35
  -5 -28   4    1.55    0.45
   5 -28   4    1.38    0.44
  -5 -28   5    1.44    0.45
   5 -28   5    1.90    0.51
  -5 -28   6    1.62    0.51
   5 -28   6    1.00    0.46
   5 -29   0    1.52    0.36
  -5 -29   0    1.11    0.40
  -5 -29   1    0.76    0.35
   5 -29   1    0.28    0.31
  -5 -29  -1    0.67    0.35
  -5 -29   2    1.32    0.43
   5 -29   2    2.10    0.44
  -5 -29  -2    1.57    0.41
  -5 -29   3    1.66    0.47
   5 -29   3    1.54    0.43
  -5 -29  -3    2.11    0.43
  -5 -29   4   -0.14    0.39
   5 -29   4    0.16    0.37
  -5 -29   5    0.44    0.38
   5 -29   5    0.04    0.38
  -5 -30   0    0.37    0.35
  -5 -30   1    1.39    0.43
   5 -30   1    1.85    0.41
  -5 -30  -1    1.59    0.42
  -5 -30   2    0.45    0.38
   5 -30   2   -0.52    0.31
  -5 -30  -2    0.21    0.35
  -5 -30   3    0.39    0.36
   5 -30   3    0.27    0.36
  -5 -30   4    1.70    0.48
   5 -30   4    0.69    0.44
  -5 -30   5    0.02    0.41
   5 -30   5    0.00    0.42
  -5 -31   0   -0.02    0.35
  -5 -31   1    3.74    0.55
   5 -31   1    3.58    0.51
  -5 -31  -1    3.02    0.51
  -5 -31   2    0.19    0.38
  -5 -31  -2    0.15    0.36
   5 -31   2    0.67    0.40
  -5 -31   3    1.95    0.47
   5 -31   3    1.83    0.47
  -5 -31   4    0.30    0.45
   5 -31   4    0.85    0.46
  -5 -32   0    1.33    0.43
  -5 -32   1    0.96    0.43
  -5 -32  -1    0.97    0.42
   5 -32   1    0.96    0.41
  -5 -32   2    2.10    0.50
   5 -32   2    1.20    0.44
  -5 -32  -2    1.80    0.43
  -5 -32   3    0.86    0.46
   5 -32   3    0.22    0.38
  -5 -33   0    3.30    0.55
  -5 -33   1    0.38    0.36
  -5 -33  -1    0.05    0.36
  -6   0   0  526.95   11.89
  -6   0  -1    3.62    0.23
  -6   0   1    3.89    0.25
  -6   0   1    3.94    0.19
  -6   0   2    6.74    0.35
  -6   0   2    7.63    0.26
  -6   0   3   61.51    1.72
  -6   0   3   62.97    1.51
   6   0   3   62.33    1.64
  -6   0  -3   62.33    1.65
  -6   0   4    1.21    0.15
  -6   0   4    1.27    0.25
  -6   0  -4    1.00    0.23
   6   0   4    0.99    0.21
  -6   0  -5    1.46    0.27
  -6   0   5    1.05    0.27
  -6   0   5    1.13    0.18
   6   0   5    1.28    0.25
   6   0   6    0.73    0.25
  -6   0  -6    0.24    0.27
  -6   0   6    1.20    0.20
  -6   0   6    0.63    0.30
  -6   0   7    1.23    0.39
  -6   0   7    1.58    0.26
  -6   0  -7    0.70    0.32
  -6   0   8   22.66    1.13
  -6   0  -8   22.24    1.03
  -6   0  -9    2.04    0.46
  -6   0   9    1.44    0.49
  -6   0 -10    0.81    0.43
  -6   0  10    0.80    0.48
  -6   0  11    1.41    0.57
  -6  -1   0  342.72    7.81
  -6   1   0  345.60    7.81
  -6  -1   1   88.59    2.27
  -6  -1   1   89.36    2.13
  -6   1  -1   90.24    2.17
  -6  -1  -1   91.56    2.19
  -6   1   1   90.95    2.29
  -6   1   1   91.42    2.11
  -6  -1   2   58.08    1.53
  -6   1  -2   56.30    1.47
  -6  -1   2   59.45    1.39
   6  -1   2   55.15    1.46
  -6   1   2   56.88    1.35
  -6   1   2   54.90    1.53
  -6  -1  -2   56.88    1.47
  -6  -1   3   17.81    0.53
  -6   1  -3   17.53    0.64
  -6  -1   3   17.74    0.65
   6  -1   3   16.74    0.61
  -6   1   3   17.13    0.49
  -6   1   3   16.88    0.66
  -6  -1  -3   18.43    0.64
  -6  -1   4   40.65    1.23
  -6   1  -4   39.39    1.18
  -6  -1   4   40.31    1.05
  -6  -1  -4   38.60    1.17
  -6   1   4   38.27    1.24
   6  -1   4   38.32    1.16
  -6   1   4   37.68    1.01
  -6   1  -5    8.60    0.50
  -6  -1   5    8.12    0.51
  -6  -1   5    8.33    0.39
  -6   1   5    8.15    0.37
  -6   1   5    8.70    0.54
  -6  -1  -5    7.32    0.47
   6  -1   5    7.88    0.47
  -6  -1   6   28.38    0.91
  -6  -1   6   28.79    1.10
  -6   1  -6   27.41    1.04
   6  -1   6   30.25    1.05
  -6  -1  -6   30.12    1.08
  -6   1   6   28.76    1.13
  -6   1   6   29.12    0.88
  -6  -1   7   32.53    1.26
  -6   1  -7   30.97    1.18
  -6  -1   7   32.06    1.02
  -6  -1  -7   30.87    1.18
  -6   1   7   29.80    1.26
  -6   1   7   30.39    0.98
   6  -1   7   30.96    1.16
  -6  -1   8   12.10    0.82
  -6   1  -8   11.73    0.73
   6  -1   8   12.51    0.76
  -6  -1  -8   11.98    0.73
  -6   1   8   11.45    0.84
  -6   1  -9    5.69    0.60
  -6  -1   9    4.81    0.60
  -6   1   9    6.04    0.67
  -6  -1  -9    4.61    0.53
  -6   1 -10    1.07    0.45
  -6  -1  10    1.19    0.49
  -6   1  10    2.00    0.53
  -6  -1 -10    1.54    0.45
  -6   1 -11    1.95    0.53
  -6   2   0  687.69   15.76
  -6  -2   0  710.40   15.77
  -6   2   0  703.82   16.50
  -6  -2   1    3.97    0.21
  -6  -2   1    3.48    0.25
  -6   2  -1    4.18    0.23
  -6   2   1    3.34    0.25
  -6  -2  -1    3.02    0.23
  -6   2   1    3.71    0.17
   6  -2   1    3.55    0.20
  -6  -2   2   81.38    2.04
  -6   2  -2   77.64    1.97
  -6  -2   2   82.65    1.91
  -6  -2  -2   79.61    1.98
  -6   2   2   79.83    1.84
  -6   2   2   76.67    2.07
   6  -2   2   76.48    1.96
  -6   2  -3   32.13    0.97
  -6  -2   3   32.02    0.87
  -6  -2   3   31.74    0.98
  -6   2   3   32.58    1.04
  -6   2   3   33.09    0.80
  -6  -2  -3   32.05    0.97
   6  -2   3   30.98    0.95
  -6  -2   4    9.96    0.52
  -6   2  -4   10.42    0.51
  -6  -2   4    9.91    0.41
  -6  -2  -4   11.13    0.53
  -6   2   4   10.95    0.36
  -6   2   4   10.60    0.55
  -6   2  -5   18.47    0.76
  -6  -2   5   19.42    0.65
  -6  -2   5   18.68    0.78
  -6  -2  -5   18.29    0.75
  -6   2   5   17.89    0.81
  -6   2   5   19.23    0.59
   6  -2   5   19.50    0.75
  -6  -2   6    4.58    0.46
  -6  -2   6    4.89    0.35
  -6   2  -6    5.03    0.46
  -6  -2  -6    4.43    0.42
  -6   2   6    5.10    0.50
   6  -2   6    4.82    0.43
  -6   2   6    5.17    0.32
  -6   2  -7    1.00    0.35
  -6  -2   7    1.27    0.24
  -6  -2   7    0.83    0.34
   6  -2  -7    1.40    0.26
   6  -2   7    0.53    0.32
  -6  -2  -7    0.49    0.33
  -6   2   7    0.87    0.36
  -6  -2   8    0.16    0.26
  -6  -2   8    0.46    0.35
  -6   2  -8    0.06    0.29
  -6  -2  -8    0.13    0.33
   6  -2   8    0.05    0.30
  -6   2   8    1.02    0.39
  -6   2  -9    1.49    0.42
  -6  -2   9    2.60    0.51
  -6   2   9    2.42    0.54
  -6  -2  -9    2.15    0.42
  -6  -2  10    3.19    0.57
  -6   2 -10    3.86    0.56
  -6   2  10    3.30    0.61
  -6  -2 -10    3.19    0.52
  -6   2 -11    1.13    0.49
   6  -3   0   13.68    0.41
  -6   3   0   14.21    0.50
  -6   3   0   14.03    0.42
  -6  -3   0   13.92    0.47
  -6   3  -1  114.83    2.70
  -6  -3   1  113.92    2.68
  -6  -3   1  112.25    2.80
  -6  -3  -1  115.67    2.73
   6  -3   1  112.35    2.68
  -6   3   1  111.86    2.84
  -6   3   1  115.14    2.63
  -6  -3   2   24.62    0.76
  -6  -3   2   25.21    0.71
  -6  -3  -2   24.64    0.77
  -6   3   2   26.26    0.82
   6  -3   2   24.34    0.75
  -6  -3   3   59.52    1.53
  -6  -3   3   58.52    1.64
  -6  -3  -3   58.65    1.61
   6  -3   3   63.60    1.62
  -6   3   3   62.86    1.43
  -6   3   3   62.45    1.73
  -6  -3   4   20.06    0.75
  -6  -3   4   20.36    0.66
  -6   3   4   20.45    0.81
  -6   3   4   20.65    0.56
  -6  -3  -4   20.26    0.74
   6  -3   4   20.42    0.74
  -6  -3   5    3.76    0.31
  -6  -3   5    3.74    0.35
  -6   3   5    3.21    0.23
  -6  -3  -5    3.39    0.34
   6  -3   5    2.61    0.31
  -6   3   5    3.58    0.39
   6  -3  -6    5.90    0.36
  -6   3  -6    6.43    0.49
  -6  -3   6    6.48    0.52
  -6  -3   6    7.18    0.43
  -6   3   6    6.25    0.33
  -6   3   6    7.09    0.56
   6  -3   6    5.83    0.45
  -6  -3  -6    6.47    0.48
  -6   3  -7   13.75    0.77
  -6  -3   7   12.77    0.76
  -6  -3   7   14.18    0.63
  -6   3   7   12.64    0.80
  -6  -3  -7   13.29    0.74
   6  -3   7   12.86    0.74
  -6  -3   8    0.00    0.34
  -6  -3   8    0.84    0.27
  -6   3  -8    0.30    0.33
   6  -3   8    0.73    0.34
  -6  -3  -8    0.31    0.31
  -6   3   8    1.14    0.42
  -6   3  -9   -0.24    0.30
  -6  -3   9    0.10    0.36
   6  -3   9   -0.61    0.27
  -6   3   9    0.15    0.38
  -6  -3  -9   -0.19    0.32
  -6   3 -10    2.64    0.51
  -6  -3 -10    1.98    0.47
  -6   3  10    3.14    0.62
  -6   3 -11    0.79    0.48
  -6   4   0    1.92    0.19
  -6  -4   0    2.54    0.21
   6  -4   0    1.63    0.13
  -6  -4   1   74.53    1.83
  -6   4   1   75.78    1.75
   6  -4   1   74.35    1.82
  -6   4   1   74.76    1.95
  -6  -4  -1   74.47    1.86
  -6  -4   2  299.49    6.77
  -6   4   2  293.25    7.13
  -6  -4  -2  290.53    6.81
   6  -4   2  299.85    6.80
  -6  -4   3   10.90    0.42
  -6  -4  -3   10.52    0.48
  -6   4   3   10.85    0.53
   6  -4   3   10.65    0.47
  -6  -4   4  114.69    2.81
  -6  -4   4  115.62    2.98
   6  -4  -4  118.51    2.69
   6  -4   4  117.34    2.91
  -6   4   4  119.93    2.69
  -6  -4  -4  111.74    2.89
  -6   4   4  111.72    3.07
  -6  -4   5   35.32    1.05
  -6  -4   5   35.73    1.16
   6  -4  -5   34.78    0.94
  -6  -4  -5   35.30    1.14
   6  -4   5   35.67    1.16
  -6   4   5   33.45    1.23
  -6   4   5   35.90    0.93
  -6  -4   6    1.30    0.23
   6  -4  -6    1.69    0.20
  -6  -4   6    1.19    0.31
   6  -4   6    1.38    0.28
  -6   4   6    0.72    0.32
  -6  -4  -6    1.43    0.30
  -6   4   6    1.25    0.19
  -6  -4   7    8.77    0.63
  -6  -4   7    9.43    0.55
  -6   4  -7    8.20    0.60
   6  -4   7    8.59    0.59
  -6   4   7    9.21    0.73
  -6  -4  -7    7.50    0.57
  -6  -4   8    3.63    0.49
  -6  -4   8    3.70    0.41
  -6   4  -8    3.24    0.49
  -6   4   8    3.38    0.53
  -6  -4  -8    4.30    0.49
   6  -4   8    3.57    0.49
  -6   4  -9    3.72    0.52
  -6  -4   9    4.30    0.56
   6  -4   9    3.83    0.51
  -6  -4  -9    4.50    0.54
  -6   4   9    4.37    0.63
  -6   4 -10    1.28    0.48
   6  -4  10    1.40    0.44
  -6   4  10    1.28    0.53
  -6  -4 -10    1.44    0.46
  -6   4 -11    0.94    0.50
   6  -5   0   71.75    1.70
  -6   5   0   69.09    1.83
  -6  -5   0   72.12    1.78
   6  -5  -1   76.71    1.77
  -6  -5   1   75.83    1.87
  -6   5   1   75.10    1.98
  -6   5   1   75.79    1.77
   6  -5   1   75.16    1.85
  -6  -5  -1   75.94    1.90
  -6  -5   2    6.41    0.29
  -6  -5   2    5.15    0.29
  -6  -5  -2    5.13    0.32
   6  -5   2    5.19    0.30
   6   5  -2    5.77    0.29
  -6   5   2    5.40    0.35
  -6  -5   3   13.39    0.48
  -6  -5   3   12.95    0.49
  -6  -5  -3   13.65    0.55
  -6   5   3   12.74    0.59
   6  -5   3   12.46    0.52
   6  -5  -4    6.79    0.25
  -6  -5   4    6.27    0.36
  -6  -5  -4    6.19    0.41
   6  -5   4    6.44    0.43
  -6   5   4    6.85    0.48
  -6  -5   5    9.57    0.46
   6  -5  -5    9.57    0.35
  -6  -5   5    7.87    0.47
  -6   5   5    9.08    0.58
  -6  -5  -5    9.29    0.54
   6  -5   5    8.68    0.51
  -6  -5   6    0.51    0.26
   6  -5  -6    0.25    0.16
  -6  -5   6    0.71    0.21
   6  -5   6    0.45    0.24
  -6   5   6    0.18    0.30
  -6  -5  -6    0.03    0.24
  -6  -5   7    1.11    0.27
  -6  -5   7    1.72    0.37
  -6  -5  -7    0.84    0.34
   6  -5   7    0.82    0.34
  -6   5   7    0.73    0.39
  -6  -5   8    0.69    0.36
  -6  -5   8    1.09    0.30
  -6   5  -8    0.54    0.37
  -6   5   8    0.20    0.39
  -6  -5  -8    1.22    0.36
   6  -5   8    0.39    0.33
  -6   5  -9    2.23    0.48
   6  -5   9    1.96    0.46
  -6  -5  -9    2.01    0.43
  -6   5   9    1.62    0.50
  -6   5 -10    0.20    0.39
   6  -5  10    0.36    0.39
  -6   5  10    0.41    0.46
  -6   5 -11    2.01    0.54
   6  -6   0   43.40    1.12
  -6  -6   0   47.24    1.21
  -6   6   0   44.61    1.24
   6  -6  -1   -0.03    0.04
  -6  -6   1    0.08    0.09
  -6  -6  -1    0.02    0.13
  -6   6   1    0.01    0.12
   6  -6   1   -0.01    0.08
  -6  -6   2    3.25    0.22
  -6  -6   2    3.63    0.25
   6  -6   2    3.28    0.24
  -6   6   2    3.72    0.30
  -6  -6  -2    3.61    0.28
  -6  -6   3    0.37    0.13
  -6  -6   3    0.05    0.12
  -6  -6  -3    0.16    0.17
   6  -6   3   -0.18    0.11
  -6   6   3   -0.11    0.15
  -6  -6   4   45.21    1.28
   6  -6  -4   46.28    1.10
  -6  -6   4   48.23    1.33
  -6  -6  -4   44.06    1.33
  -6   6   4   45.17    1.47
   6  -6   4   44.46    1.34
  -6  -6   5    0.11    0.17
  -6  -6   5    0.05    0.16
   6  -6  -5    0.05    0.11
   6  -6   5    0.02    0.18
  -6   6   5   -0.05    0.24
  -6  -6  -5    0.50    0.24
  -6  -6   6   12.94    0.61
  -6  -6  -6   12.86    0.69
  -6   6   6   13.38    0.78
   6  -6   6   13.18    0.69
  -6  -6   7    0.28    0.22
  -6  -6   7   -0.41    0.27
  -6   6   7   -0.28    0.34
  -6  -6  -7   -0.35    0.27
   6  -6   7   -0.36    0.27
  -6  -6   8    4.45    0.51
  -6   6  -8    4.45    0.52
  -6  -6   8    4.06    0.44
  -6   6   8    4.75    0.63
   6  -6   8    3.94    0.50
  -6  -6  -8    4.66    0.51
  -6  -6   9    0.16    0.28
  -6   6  -9    0.21    0.36
  -6  -6  -9    0.13    0.35
   6  -6   9   -0.23    0.32
  -6   6   9    0.28    0.39
  -6   6 -10    4.13    0.60
  -6   6  10    4.43    0.70
   6  -6  10    4.77    0.63
  -6   6 -11   -0.67    0.36
   6  -6  11    0.14    0.43
  -6  -7   0    0.70    0.15
  -6   7   0    0.91    0.16
   6  -7   0    0.72    0.10
  -6   7  -1   48.89    1.27
   6  -7  -1   45.88    1.11
  -6  -7   1   45.75    1.24
  -6   7   1   45.62    1.30
  -6  -7  -1   45.70    1.26
   6  -7   1   44.33    1.20
  -6  -7   2   12.67    0.50
  -6  -7   2   13.14    0.44
  -6   7   2   13.22    0.57
   6  -7   2   13.41    0.51
  -6  -7  -2   13.10    0.52
  -6  -7   3   75.47    1.86
  -6  -7   3   72.64    1.85
  -6   7   3   69.38    2.01
  -6  -7  -3   71.51    1.89
   6  -7   3   69.09    1.89
  -6  -7   4    2.26    0.25
  -6  -7   4    2.40    0.26
  -6  -7  -4    2.04    0.30
  -6   7   4    2.14    0.32
   6  -7   4    1.69    0.26
  -6  -7   5    0.55    0.18
  -6  -7   5    0.79    0.23
   6   7   5    0.67    0.29
   6  -7  -5    0.45    0.13
  -6   7   5    0.61    0.28
   6  -7   5    0.30    0.22
  -6  -7  -5    0.70    0.27
   6   7   6    1.71    0.40
  -6  -7   6    1.67    0.26
  -6  -7   6    1.81    0.31
  -6   7   6    1.30    0.37
   6  -7   6    1.12    0.33
  -6  -7  -6    1.61    0.34
  -6  -7   7    3.96    0.40
  -6   7   7    3.78    0.54
  -6  -7  -7    4.41    0.48
   6  -7   7    3.56    0.45
  -6  -7   8    1.41    0.33
  -6   7   8    1.56    0.48
   6  -7   8    1.63    0.39
  -6  -7  -8    0.75    0.35
  -6   7  -9    1.63    0.46
  -6  -7   9    1.72    0.39
  -6  -7  -9    1.08    0.41
   6  -7   9    0.75    0.39
  -6   7   9    1.06    0.46
  -6   7 -10   -0.36    0.35
  -6   7  10    0.87    0.51
   6  -7  10    0.17    0.40
  -6   7 -11    1.24    0.50
   6  -7  11    0.76    0.48
   6  -8   0  172.79    4.03
  -6  -8   0  178.68    4.13
  -6   8   0  171.73    4.27
  -6  -8   1   19.63    0.66
  -6   8  -1   20.98    0.66
   6  -8  -1   19.46    0.54
  -6  -8  -1   20.72    0.68
  -6   8   1   18.54    0.68
   6  -8   1   20.13    0.63
  -6  -8   2   10.43    0.45
  -6  -8   2   10.92    0.39
   6  -8  -2   10.78    0.30
  -6  -8  -2   11.28    0.50
  -6   8   2   11.88    0.53
   6  -8   2   11.08    0.47
  -6  -8   3   43.39    1.15
  -6  -8   3   41.71    1.20
  -6  -8  -3   42.16    1.24
   6  -8   3   41.37    1.23
  -6   8   3   40.84    1.33
  -6  -8   4   17.73    0.69
  -6  -8   4   18.82    0.66
  -6   8   4   18.78    0.84
  -6  -8  -4   18.01    0.71
   6  -8   4   18.21    0.74
  -6  -8   5    3.94    0.35
   6   8   5    3.70    0.47
  -6  -8   5    3.53    0.33
  -6  -8  -5    3.74    0.39
  -6   8   5    4.07    0.45
   6  -8   5    3.64    0.39
  -6  -8   6   10.66    0.59
   6   8   6   11.42    0.79
  -6  -8   6   10.15    0.56
  -6   8   6   11.13    0.74
  -6  -8  -6   10.41    0.64
   6  -8   6    9.82    0.63
  -6  -8   7    1.61    0.31
  -6  -8   7    1.47    0.34
  -6   8   7    0.95    0.41
  -6  -8  -7    1.61    0.40
   6  -8   7    1.30    0.37
  -6  -8   8    3.04    0.42
  -6   8   8    3.44    0.56
  -6  -8  -8    2.63    0.44
   6  -8   8    3.02    0.47
  -6  -8   9    0.27    0.34
  -6   8  -9    0.79    0.41
  -6  -8  -9    0.12    0.36
  -6   8   9    0.20    0.42
   6  -8   9    0.69    0.39
  -6   8 -10    4.29    0.61
   6  -8  10    5.89    0.67
  -6   8  10    5.79    0.79
  -6   8 -11    0.46    0.43
   6  -8  11   -0.21    0.37
  -6   9   0   18.16    0.62
   6  -9   0   17.35    0.55
  -6  -9   1   31.30    0.94
   6  -9  -1   32.80    0.82
  -6   9  -1   31.69    0.92
  -6  -9  -1   31.41    0.96
   6  -9   1   30.85    0.90
  -6   9   1   30.58    0.98
  -6  -9   2   29.56    0.80
   6  -9  -2   29.28    0.72
  -6  -9   2   29.11    0.90
  -6  -9  -2   27.77    0.91
  -6   9   2   30.31    0.99
   6  -9   2   27.74    0.89
  -6  -9   3    3.07    0.22
  -6  -9   3    2.86    0.26
  -6   9   3    2.17    0.30
   6  -9   3    1.82    0.25
  -6  -9  -3    2.36    0.27
  -6  -9   4   28.48    0.85
  -6  -9   4   27.68    0.91
   6  -9   4   27.08    0.97
  -6   9   4   26.63    1.05
  -6  -9  -4   27.01    0.95
   6   9   5   77.90    2.39
  -6  -9   5   79.13    2.13
  -6  -9   5   79.56    2.12
   6  -9   5   82.53    2.21
  -6   9   5   79.26    2.39
  -6  -9  -5   77.76    2.16
  -6  -9   6   42.83    1.35
   6   9   6   41.76    1.59
  -6  -9   6   41.36    1.33
  -6   9   6   41.02    1.57
  -6  -9  -6   44.14    1.40
   6  -9   6   42.17    1.45
  -6  -9   7   36.52    1.25
   6   9   7   35.10    1.49
  -6   9   7   34.28    1.47
   6  -9   7   35.88    1.33
  -6  -9  -7   33.95    1.27
  -6  -9   8    1.25    0.34
  -6  -9  -8    1.16    0.38
  -6   9   8    0.24    0.40
   6  -9   8    1.07    0.39
  -6  -9   9    2.19    0.43
  -6   9   9    2.69    0.58
   6  -9   9    2.15    0.49
  -6   9 -10    1.58    0.50
   6  -9  10    1.26    0.49
  -6  10   0    3.50    0.27
   6 -10   0    3.12    0.21
  -6 -10   0    2.74    0.25
  -6  10  -1   11.18    0.45
  -6 -10   1   10.52    0.47
   6 -10  -1   10.86    0.37
   6 -10   1   10.94    0.45
  -6  10   1   11.12    0.50
   6 -10  -2   35.44    0.86
  -6 -10   2   33.04    0.91
  -6  10  -2   34.50    0.99
  -6 -10   2   32.13    1.02
  -6  10   2   35.41    1.14
  -6 -10  -2   34.08    1.06
   6 -10   2   34.33    1.02
   6 -10  -3    3.81    0.15
  -6 -10   3    3.81    0.24
  -6 -10   3    3.16    0.29
  -6 -10  -3    3.78    0.34
   6 -10   3    4.80    0.36
  -6  10   3    3.66    0.37
   6  10   4    1.16    0.31
  -6 -10   4    1.78    0.20
  -6 -10   4    1.49    0.24
  -6 -10  -4    1.78    0.29
   6 -10   4    1.06    0.26
  -6  10   4    1.78    0.34
  -6 -10   5    8.87    0.47
  -6 -10   5    9.31    0.55
   6  10   5    8.76    0.65
   6 -10   5    8.56    0.62
  -6  10   5    9.27    0.65
  -6 -10  -5    9.13    0.58
  -6 -10   6   26.97    0.96
  -6 -10   6   27.56    1.02
   6  10   6   28.05    1.26
   6 -10   6   26.89    1.08
  -6 -10  -6   27.35    1.06
  -6  10   6   25.95    1.19
   6  10   7   21.20    1.14
  -6 -10   7   21.86    0.94
  -6  10   7   19.44    1.08
  -6 -10  -7   22.77    0.97
   6 -10   7   20.93    1.00
  -6 -10   8    1.21    0.35
  -6  10   8    0.72    0.44
  -6 -10  -8    0.64    0.36
   6 -10   8    0.76    0.37
  -6 -10   9    2.14    0.43
  -6  10   9    2.37    0.58
   6 -10   9    1.49    0.47
  -6  10 -10    2.27    0.57
   6 -10  10    0.94    0.51
  -6  11   0    0.21    0.14
   6 -11   0    0.23    0.11
  -6 -11   0    0.11    0.14
  -6  11  -1    8.91    0.40
   6 -11  -1    9.09    0.34
  -6 -11   1    8.81    0.44
  -6 -11  -1    9.24    0.46
  -6  11   1    9.30    0.47
   6 -11   1    9.24    0.41
   6 -11  -2   21.28    0.59
  -6  11  -2   21.47    0.70
  -6 -11   2   21.87    0.61
  -6 -11   2   21.12    0.75
  -6 -11  -2   21.48    0.78
  -6  11   2   21.71    0.82
   6 -11   2   21.84    0.75
   6 -11  -3   40.64    1.00
  -6 -11   3   43.73    1.10
  -6 -11   3   40.42    1.23
  -6  11   3   40.88    1.36
   6 -11   3   40.89    1.25
  -6 -11  -3   40.69    1.25
  -6 -11   4   14.35    0.50
  -6 -11   4   13.78    0.63
   6  11   4   14.31    0.76
  -6  11   4   13.23    0.73
   6 -11   4   13.94    0.68
  -6 -11  -4   14.30    0.64
   6  11   5   22.18    1.05
  -6 -11   5   22.22    0.87
  -6 -11   5   22.58    0.77
   6 -11   5   23.77    0.97
  -6 -11  -5   22.21    0.90
  -6  11   5   23.31    1.05
   6  11   6   12.52    0.84
  -6 -11   6   12.26    0.67
  -6  11   6   10.99    0.78
  -6 -11  -6   12.05    0.69
   6 -11   6   11.91    0.75
   6  11   7    8.30    0.77
  -6 -11   7    7.55    0.60
   6 -11   7    7.49    0.63
  -6  11   7    7.91    0.73
  -6 -11  -7    7.22    0.60
  -6 -11   8    3.70    0.44
  -6  11   8    2.77    0.56
  -6 -11  -8    3.26    0.47
   6 -11   8    2.77    0.47
  -6 -11   9    1.94    0.43
   6 -11   9    0.97    0.42
  -6  11   9    0.49    0.47
  -6 -11  10    1.24    0.45
   6 -11  10    0.94    0.46
  -6 -12   0    2.15    0.25
  -6  12   0    2.55    0.25
   6 -12   0    2.65    0.22
  -6  12  -1   70.35    1.87
   6 -12  -1   69.71    1.75
  -6 -12   1   69.58    1.89
  -6 -12   1   74.35    1.82
   6 -12   1   72.06    1.85
  -6  12   1   72.37    1.97
  -6 -12  -1   70.76    1.90
  -6  12  -2    2.08    0.21
  -6 -12   2    1.64    0.24
   6 -12  -2    2.14    0.17
  -6 -12   2    2.04    0.17
  -6  12   2    2.56    0.31
   6 -12   2    1.75    0.24
  -6 -12  -2    2.07    0.27
  -6 -12   3   24.84    0.88
   6 -12  -3   24.11    0.65
  -6 -12   3   26.06    0.69
   6 -12   3   24.76    0.88
  -6  12   3   23.75    0.96
  -6 -12  -3   25.20    0.88
  -6 -12   4    1.94    0.28
  -6 -12   4    1.97    0.19
   6  12   4    1.78    0.37
   6 -12   4    1.21    0.28
  -6  12   4    1.20    0.31
  -6 -12  -4    1.54    0.30
  -6 -12   5    6.04    0.47
   6  12   5    5.28    0.57
   6 -12   5    5.68    0.50
  -6  12   5    6.21    0.59
  -6 -12  -5    7.21    0.53
  -6 -12   6   12.31    0.69
   6  12   6   11.73    0.83
   6 -12   6   11.95    0.73
  -6  12   6   12.84    0.84
  -6 -12  -6   12.95    0.70
   6  12   7   -0.33    0.39
  -6 -12   7    0.48    0.30
  -6  12   7    1.00    0.44
   6 -12   7    0.35    0.33
  -6 -12  -7    0.25    0.32
  -6 -12   8    3.70    0.48
   6 -12   8    3.48    0.51
  -6 -12  -8    4.12    0.51
  -6  12   8    4.65    0.64
  -6 -12   9    1.07    0.42
  -6  12   9    1.78    0.56
   6 -12   9    1.51    0.46
  -6 -12  10    0.14    0.43
   6 -12  10    0.82    0.47
   6 -13   0    4.10    0.28
  -6  13   0    4.43    0.32
  -6 -13   0    5.27    0.36
  -6 -13   1   36.25    0.98
   6 -13  -1   34.03    0.96
  -6 -13   1   36.04    1.11
  -6  13  -1   34.69    1.04
  -6  13   1   36.25    1.14
  -6 -13  -1   34.94    1.10
   6 -13   1   34.73    1.04
  -6  13  -2   35.43    1.04
  -6 -13   2   37.66    0.95
  -6 -13   2   35.38    1.13
   6 -13  -2   36.00    0.96
  -6 -13   2   36.76    0.95
   6 -13   2   36.48    1.12
  -6  13   2   36.11    1.21
  -6 -13  -2   36.95    1.15
  -6 -13   3    3.37    0.32
  -6 -13   3    3.58    0.18
  -6  13  -3    3.41    0.29
   6 -13  -3    3.33    0.20
  -6 -13  -3    3.88    0.37
  -6  13   3    3.35    0.38
   6 -13   3    3.72    0.35
   6  13   4    0.12    0.29
  -6 -13   4    0.42    0.22
  -6 -13  -4    0.00    0.25
  -6  13   4    0.25    0.28
   6 -13   4    0.13    0.21
   6  13   5    7.56    0.62
  -6 -13   5    5.66    0.46
  -6  13   5    6.00    0.59
   6 -13   5    6.24    0.53
  -6 -13  -5    5.75    0.51
  -6 -13   6    7.40    0.56
   6  13   6    7.51    0.69
  -6 -13  -6    6.06    0.54
   6 -13   6    6.29    0.58
  -6  13   6    5.79    0.62
  -6 -13   7    1.51    0.35
   6  13   7    2.24    0.54
  -6 -13  -7    1.56    0.38
   6 -13   7    1.21    0.40
  -6  13   7    2.30    0.51
  -6 -13   8    3.32    0.45
  -6  13   8    2.45    0.58
   6 -13   8    2.67    0.50
  -6 -13   9    1.21    0.43
  -6  13   9    0.86    0.51
   6 -13   9    0.85    0.45
  -6 -13  10    1.14    0.47
   6 -13  10    0.54    0.43
  -6  14   0    0.45    0.17
   6 -14   0    0.22    0.14
  -6 -14   0    0.46    0.19
  -6 -14   1   41.60    1.09
  -6 -14   1   40.11    1.24
  -6  14  -1   39.65    1.16
   6 -14  -1   39.11    1.10
  -6 -14  -1   42.49    1.25
  -6  14   1   38.68    1.26
   6 -14   1   40.21    1.18
  -6 -14   2   40.05    1.22
  -6  14  -2   37.52    1.10
  -6 -14   2   40.21    0.99
   6 -14  -2   38.03    1.04
  -6 -14   2   40.65    1.00
  -6 -14  -2   38.59    1.21
   6 -14   2   38.22    1.19
  -6  14   2   37.18    1.27
   6 -14  -3    6.08    0.28
  -6 -14   3    6.25    0.43
  -6  14  -3    5.97    0.36
  -6  14   3    6.25    0.52
  -6 -14  -3    5.65    0.43
   6 -14   3    6.89    0.47
   6  14   4   23.35    1.00
  -6 -14   4   22.30    0.88
  -6 -14  -4   22.28    0.87
  -6  14   4   22.24    1.00
   6 -14   4   21.13    0.88
  -6 -14   5    3.17    0.39
   6  14   5    3.88    0.50
  -6  14   5    2.40    0.48
  -6 -14  -5    3.31    0.41
   6 -14   5    3.14    0.41
   6  14   6    3.08    0.54
  -6 -14   6    2.50    0.39
  -6 -14  -6    4.15    0.47
  -6  14   6    4.51    0.58
   6 -14   6    3.43    0.45
  -6 -14   7    3.04    0.44
   6  14   7    3.20    0.57
  -6  14   7    3.74    0.59
   6 -14   7    3.90    0.53
  -6 -14  -7    2.78    0.45
  -6 -14   8    3.97    0.51
  -6  14   8    3.95    0.66
   6 -14   8    4.46    0.58
  -6 -14   9    0.27    0.39
  -6  14   9    0.52    0.48
   6 -14   9   -0.21    0.38
  -6 -14  10    1.08    0.47
   6 -14  10    0.30    0.44
  -6 -15   0    6.53    0.45
  -6  15   0    5.74    0.40
   6 -15   0    5.83    0.35
   6 -15  -1   17.56    0.60
  -6  15  -1   16.98    0.63
  -6 -15   1   18.07    0.56
  -6 -15   1   16.57    0.70
  -6  15   1   17.43    0.72
   6 -15   1   16.51    0.65
  -6 -15  -1   17.85    0.73
  -6  15  -2    9.14    0.42
   6 -15  -2    9.44    0.40
  -6 -15   2    9.50    0.52
  -6  15   2    9.69    0.57
  -6 -15  -2   10.08    0.56
   6 -15   2    9.10    0.50
   6 -15  -3    9.64    0.37
  -6  15  -3    8.64    0.41
  -6 -15   3    9.48    0.56
  -6 -15  -3    9.37    0.54
  -6  15   3    9.81    0.63
   6 -15   3    9.03    0.55
   6  15   4    7.75    0.60
  -6 -15   4    8.49    0.55
  -6 -15  -4    7.93    0.54
   6 -15   4    7.74    0.54
  -6  15   4    7.65    0.60
   6  15   5    7.46    0.64
  -6 -15   5    8.40    0.55
   6 -15   5    7.91    0.59
  -6  15   5    8.08    0.66
  -6 -15  -5    8.34    0.56
   6  15   6   -0.14    0.33
  -6 -15   6    0.02    0.28
  -6  15   6    0.03    0.34
   6 -15   6   -0.10    0.28
  -6 -15  -6    0.02    0.30
  -6 -15   7    5.59    0.55
   6  15   7    4.94    0.65
  -6  15   7    4.81    0.64
   6 -15   7    5.23    0.59
  -6 -15  -7    5.53    0.53
  -6 -15   8    1.23    0.39
   6 -15   8    0.75    0.42
  -6  15   8    1.39    0.55
  -6 -15   9    0.23    0.38
   6 -15   9    1.07    0.45
  -6 -15  10   -0.08    0.37
   6 -15  10    0.55    0.45
  -6 -16   0    5.69    0.42
  -6  16   0    6.10    0.41
   6 -16   0    5.15    0.35
  -6 -16   1   19.31    0.78
  -6  16  -1   19.51    0.69
   6 -16  -1   20.04    0.67
  -6  16   1   19.46    0.78
   6 -16   1   19.70    0.74
  -6 -16  -1   18.11    0.76
  -6 -16   2    2.09    0.30
  -6  16  -2    2.82    0.25
   6 -16  -2    2.69    0.23
  -6  16   2    2.51    0.33
   6 -16   2    2.74    0.32
  -6 -16  -2    2.53    0.34
  -6  16  -3    0.26    0.16
   6 -16  -3    0.20    0.13
  -6 -16   3    0.66    0.25
  -6 -16  -3    0.07    0.24
  -6  16   3    0.67    0.27
   6 -16   3    0.11    0.22
  -6 -16   4   14.35    0.71
  -6 -16  -4   14.66    0.72
  -6  16   4   14.30    0.83
   6 -16   4   15.07    0.74
   6  16   5    4.85    0.54
  -6 -16   5    4.66    0.46
   6 -16   5    4.62    0.49
  -6 -16  -5    3.83    0.43
  -6  16   5    4.88    0.55
   6  16   6    2.32    0.48
  -6 -16   6    3.00    0.40
  -6 -16  -6    1.94    0.40
   6 -16   6    2.63    0.45
  -6  16   6    3.03    0.54
  -6 -16   7    2.52    0.45
   6 -16   7    2.23    0.46
  -6  16   7    2.23    0.57
  -6 -16  -7    2.05    0.42
  -6 -16   8    0.38    0.32
  -6  16   8    0.01    0.47
   6 -16   8    0.44    0.38
  -6 -16   9    1.08    0.44
   6 -16   9    0.83    0.43
   6 -17   0    9.15    0.46
  -6 -17   0    7.38    0.49
  -6  17   0    8.77    0.47
  -6 -17   1    2.95    0.34
   6 -17  -1    2.96    0.27
  -6  17  -1    3.34    0.29
  -6 -17  -1    2.55    0.33
   6 -17   1    3.05    0.32
  -6  17   1    3.18    0.34
   6 -17  -2    1.32    0.20
  -6 -17   2    1.53    0.29
  -6  17  -2    1.34    0.22
  -6 -17  -2    1.29    0.31
   6 -17   2    0.92    0.24
  -6  17   2    1.18    0.31
  -6 -17   3    0.08    0.24
  -6  17   3   -0.06    0.25
  -6 -17  -3    0.11    0.23
   6 -17   3    0.30    0.24
  -6 -17   4    0.92    0.28
   6 -17   4    0.36    0.26
  -6 -17  -4    0.69    0.28
  -6  17   4    0.70    0.32
   6  17   5    0.46    0.36
  -6 -17   5    0.16    0.28
  -6 -17  -5    1.23    0.35
   6 -17   5    0.31    0.29
  -6  17   5    0.53    0.35
  -6 -17   6    0.25    0.31
   6  17   6    0.84    0.42
  -6 -17  -6   -0.01    0.31
   6 -17   6    0.54    0.35
  -6  17   6    0.13    0.38
  -6 -17   7    1.38    0.37
  -6  17   7    0.68    0.43
   6 -17   7    0.92    0.39
  -6 -17   8    0.94    0.39
   6 -17   8    1.02    0.45
  -6  17   8    0.55    0.51
  -6 -17   9    0.70    0.42
   6 -17   9    0.69    0.47
  -6 -18   0   14.37    0.69
  -6  18   0   14.76    0.66
   6 -18   0   15.66    0.63
  -6 -18   1    2.31    0.33
   6 -18  -1    2.68    0.28
  -6  18  -1    3.08    0.30
  -6  18   1    3.10    0.36
  -6 -18  -1    2.22    0.34
   6 -18   1    2.44    0.31
   6 -18  -2   22.18    0.73
  -6 -18   2   20.91    0.86
  -6  18   2   20.79    0.91
  -6 -18  -2   20.75    0.85
   6 -18   2   20.02    0.83
  -6 -18   3    0.54    0.27
  -6 -18  -3    0.16    0.26
   6 -18   3    0.21    0.26
  -6  18   3    0.13    0.27
  -6 -18   4   12.92    0.71
  -6 -18  -4   13.35    0.69
  -6  18   4   13.39    0.83
   6 -18   4   15.14    0.78
  -6 -18   5    9.20    0.64
  -6  18   5    9.77    0.74
   6 -18   5   10.02    0.67
  -6 -18  -5   10.56    0.64
  -6 -18   6    3.84    0.47
  -6 -18  -6    4.15    0.46
  -6  18   6    3.59    0.57
   6 -18   6    4.38    0.52
  -6 -18   7    0.88    0.38
  -6  18   7   -0.04    0.42
   6 -18   7    0.53    0.39
  -6 -18   8    2.63    0.48
  -6  18   8    2.13    0.60
   6 -18   8    1.98    0.50
  -6 -18   9    0.96    0.47
   6 -18   9    0.16    0.43
  -6  19   0    4.34    0.39
   6 -19   0    3.97    0.35
  -6 -19   0    3.96    0.41
  -6 -19   1   14.82    0.72
   6 -19  -1   14.38    0.60
  -6  19  -1   13.20    0.58
  -6  19   1   12.01    0.65
  -6 -19  -1   14.40    0.72
   6 -19   1   13.40    0.65
   6 -19  -2    3.60    0.32
  -6 -19   2    3.93    0.41
   6 -19   2    3.08    0.38
  -6  19   2    3.30    0.41
  -6 -19  -2    2.92    0.40
  -6 -19   3    3.96    0.43
   6 -19   3    4.68    0.46
  -6  19   3    4.37    0.49
  -6 -19  -3    4.64    0.45
  -6 -19   4    1.33    0.35
   6 -19   4    1.75    0.37
  -6 -19  -4    0.88    0.32
  -6  19   4    0.81    0.35
  -6 -19   5    3.83    0.45
  -6  19   5    4.18    0.57
  -6 -19  -5    3.51    0.44
   6 -19   5    3.60    0.48
  -6 -19   6    2.91    0.43
   6 -19   6    3.46    0.50
  -6  19   6    3.32    0.57
  -6 -19  -6    3.32    0.46
  -6 -19   7    4.21    0.53
   6 -19   7    3.73    0.54
  -6  19   7    3.68    0.62
  -6 -19   8    3.18    0.53
   6 -19   8    3.21    0.57
  -6  19   8    4.16    0.71
  -6 -19   9    1.23    0.44
   6 -19   9    1.24    0.48
  -6  20   0    0.13    0.23
   6 -20   0    0.16    0.22
  -6 -20   0    0.30    0.27
   6 -20  -1    1.37    0.25
  -6 -20   1    1.54    0.33
  -6 -20  -1    1.33    0.31
   6 -20   1    1.50    0.27
  -6  20   1    0.94    0.28
   6 -20  -2    0.65    0.22
  -6 -20   2    1.11    0.30
   6 -20   2    1.03    0.29
  -6  20   2    1.29    0.33
  -6 -20  -2    1.21    0.32
  -6 -20   3    1.96    0.35
  -6 -20  -3    2.12    0.35
   6 -20   3    2.77    0.38
  -6  20   3    2.74    0.43
  -6 -20   4    4.49    0.47
   6 -20   4    4.15    0.47
  -6 -20  -4    3.77    0.45
  -6  20   4    5.54    0.59
  -6 -20   5    7.20    0.58
  -6  20   5    7.05    0.70
  -6 -20  -5    7.78    0.58
   6 -20   5    6.18    0.58
  -6 -20   6    2.10    0.41
  -6  20   6    0.96    0.47
   6 -20   6    2.00    0.44
  -6 -20  -6    1.14    0.39
  -6 -20   7    1.14    0.41
  -6  20   7    1.38    0.55
   6 -20   7    2.06    0.48
  -6 -20   8    1.34    0.44
   6 -20   8    1.18    0.47
  -6 -20   9    1.98    0.53
   6 -20   9    1.67    0.53
  -6  21   0   19.51    0.80
   6 -21   0   18.94    0.78
  -6 -21   1    0.16    0.27
   6 -21  -1    0.14    0.23
  -6 -21  -1    0.34    0.28
   6 -21   1    0.52    0.24
  -6  21   1    0.06    0.27
   6 -21  -2   35.25    1.08
  -6 -21   2   34.42    1.25
   6 -21   2   34.21    1.23
  -6  21   2   33.82    1.28
  -6 -21  -2   35.95    1.25
  -6 -21   3    7.17    0.55
  -6 -21  -3    6.27    0.54
  -6  21   3    7.57    0.62
   6 -21   3    6.31    0.55
  -6 -21   4    4.83    0.49
  -6 -21  -4    4.03    0.45
  -6  21   4    3.51    0.50
   6 -21   4    4.84    0.49
  -6 -21   5    3.65    0.47
  -6  21   5    2.93    0.52
   6 -21   5    3.29    0.47
  -6 -21  -5    2.89    0.43
  -6 -21   6    1.92    0.42
  -6  21   6    2.31    0.56
   6 -21   6    2.34    0.47
  -6 -21   7    1.25    0.44
  -6  21   7    2.09    0.56
   6 -21   7    2.26    0.50
  -6 -21   8    0.87    0.45
   6 -21   8    0.58    0.43
  -6 -22   0   20.67    0.90
   6 -22   0   20.38    0.82
   6 -22  -1    0.78    0.25
  -6 -22   1    1.39    0.33
  -6  22   1    0.94    0.31
  -6 -22  -1    1.18    0.33
   6 -22   1    1.08    0.30
  -6 -22   2   11.57    0.69
   6 -22   2   11.87    0.69
  -6  22   2   11.43    0.71
  -6 -22  -2   12.09    0.70
  -6 -22   3   11.04    0.71
   6 -22   3   11.29    0.68
  -6  22   3   12.79    0.78
  -6 -22  -3   10.65    0.67
  -6 -22   4    0.40    0.31
  -6 -22  -4    0.21    0.32
   6 -22   4    0.96    0.33
  -6  22   4    0.94    0.39
  -6 -22   5    1.02    0.36
  -6  22   5    2.10    0.47
   6 -22   5    1.54    0.43
  -6 -22  -5    1.99    0.38
  -6 -22   6    1.19    0.41
  -6  22   6    1.31    0.50
   6 -22   6    1.23    0.44
  -6 -22   7    0.29    0.39
  -6  22   7   -0.13    0.45
   6 -22   7    0.47    0.42
  -6 -22   8    2.29    0.53
   6 -22   8    2.06    0.55
   6 -23   0    0.61    0.25
  -6 -23   0    0.71    0.32
   6 -23  -1    2.30    0.33
  -6 -23   1    2.96    0.43
   6 -23   1    2.64    0.38
  -6 -23  -1    2.66    0.40
  -6 -23   2    2.60    0.42
   6 -23   2    2.37    0.38
  -6 -23  -2    2.66    0.40
  -6  23   2    2.26    0.40
  -6 -23   3   -0.17    0.27
   6 -23   3    0.21    0.30
  -6  23   3    0.08    0.31
  -6 -23  -3    0.13    0.28
  -6 -23   4    1.02    0.34
   6 -23   4    2.16    0.42
  -6 -23  -4    1.72    0.37
  -6  23   4    1.28    0.43
  -6 -23   5    1.05    0.37
   6 -23   5    1.54    0.40
  -6  23   5    2.67    0.54
  -6 -23  -5    1.44    0.39
  -6 -23   6    0.72    0.37
   6 -23   6    0.76    0.40
  -6  23   6    1.47    0.53
  -6 -23   7   -0.19    0.38
  -6  23   7    0.10    0.44
   6 -23   7    0.52    0.45
  -6 -23   8    1.22    0.49
   6 -23   8    0.86    0.50
   6 -24   0    3.51    0.39
  -6 -24   0    2.78    0.42
   6 -24  -1    4.64    0.43
  -6 -24   1    4.85    0.50
  -6 -24  -1    5.96    0.53
   6 -24   1    5.48    0.49
  -6 -24   2   -0.07    0.29
   6 -24   2   -0.23    0.23
  -6 -24  -2    0.23    0.29
  -6 -24   3    2.00    0.39
   6 -24   3    2.17    0.38
  -6  24   3    1.80    0.41
  -6 -24  -3    1.83    0.39
  -6 -24   4    1.79    0.39
   6 -24   4    1.79    0.42
  -6 -24  -4    2.30    0.41
  -6  24   4    2.05    0.47
  -6 -24   5    0.25    0.35
  -6  24   5    0.64    0.41
   6 -24   5    0.67    0.37
  -6 -24  -5    0.28    0.33
  -6 -24   6    0.49    0.38
  -6  24   6    0.73    0.48
   6 -24   6    0.96    0.45
  -6 -24   7    0.48    0.39
   6 -24   7    0.63    0.44
  -6 -25   0    0.22    0.29
   6 -25   0    1.17    0.30
  -6 -25   1    5.15    0.51
   6 -25  -1    4.37    0.42
  -6 -25  -1    4.87    0.51
   6 -25   1    5.31    0.49
  -6 -25   2    0.07    0.28
  -6 -25  -2    0.33    0.31
   6 -25   2    0.37    0.32
  -6 -25   3    2.86    0.45
  -6 -25  -3    1.83    0.38
  -6  25   3    2.98    0.49
   6 -25   3    2.49    0.44
  -6 -25   4    1.04    0.38
   6 -25   4    0.46    0.35
  -6 -25  -4    0.93    0.36
  -6  25   4    0.67    0.43
  -6 -25   5    1.00    0.40
  -6  25   5    1.20    0.50
   6 -25   5    1.06    0.41
  -6 -25   6   -0.04    0.33
  -6  25   6    0.16    0.41
   6 -25   6    0.55    0.43
  -6 -25   7    1.03    0.46
   6 -25   7    1.25    0.50
  -6 -26   0    5.22    0.52
   6 -26   0    7.18    0.56
  -6 -26   1    0.98    0.35
  -6 -26  -1    1.24    0.36
   6 -26   1    0.81    0.30
  -6 -26   2    3.59    0.48
  -6 -26  -2    3.04    0.43
   6 -26   2    3.53    0.45
  -6 -26   3    0.89    0.37
  -6 -26  -3    0.48    0.32
   6 -26   3    0.84    0.37
  -6 -26   4    9.25    0.72
  -6 -26  -4    8.83    0.66
  -6  26   4    9.71    0.80
   6 -26   4   10.72    0.78
  -6 -26   5    0.82    0.40
  -6  26   5   -0.09    0.40
   6 -26   5    0.42    0.36
  -6 -26   6    1.33    0.46
  -6  26   6    1.73    0.60
   6 -26   6    2.03    0.53
  -6 -26   7    0.74    0.48
   6 -26   7    0.80    0.47
   6 -27   0    0.53    0.33
  -6 -27   0    1.02    0.37
  -6 -27   1    2.39    0.44
  -6 -27  -1    1.14    0.37
   6 -27   1    1.17    0.34
  -6 -27   2    0.76    0.35
  -6 -27  -2    0.93    0.37
   6 -27   2    0.54    0.35
  -6 -27   3    0.46    0.36
   6 -27   3    0.00    0.30
  -6 -27  -3    0.59    0.36
  -6 -27   4    0.25    0.37
   6 -27   4    0.39    0.35
  -6 -27  -4    0.53    0.38
  -6 -27   5    0.56    0.38
  -6  27   5    2.20    0.56
   6 -27   5    0.68    0.39
  -6 -27   6    0.95    0.44
   6 -27   6    0.75    0.49
  -6  27   6    1.14    0.54
   6 -28   0    0.71    0.31
  -6 -28   0    0.24    0.31
  -6 -28   1    0.31    0.33
   6 -28   1    0.29    0.31
  -6 -28  -1    1.02    0.38
  -6 -28   2    1.12    0.39
  -6 -28  -2    1.10    0.38
   6 -28   2    1.05    0.36
  -6 -28   3    0.36    0.34
  -6 -28  -3    0.19    0.34
   6 -28   3    0.74    0.39
  -6 -28   4    0.00    0.37
   6 -28   4    0.85    0.40
  -6 -28   5   -0.51    0.29
   6 -28   5   -0.03    0.41
  -6 -28   6    1.59    0.50
   6 -28   6    1.54    0.52
  -6 -29   0   -0.14    0.32
  -6 -29   1    2.79    0.47
   6 -29   1    3.40    0.45
  -6 -29  -1    3.34    0.49
  -6 -29   2    1.69    0.43
  -6 -29  -2    1.79    0.39
   6 -29   2    2.44    0.45
  -6 -29   3    0.97    0.40
   6 -29   3    1.25    0.42
  -6 -29  -3    0.88    0.37
  -6 -29   4    2.19    0.50
   6 -29   4    1.83    0.48
  -6 -29   5    0.33    0.41
   6 -29   5    0.12    0.44
  -6 -30   0   -0.21    0.32
  -6 -30   1    0.50    0.38
   6 -30   1    0.64    0.35
  -6 -30  -1    0.94    0.39
  -6 -30   2    1.54    0.44
  -6 -30  -2    1.41    0.41
   6 -30   2    2.03    0.44
  -6 -30   3    1.66    0.50
  -6 -30  -3    3.63    0.51
   6 -30   3    2.10    0.45
  -6 -30   4    0.05    0.41
   6 -30   4    0.51    0.43
  -6 -31   0    0.51    0.37
  -6 -31   1   -0.19    0.34
   6 -31   1    0.17    0.36
  -6 -31  -1    0.44    0.36
  -6 -31   2    0.26    0.39
  -6 -31  -2    0.35    0.38
   6 -31   2   -0.05    0.35
  -6 -31   3    1.31    0.47
   6 -31   3    1.23    0.43
  -6 -31   4    1.01    0.47
   6 -31   4    1.50    0.48
  -6 -32   0    2.79    0.51
  -6 -32   1    0.58    0.39
  -6 -32  -1    0.97    0.41
  -6 -32   2    1.24    0.47
  -6 -32  -2    1.51    0.45
   6 -32   2    0.40    0.41
  -6 -32   3    0.13    0.40
   6 -32   3    0.04    0.37
  -6 -33   0    0.51    0.40
  -6 -33   1    0.21    0.37
  -6 -33  -1   -0.58    0.32
  -7   0   0    0.13    0.11
  -7   0   1   49.77    1.35
  -7   0  -1   49.62    1.29
  -7   0   1   49.62    1.23
  -7   0   2   56.65    1.36
  -7   0   2   54.84    1.52
  -7   0  -2   55.84    1.47
  -7   0   3  435.76    9.74
  -7   0  -3  432.40    9.89
  -7   0   3  425.56   10.32
  -7   0   4   92.56    2.48
  -7   0  -4   89.77    2.37
  -7   0   4   92.81    2.20
  -7   0   5    0.55    0.15
  -7   0  -5    0.80    0.26
  -7   0   5    0.38    0.25
  -7   0  -6    0.19    0.27
  -7   0   6    0.37    0.17
  -7   0   6    0.68    0.31
  -7   0  -7    0.27    0.30
  -7   0   7    0.65    0.35
  -7   0   7    0.34    0.22
  -7   0  -8   17.68    0.93
  -7   0   8   18.27    0.99
  -7   0  -9    8.52    0.71
  -7   0   9    9.23    0.80
  -7   0 -10    2.24    0.50
  -7   0  10    1.84    0.56
  -7   0  11    1.00    0.52
  -7   0 -11    0.98    0.49
  -7   1   0   95.25    2.25
  -7  -1   0   94.15    2.27
  -7  -1   1   56.78    1.57
  -7  -1   1   58.94    1.45
  -7   1  -1   59.28    1.50
  -7  -1  -1   60.26    1.51
  -7   1   1   59.35    1.58
  -7   1   1   61.32    1.43
  -7   1  -2   23.61    0.76
  -7  -1   2   24.76    0.67
  -7  -1   2   23.58    0.78
  -7   1   2   25.02    0.80
  -7  -1  -2   25.37    0.77
  -7   1   2   24.78    0.64
  -7  -1   3   69.91    1.91
  -7   1  -3   70.34    1.86
  -7  -1   3   70.51    1.72
   7  -1   3   70.82    1.84
  -7   1   3   69.12    1.93
  -7   1   3   73.49    1.69
  -7  -1  -3   70.40    1.85
  -7   1  -4    8.22    0.48
  -7  -1   4    7.99    0.34
  -7  -1   4    8.68    0.50
   7  -1   4    7.84    0.45
  -7   1   4    7.58    0.31
  -7  -1  -4    7.86    0.46
  -7   1   4    8.04    0.50
  -7   1  -5   32.23    1.09
  -7  -1   5   31.06    1.11
  -7  -1   5   32.20    0.93
  -7  -1  -5   32.98    1.10
   7  -1   5   32.16    1.07
  -7   1   5   31.65    0.89
  -7   1   5   31.39    1.15
  -7  -1   6   10.19    0.47
  -7  -1   6    9.01    0.60
  -7   1  -6    9.90    0.60
  -7   1   6    9.94    0.44
  -7  -1  -6    9.68    0.62
   7  -1   6   10.67    0.59
  -7   1   6    9.41    0.63
  -7   1  -7    3.31    0.43
  -7  -1   7    2.67    0.42
  -7  -1   7    3.33    0.33
   7  -1   7    3.37    0.44
  -7  -1  -7    2.91    0.44
  -7   1   7    2.85    0.47
  -7  -1   8    2.41    0.46
  -7   1  -8    2.87    0.47
  -7   1   8    3.14    0.49
  -7  -1  -8    1.81    0.44
  -7  -1   9    2.45    0.54
  -7   1  -9    3.25    0.49
  -7   1   9    4.49    0.61
  -7  -1  -9    2.51    0.46
  -7   1 -10    0.93    0.41
  -7  -1  10    1.28    0.50
  -7  -1 -10    0.92    0.45
  -7   1  10    1.50    0.55
  -7   1 -11    0.67    0.48
  -7   2   0   26.56    0.74
  -7  -2   0   29.81    0.80
  -7   2   0   27.07    0.84
  -7   2  -1   59.94    1.48
  -7  -2   1   59.18    1.54
  -7  -2   1   57.58    1.44
  -7   2   1   57.60    1.40
  -7  -2  -1   58.75    1.50
  -7   2   1   56.81    1.56
  -7   2  -2   40.81    1.12
  -7  -2   2   40.59    1.04
  -7  -2   2   40.55    1.13
  -7   2   2   39.42    0.97
  -7   2   2   37.87    1.16
  -7  -2  -2   40.68    1.12
  -7  -2   3   52.44    1.30
  -7   2  -3   51.44    1.42
  -7  -2   3   52.63    1.45
  -7   2   3   49.68    1.48
  -7  -2  -3   48.37    1.40
  -7   2   3   50.39    1.22
  -7  -2   4   20.71    0.66
  -7   2  -4   20.24    0.79
  -7  -2   4   20.80    0.79
   7  -2   4   22.57    0.78
  -7   2   4   21.38    0.59
  -7  -2  -4   21.30    0.78
  -7   2   4   22.31    0.84
  -7  -2   5   17.34    0.75
  -7  -2   5   16.39    0.59
  -7   2  -5   15.61    0.71
  -7   2   5   15.98    0.52
  -7   2   5   14.66    0.74
  -7  -2  -5   16.88    0.73
   7  -2   5   16.26    0.71
  -7  -2   6   18.86    0.68
  -7  -2   6   18.18    0.83
  -7   2  -6   18.16    0.81
   7  -2   6   17.84    0.79
  -7   2   6   17.82    0.87
  -7   2   6   18.56    0.62
  -7  -2  -6   18.04    0.81
  -7  -2   7    4.01    0.36
  -7  -2   7    4.52    0.51
  -7   2  -7    4.03    0.46
  -7  -2  -7    3.02    0.42
   7  -2   7    3.38    0.44
  -7   2   7    3.48    0.49
  -7   2  -8    4.44    0.51
  -7  -2   8    3.82    0.51
   7  -2   8    4.53    0.50
  -7   2   8    4.40    0.58
  -7  -2  -8    3.89    0.51
  -7   2  -9    3.67    0.54
  -7  -2   9    2.86    0.51
  -7  -2  -9    3.21    0.51
  -7   2   9    4.10    0.62
  -7   2 -10    3.34    0.55
  -7  -2  10    3.98    0.65
  -7   2  10    4.58    0.70
  -7  -2 -10    4.02    0.57
  -7   2 -11    4.18    0.66
  -7   3   0   11.50    0.47
  -7  -3   0   13.67    0.47
  -7   3   0   12.23    0.40
  -7   3  -1   25.39    0.74
  -7  -3   1   24.86    0.76
  -7  -3   1   25.17    0.72
  -7   3   1   25.75    0.81
  -7  -3  -1   25.62    0.77
  -7   3   1   26.04    0.66
   7  -3   1   25.96    0.74
  -7  -3   2  190.88    4.69
  -7  -3   2  191.27    4.47
  -7   3  -2  194.44    4.54
  -7  -3  -2  188.76    4.54
  -7   3   2  203.03    4.46
  -7   3   2  192.38    4.76
   7  -3   2  191.39    4.52
  -7  -3   3   20.03    0.62
  -7  -3   3   19.75    0.70
  -7   3  -3   18.42    0.70
   7  -3   3   19.38    0.69
  -7   3   3   21.21    0.77
  -7   3   3   20.03    0.51
  -7  -3  -3   22.17    0.74
  -7   3  -4    4.93    0.40
  -7  -3   4    5.24    0.30
  -7  -3   4    5.36    0.39
  -7  -3  -4    4.21    0.36
  -7   3   4    4.45    0.21
   7  -3   4    4.81    0.38
  -7   3   4    4.63    0.40
  -7  -3   5   19.25    0.78
  -7   3  -5   17.22    0.75
  -7  -3   5   18.70    0.64
  -7   3   5   18.22    0.82
  -7   3   5   17.22    0.55
   7  -3   5   17.19    0.73
  -7  -3  -5   18.70    0.77
  -7  -3   6    8.33    0.58
   7  -3  -6    8.86    0.39
  -7  -3   6    9.30    0.47
  -7   3  -6    8.54    0.57
  -7   3   6    8.38    0.38
  -7  -3  -6    7.86    0.58
  -7   3   6    7.74    0.60
   7  -3   6    8.42    0.55
  -7  -3   7   12.80    0.76
  -7   3  -7   11.82    0.72
  -7  -3   7   13.00    0.61
  -7   3   7   11.57    0.78
  -7  -3  -7   12.58    0.71
   7  -3   7   11.89    0.71
  -7   3  -8    8.28    0.68
  -7  -3   8    7.98    0.68
  -7  -3   8    8.37    0.53
  -7  -3  -8    8.87    0.64
   7  -3   8    7.12    0.65
  -7   3   8    8.65    0.72
  -7  -3   9    0.50    0.39
  -7   3  -9    0.04    0.37
  -7   3   9    0.13    0.38
   7  -3   9    0.03    0.36
  -7  -3  -9   -0.29    0.33
  -7   3 -10    1.44    0.49
  -7  -3 -10    1.46    0.48
  -7   3  10    0.99    0.50
  -7   3 -11    0.69    0.46
  -7   4   0  275.37    6.23
   7  -4   0  275.47    6.23
  -7  -4   0  274.81    6.29
  -7   4   0  267.99    6.57
  -7  -4   1   19.45    0.62
  -7  -4   1   20.57    0.65
  -7   4   1   20.34    0.69
  -7   4   1   20.59    0.54
   7  -4   1   20.89    0.62
  -7  -4   2    9.87    0.40
  -7  -4   2    9.63    0.38
  -7  -4  -2    9.13    0.42
  -7   4   2    8.89    0.45
   7  -4   2    8.49    0.39
  -7  -4   3   31.14    0.94
  -7  -4   3   31.47    0.88
  -7   4   3   29.26    1.01
   7  -4   3   29.99    0.95
  -7  -4  -3   30.95    0.96
  -7  -4   4   19.82    0.68
   7  -4  -4   21.03    0.55
  -7  -4   4   20.96    0.76
   7  -4   4   19.67    0.75
  -7  -4  -4   20.43    0.78
  -7   4   4   20.92    0.86
  -7   4   4   20.22    0.54
  -7  -4   5    6.94    0.38
  -7  -4   5    6.34    0.46
   7  -4  -5    5.91    0.29
  -7   4   5    6.00    0.27
  -7  -4  -5    7.15    0.47
   7  -4   5    6.34    0.45
  -7   4   5    5.83    0.50
  -7  -4   6    2.11    0.36
  -7   4  -6    1.95    0.34
  -7  -4   6    2.38    0.27
  -7  -4  -6    1.47    0.33
  -7   4   6    1.06    0.34
   7  -4   6    1.21    0.30
  -7  -4   7    4.03    0.36
  -7  -4   7    3.64    0.46
  -7   4  -7    3.02    0.46
   7  -4   7    2.72    0.44
  -7  -4  -7    2.96    0.42
  -7   4   7    3.56    0.50
  -7   4  -8    0.97    0.39
  -7  -4   8    0.74    0.29
  -7  -4   8    0.99    0.38
  -7   4   8    1.18    0.43
   7  -4   8    0.74    0.37
  -7  -4  -8    1.15    0.40
  -7  -4   9    1.43    0.46
  -7   4  -9    1.02    0.41
  -7   4   9    0.63    0.44
  -7  -4  -9    0.65    0.37
   7  -4   9    0.86    0.39
  -7   4 -10    0.35    0.42
  -7  -4 -10    1.83    0.49
  -7   4  10    1.19    0.54
  -7   4 -11    1.47    0.52
  -7   5   0   53.31    1.47
  -7  -5   0   56.72    1.43
   7  -5   0   53.19    1.34
  -7  -5   1   44.93    1.19
   7  -5   1   44.54    1.17
  -7   5   1   45.13    1.09
  -7   5   1   44.84    1.28
  -7  -5   2   57.28    1.43
  -7  -5  -2   54.20    1.47
   7  -5   2   54.30    1.45
  -7   5   2   52.89    1.54
  -7  -5   3   43.58    1.17
  -7   5   3   43.02    1.33
   7  -5   3   43.07    1.23
  -7  -5  -3   41.53    1.24
  -7  -5   4   34.70    1.03
   7  -5   4   37.57    1.13
  -7  -5  -4   34.12    1.10
  -7   5   4   34.19    1.20
   7  -5  -5    5.87    0.26
  -7  -5   5    5.72    0.44
  -7  -5   5    5.00    0.36
  -7  -5  -5    5.90    0.47
   7  -5   5    5.51    0.43
  -7   5   5    5.74    0.52
  -7  -5   6   23.65    0.95
  -7  -5   6   25.01    0.86
  -7  -5  -6   24.75    0.96
   7  -5   6   24.01    0.98
  -7   5   6   23.45    1.05
  -7  -5   7    1.31    0.29
  -7   5  -7    1.11    0.35
  -7  -5   7    1.24    0.35
  -7  -5  -7    0.80    0.35
   7  -5   7    0.73    0.31
  -7   5   7    1.10    0.39
  -7  -5   8    3.80    0.49
  -7  -5   8    3.71    0.39
  -7   5  -8    3.75    0.52
  -7  -5  -8    3.79    0.50
   7  -5   8    2.97    0.48
  -7   5   8    4.57    0.61
  -7   5  -9    4.03    0.53
  -7  -5  -9    3.66    0.53
   7  -5   9    3.32    0.50
  -7   5   9    3.51    0.62
  -7   5 -10    1.15    0.46
  -7  -5 -10    2.13    0.51
  -7   5  10    2.05    0.56
   7  -5  10    1.28    0.46
  -7   5 -11    1.70    0.56
   7  -6   0    0.51    0.10
  -7   6   0    0.57    0.15
  -7  -6   0    0.60    0.14
  -7  -6   1   46.30    1.23
   7  -6  -1   45.71    1.11
  -7   6   1   45.18    1.31
   7  -6   1   45.79    1.20
  -7  -6  -1   46.01    1.26
  -7  -6   2   13.34    0.49
  -7  -6   2   12.93    0.46
  -7   6   2   12.02    0.55
   7  -6   2   13.41    0.50
  -7  -6  -2   12.87    0.52
  -7  -6   3   74.17    1.86
  -7  -6   3   74.77    1.90
  -7   6   3   71.37    2.04
   7  -6   3   68.88    1.90
  -7  -6  -3   72.56    1.92
  -7  -6   4    3.49    0.30
  -7  -6   4    2.60    0.27
  -7  -6  -4    2.42    0.29
   7  -6   4    2.02    0.27
  -7   6   4    2.56    0.34
   7  -6  -5    0.56    0.12
  -7  -6   5    0.15    0.16
  -7  -6   5    0.72    0.19
  -7   6   5    0.65    0.27
  -7  -6  -5    0.87    0.26
   7  -6   5    0.09    0.21
  -7  -6   6    2.34    0.29
  -7  -6   6    0.53    0.20
  -7  -6  -6    1.12    0.34
  -7   6   6    1.62    0.39
   7  -6   6    1.55    0.33
  -7  -6   7    3.80    0.46
  -7  -6   7    4.57    0.40
  -7   6   7    4.32    0.55
  -7  -6  -7    4.16    0.49
   7  -6   7    3.95    0.46
  -7  -6   8    1.63    0.39
  -7  -6   8    1.06    0.33
  -7   6  -8    1.46    0.40
   7  -6   8    1.00    0.37
  -7  -6  -8    1.65    0.39
  -7   6   8    1.79    0.48
  -7   6  -9    1.44    0.45
   7  -6   9    1.35    0.44
  -7   6   9    1.15    0.46
  -7  -6  -9    1.55    0.45
  -7   6 -10    0.72    0.45
   7  -6  10    0.44    0.44
  -7   6  10    0.17    0.51
  -7   6 -11    0.47    0.43
   7  -6  11    0.57    0.45
   7  -7   0   17.82    0.55
  -7  -7   0   20.43    0.65
  -7   7   0   17.80    0.64
  -7   7  -1    0.10    0.13
   7  -7  -1   -0.03    0.05
  -7  -7   1    0.05    0.11
  -7  -7  -1   -0.04    0.13
   7  -7   1   -0.06    0.08
  -7   7   1    0.01    0.13
  -7  -7   2   51.12    1.39
  -7  -7   2   53.25    1.37
  -7   7   2   52.42    1.51
  -7  -7  -2   51.04    1.43
   7  -7   2   50.58    1.38
  -7  -7   3    0.33    0.14
  -7  -7   3    0.34    0.14
  -7  -7  -3   -0.10    0.18
   7  -7   3   -0.30    0.16
  -7   7   3    0.18    0.20
  -7  -7   4   29.67    0.94
  -7  -7   4   30.49    0.96
   7  -7   4   31.12    1.02
  -7  -7  -4   28.00    1.00
  -7   7   4   30.76    1.12
  -7  -7   5   -0.05    0.19
  -7  -7   5    0.11    0.15
  -7   7   5    0.09    0.27
   7  -7   5   -0.20    0.19
  -7  -7  -5   -0.30    0.23
  -7  -7   6    2.02    0.33
  -7  -7   6    2.37    0.31
  -7   7   6    2.33    0.45
  -7  -7  -6    2.16    0.39
   7  -7   6    1.89    0.36
  -7  -7   7    0.07    0.17
  -7  -7   7    0.15    0.24
  -7  -7  -7   -0.30    0.30
  -7   7   7   -0.09    0.35
   7  -7   7   -0.40    0.29
  -7   7  -8    2.66    0.46
  -7  -7   8    2.11    0.36
  -7   7   8    2.54    0.52
   7  -7   8    1.67    0.39
  -7  -7  -8    2.06    0.43
  -7   7  -9    0.25    0.39
   7  -7   9    0.13    0.35
  -7   7   9   -0.15    0.39
  -7  -7  -9    0.43    0.38
  -7   7 -10    1.29    0.51
  -7   7  10    1.25    0.56
   7  -7  10    0.90    0.48
  -7   7 -11    0.27    0.44
   7  -7  11    0.48    0.42
   7  -8   0   19.75    0.60
  -7   8   0   20.57    0.70
   7  -8  -1    7.86    0.27
  -7   8  -1    7.92    0.38
  -7  -8   1    7.31    0.37
  -7  -8  -1    7.34    0.39
   7  -8   1    7.86    0.35
  -7   8   1    8.22    0.43
  -7  -8   2    2.31    0.20
  -7  -8   2    2.18    0.22
   7  -8   2    1.75    0.20
  -7  -8  -2    1.71    0.24
  -7   8   2    2.23    0.26
  -7  -8   3   54.30    1.44
  -7  -8   3   51.98    1.47
   7  -8   3   56.42    1.52
  -7   8   3   53.77    1.63
  -7  -8  -3   52.01    1.51
  -7  -8   4    3.75    0.32
  -7  -8   4    3.94    0.35
  -7   8   4    3.71    0.42
   7  -8   4    3.41    0.34
  -7  -8  -4    3.47    0.36
  -7  -8   5   19.38    0.74
  -7  -8   5   19.56    0.74
  -7   8   5   17.54    0.88
  -7  -8  -5   18.48    0.79
   7  -8   5   17.79    0.82
  -7  -8   6    9.25    0.54
  -7  -8   6    9.59    0.56
  -7  -8  -6    9.03    0.62
   7  -8   6    7.80    0.59
  -7   8   6    8.87    0.69
  -7  -8   7   15.96    0.76
  -7  -8   7   16.79    0.80
  -7  -8  -7   14.26    0.80
   7  -8   7   14.16    0.82
  -7   8   7   13.70    0.89
  -7  -8   8    0.47    0.29
  -7   8   8    0.18    0.39
  -7  -8  -8    0.27    0.36
   7  -8   8    0.24    0.31
  -7   8  -9    2.85    0.50
  -7  -8   9    3.73    0.48
  -7   8   9    2.92    0.59
   7  -8   9    2.39    0.47
  -7  -8  -9    3.01    0.51
  -7   8 -10    0.27    0.41
   7  -8  10    0.21    0.43
  -7  -9   0    7.34    0.38
   7  -9   0    6.55    0.30
  -7   9   0    6.66    0.37
   7  -9  -1   68.41    1.66
  -7   9  -1   70.13    1.84
  -7  -9   1   69.63    1.82
  -7   9   1   69.58    1.89
  -7  -9  -1   69.10    1.83
   7  -9   1   69.18    1.76
  -7  -9   2   15.10    0.59
   7  -9  -2   15.77    0.42
  -7  -9   2   15.07    0.51
   7  -9   2   15.99    0.60
  -7  -9  -2   16.54    0.63
  -7   9   2   16.38    0.67
  -7  -9   3    8.44    0.37
  -7  -9   3    7.82    0.43
  -7  -9  -3    7.76    0.46
  -7   9   3    8.10    0.51
   7  -9   3    8.52    0.46
  -7  -9   4   37.10    1.06
  -7  -9   4   35.48    1.09
  -7   9   4   34.52    1.26
  -7  -9  -4   33.91    1.13
   7  -9   4   34.68    1.14
  -7  -9   5    9.74    0.54
  -7  -9   5    9.70    0.52
  -7  -9  -5   10.24    0.62
  -7   9   5    8.57    0.65
   7  -9   5    9.63    0.60
  -7  -9   6    5.51    0.46
  -7  -9   6    5.42    0.46
   7  -9   6    4.76    0.50
  -7   9   6    5.65    0.59
  -7  -9  -6    5.58    0.51
  -7  -9   7   11.82    0.68
   7  -9   7   10.57    0.73
  -7  -9  -7   11.02    0.72
  -7   9   7   11.44    0.86
  -7  -9   8    2.06    0.39
  -7  -9  -8    1.54    0.42
  -7   9   8    1.70    0.48
   7  -9   8    1.86    0.42
  -7  -9   9    0.29    0.33
  -7   9  -9    0.71    0.42
  -7  -9  -9    0.20    0.39
   7  -9   9    0.29    0.38
  -7   9   9   -0.14    0.42
  -7   9 -10    5.58    0.68
   7  -9  10    5.66    0.68
  -7  10   0   11.94    0.50
   7 -10   0   11.79    0.43
  -7 -10   0   11.10    0.50
  -7  10  -1   21.47    0.71
   7 -10  -1   20.42    0.60
  -7 -10   1   20.83    0.73
  -7  10   1   20.54    0.75
  -7 -10  -1   21.22    0.75
   7 -10   1   21.58    0.69
  -7  10  -2    7.03    0.36
  -7 -10   2    6.68    0.30
   7 -10  -2    6.49    0.23
  -7 -10   2    6.57    0.38
  -7 -10  -2    5.82    0.40
   7 -10   2    6.49    0.38
  -7  10   2    6.44    0.44
  -7 -10   3    8.09    0.35
  -7 -10   3    7.48    0.42
   7 -10   3    7.96    0.47
  -7 -10  -3    8.01    0.48
  -7  10   3    8.00    0.53
  -7 -10   4   15.61    0.57
  -7 -10   4   15.51    0.65
  -7  10   4   14.41    0.76
   7 -10   4   14.09    0.70
  -7 -10  -4   15.75    0.70
  -7 -10   5   43.18    1.27
  -7 -10   5   40.47    1.30
  -7  10   5   42.43    1.53
   7 -10   5   44.15    1.43
  -7 -10  -5   42.63    1.37
  -7 -10   6   20.49    0.79
  -7 -10   6   18.32    0.82
  -7  10   6   17.58    0.98
   7 -10   6   18.56    0.92
  -7 -10  -6   18.75    0.87
  -7 -10   7    4.41    0.46
   7 -10   7    2.70    0.46
  -7  10   7    3.75    0.56
  -7 -10  -7    3.76    0.48
  -7 -10   8    1.92    0.39
  -7 -10  -8    2.39    0.44
   7 -10   8    1.55    0.42
  -7  10   8    2.48    0.52
  -7 -10   9    3.44    0.49
   7 -10   9    3.17    0.56
  -7  10   9    3.06    0.63
  -7  10 -10    1.31    0.51
   7 -10  10    0.76    0.47
   7 -11   0   22.26    0.67
  -7  11   0   21.96    0.76
  -7 -11   0   20.97    0.76
   7 -11  -1   12.56    0.43
  -7  11  -1   13.37    0.53
   7 -11   1   13.13    0.51
  -7 -11  -1   14.05    0.59
  -7  11   1   12.49    0.56
  -7 -11   2   28.65    0.93
  -7 -11   2   29.24    0.80
  -7  11  -2   28.32    0.88
   7 -11  -2   28.85    0.74
  -7  11   2   27.31    0.99
  -7 -11  -2   27.77    0.94
   7 -11   2   26.97    0.90
  -7 -11   3    5.47    0.40
  -7 -11   3    5.58    0.29
  -7  11   3    4.88    0.44
   7 -11   3    5.08    0.39
  -7 -11  -3    4.83    0.40
  -7 -11   4    0.64    0.20
  -7 -11   4    0.58    0.17
  -7  11   4    0.97    0.30
   7 -11   4    0.51    0.24
  -7 -11  -4    0.65    0.25
  -7 -11   5    1.85    0.30
  -7 -11   5    1.42    0.26
  -7 -11  -5    1.69    0.36
  -7  11   5    0.74    0.36
   7 -11   5    0.74    0.31
  -7 -11   6   28.58    1.07
   7 -11   6   30.47    1.18
  -7 -11  -6   27.86    1.10
  -7  11   6   28.70    1.27
  -7 -11   7    5.40    0.50
  -7  11   7    4.90    0.62
   7 -11   7    4.14    0.52
  -7 -11  -7    6.36    0.56
  -7 -11   8    1.46    0.35
  -7 -11  -8    0.85    0.37
  -7  11   8    1.64    0.49
   7 -11   8    1.40    0.43
  -7 -11   9    0.65    0.37
   7 -11   9   -0.08    0.33
  -7  11   9   -0.18    0.40
  -7  11 -10    2.85    0.56
   7 -11  10    2.03    0.52
  -7 -12   0    0.03    0.14
   7 -12   0    0.01    0.11
  -7  12   0    0.15    0.15
  -7  12  -1   27.62    0.88
   7 -12  -1   28.53    0.80
  -7 -12  -1   28.09    0.94
  -7  12   1   28.62    0.96
   7 -12   1   28.14    0.88
  -7 -12   2    3.91    0.35
  -7  12  -2    4.10    0.31
  -7 -12   2    4.66    0.25
   7 -12  -2    3.85    0.21
  -7 -12  -2    3.98    0.35
   7 -12   2    3.77    0.33
  -7  12   2    4.67    0.39
  -7 -12   3   16.94    0.52
   7 -12  -3   16.21    0.44
  -7 -12   3   15.48    0.66
  -7  12   3   16.16    0.76
  -7 -12  -3   16.84    0.72
   7 -12   3   14.82    0.67
  -7 -12   4    2.87    0.33
  -7 -12   4    2.65    0.22
  -7 -12  -4    2.72    0.34
   7 -12   4    2.30    0.31
  -7  12   4    2.17    0.37
  -7 -12   5   47.01    1.48
  -7 -12  -5   49.02    1.53
  -7  12   5   46.02    1.69
   7 -12   5   52.87    1.62
  -7 -12   6    1.70    0.33
   7 -12   6    1.42    0.38
  -7  12   6    1.81    0.47
  -7 -12  -6    2.06    0.40
  -7 -12   7    2.46    0.40
   7 -12   7    2.05    0.45
  -7  12   7    2.06    0.48
  -7 -12  -7    2.01    0.42
  -7 -12   8    0.20    0.29
  -7  12   8   -0.09    0.36
  -7 -12  -8    0.40    0.35
   7 -12   8    0.08    0.33
  -7 -12   9    0.98    0.39
   7 -12   9    0.64    0.45
  -7  12   9    0.87    0.51
   7 -12  10   -0.13    0.43
  -7 -13   0   60.90    1.65
   7 -13   0   57.61    1.53
  -7  13   0   56.90    1.63
  -7 -13   1    7.09    0.43
  -7  13  -1    6.58    0.38
   7 -13  -1    6.67    0.32
  -7 -13  -1    7.43    0.46
   7 -13   1    6.71    0.37
  -7  13   1    6.24    0.42
  -7 -13   2    2.72    0.20
   7 -13  -2    2.21    0.19
  -7  13  -2    2.37    0.24
  -7 -13   2    2.18    0.27
   7 -13   2    1.90    0.26
  -7  13   2    2.57    0.33
  -7 -13  -2    1.89    0.29
  -7 -13   3    7.29    0.45
   7 -13  -3    7.64    0.28
  -7  13  -3    7.64    0.42
  -7 -13   3    8.23    0.32
  -7  13   3    6.74    0.52
  -7 -13  -3    8.14    0.52
   7 -13   3    7.56    0.47
  -7 -13   4   11.11    0.59
  -7 -13  -4   11.22    0.62
   7 -13   4    9.91    0.62
  -7  13   4   10.23    0.70
  -7 -13   5    1.41    0.30
   7 -13   5    1.73    0.35
  -7 -13  -5    1.94    0.38
  -7  13   5    1.76    0.41
  -7 -13   6    5.66    0.49
  -7  13   6    5.61    0.61
   7 -13   6    4.81    0.54
  -7 -13  -6    5.59    0.52
  -7 -13   7    1.56    0.36
  -7 -13  -7    1.99    0.41
   7 -13   7    1.39    0.40
  -7  13   7    1.47    0.48
  -7 -13   8    0.14    0.30
   7 -13   8    0.11    0.32
  -7  13   8    0.43    0.46
  -7 -13  -8   -0.09    0.35
  -7 -13   9    3.59    0.50
  -7  13   9    3.70    0.69
   7 -13   9    2.86    0.56
  -7 -13  10    2.43    0.52
   7 -13  10    1.32    0.53
  -7 -14   0   11.21    0.56
  -7  14   0   12.32    0.55
   7 -14   0   11.11    0.48
  -7  14  -1   47.03    1.35
   7 -14  -1   46.41    1.25
  -7 -14   1   47.47    1.41
  -7 -14  -1   48.06    1.41
   7 -14   1   48.35    1.35
  -7  14   1   45.60    1.43
   7 -14  -2    8.14    0.35
  -7  14  -2    8.51    0.43
  -7 -14   2    9.48    0.51
  -7 -14   2    9.36    0.35
  -7 -14   2    9.44    0.34
  -7  14   2    8.47    0.53
   7 -14   2    8.53    0.47
  -7 -14  -2   10.14    0.54
   7 -14  -3    9.75    0.35
  -7 -14   3   10.64    0.56
  -7  14  -3    9.81    0.47
  -7 -14   3   10.93    0.34
  -7 -14  -3   10.83    0.59
   7 -14   3    9.08    0.56
  -7  14   3   10.48    0.65
  -7 -14   4   15.96    0.74
  -7 -14  -4   15.56    0.73
  -7  14   4   16.46    0.85
   7 -14   4   16.02    0.76
  -7 -14   5   19.39    0.85
  -7 -14  -5   19.74    0.85
   7 -14   5   18.07    0.86
  -7  14   5   17.42    0.95
  -7 -14   6    2.19    0.36
  -7 -14  -6    2.18    0.39
   7 -14   6    1.90    0.41
  -7  14   6    2.59    0.48
  -7 -14   7    8.07    0.63
  -7 -14  -7    7.83    0.64
   7 -14   7    8.11    0.67
  -7  14   7    7.66    0.75
  -7 -14   8    1.14    0.38
  -7  14   8    0.60    0.43
   7 -14   8    1.23    0.42
  -7 -14   9    0.57    0.39
   7 -14   9    0.76    0.46
  -7 -14  10    2.00    0.52
   7 -14  10    2.36    0.59
  -7  15   0    3.73    0.33
   7 -15   0    2.71    0.26
  -7 -15   0    2.83    0.33
  -7  15  -1    0.06    0.17
   7 -15  -1    0.34    0.15
  -7 -15   1    0.10    0.20
  -7 -15  -1   -0.08    0.19
   7 -15   1    0.22    0.16
  -7  15   1    0.15    0.20
  -7 -15   2    5.92    0.42
  -7 -15   2    4.98    0.24
  -7  15  -2    4.95    0.35
   7 -15  -2    4.88    0.28
  -7  15   2    4.59    0.42
   7 -15   2    4.33    0.37
  -7 -15  -2    4.57    0.41
  -7  15  -3   10.50    0.48
   7 -15  -3   11.14    0.39
  -7 -15   3   10.66    0.60
   7 -15   3   10.71    0.60
  -7 -15  -3   10.69    0.61
  -7  15   3   11.66    0.68
  -7 -15   4   14.31    0.69
  -7  15  -4   13.87    0.59
  -7  15   4   12.81    0.78
  -7 -15  -4   14.78    0.73
   7 -15   4   15.13    0.74
  -7 -15   5   11.00    0.66
   7 -15   5   10.72    0.66
  -7 -15  -5   10.50    0.65
  -7  15   5    9.25    0.72
  -7 -15   6    0.97    0.32
  -7 -15  -6   -0.08    0.29
   7 -15   6    0.09    0.33
  -7  15   6   -0.03    0.34
  -7 -15   7    2.57    0.42
  -7 -15  -7    2.11    0.45
  -7  15   7    2.77    0.55
   7 -15   7    2.77    0.46
  -7 -15   8    5.70    0.59
   7 -15   8    4.42    0.58
  -7  15   8    5.38    0.73
  -7 -15   9   -0.15    0.36
   7 -15   9    0.08    0.38
  -7 -15  10    0.92    0.46
   7 -15  10    0.09    0.43
  -7  16   0    0.17    0.19
   7 -16   0    0.55    0.18
  -7 -16   0    0.59    0.24
  -7 -16   1    2.45    0.31
  -7  16  -1    3.03    0.28
   7 -16  -1    2.81    0.24
  -7 -16  -1    2.16    0.31
   7 -16   1    2.46    0.28
  -7  16   1    2.95    0.34
  -7  16  -2    1.80    0.24
   7 -16  -2    1.87    0.19
  -7 -16   2    2.05    0.31
  -7  16   2    1.65    0.33
  -7 -16  -2    1.60    0.32
   7 -16   2    1.71    0.27
  -7  16  -3    5.52    0.36
  -7 -16   3    5.90    0.48
  -7 -16  -3    5.53    0.46
   7 -16   3    5.58    0.48
  -7  16   3    5.81    0.54
  -7 -16   4    3.47    0.38
   7 -16   4    3.46    0.41
  -7  16   4    2.71    0.46
  -7 -16  -4    4.14    0.43
  -7 -16   5    0.31    0.24
  -7 -16  -5   -0.26    0.28
   7 -16   5    0.22    0.29
  -7  16   5    0.08    0.31
  -7 -16   6    2.05    0.37
   7 -16   6    2.46    0.42
  -7  16   6    2.51    0.52
  -7 -16  -6    1.33    0.38
  -7 -16   7    0.61    0.35
  -7  16   7    0.11    0.41
  -7 -16  -7   -0.01    0.35
   7 -16   7    0.42    0.38
  -7 -16   8    1.61    0.42
   7 -16   8    2.34    0.50
  -7  16   8    1.02    0.51
  -7 -16   9    0.15    0.40
   7 -16   9    0.13    0.41
  -7  17   0    4.02    0.37
   7 -17   0    3.75    0.33
  -7 -17   0    3.89    0.37
  -7  17  -1    6.65    0.42
   7 -17  -1    6.78    0.39
  -7 -17   1    7.41    0.49
   7 -17   1    6.22    0.42
  -7 -17  -1    6.60    0.50
  -7  17   1    6.40    0.48
  -7  17  -2    6.60    0.40
   7 -17  -2    6.97    0.37
  -7 -17   2    6.62    0.48
  -7  17   2    6.89    0.54
   7 -17   2    6.78    0.48
  -7 -17  -2    6.58    0.48
  -7 -17   3   14.30    0.70
  -7  17   3   15.06    0.81
  -7 -17  -3   13.96    0.71
   7 -17   3   14.11    0.70
  -7 -17   4    2.70    0.37
  -7 -17  -4    3.25    0.41
  -7  17   4    3.42    0.46
   7 -17   4    2.70    0.39
  -7 -17   5    4.63    0.46
   7 -17   5    4.34    0.50
  -7 -17  -5    3.79    0.45
  -7  17   5    5.58    0.59
  -7 -17   6    9.00    0.66
  -7 -17  -6    8.91    0.64
  -7  17   6   10.78    0.81
   7 -17   6    9.93    0.70
  -7 -17   7    0.79    0.35
  -7 -17  -7    0.85    0.40
   7 -17   7    1.61    0.42
  -7  17   7    1.45    0.48
  -7 -17   8    6.02    0.63
   7 -17   8    7.14    0.71
  -7  17   8    7.10    0.83
  -7 -17   9    1.16    0.46
   7 -17   9    1.79    0.54
   7 -18   0   19.27    0.73
  -7 -18   0   19.86    0.84
  -7  18   0   19.27    0.78
  -7 -18   1   28.49    1.08
   7 -18  -1   30.11    0.95
  -7  18  -1   31.20    1.01
  -7 -18  -1   31.29    1.10
  -7  18   1   32.15    1.12
   7 -18   1   30.83    1.04
   7 -18  -2    9.04    0.43
  -7 -18   2    8.50    0.55
  -7  18  -2    8.89    0.46
   7 -18   2    8.16    0.54
  -7  18   2    7.89    0.59
  -7 -18  -2    8.40    0.58
  -7 -18   3    1.18    0.30
  -7 -18  -3    1.25    0.33
  -7  18   3    1.51    0.37
   7 -18   3    1.11    0.30
  -7 -18   4    7.20    0.57
   7 -18   4    8.14    0.61
  -7  18   4    7.83    0.67
  -7 -18  -4    6.82    0.56
  -7 -18   5    5.19    0.51
  -7  18   5    4.95    0.58
  -7 -18  -5    4.77    0.49
   7 -18   5    4.09    0.49
  -7 -18   6    0.41    0.31
   7 -18   6    0.49    0.32
  -7  18   6    0.08    0.38
  -7 -18  -6    0.00    0.32
  -7 -18   7    6.04    0.60
   7 -18   7    8.54    0.73
  -7  18   7    5.42    0.72
  -7 -18   8    1.27    0.45
  -7  18   8    1.18    0.55
   7 -18   8    0.93    0.46
  -7 -18   9    0.34    0.40
   7 -18   9   -0.19    0.39
  -7  19   0    5.43    0.42
  -7 -19   0    5.15    0.46
   7 -19   0    5.61    0.44
  -7 -19   1    5.31    0.46
   7 -19  -1    5.20    0.38
  -7  19  -1    5.02    0.41
   7 -19   1    4.79    0.43
  -7 -19  -1    4.66    0.44
  -7  19   1    4.87    0.44
  -7 -19   2   11.01    0.62
   7 -19  -2   10.03    0.47
   7 -19   2   10.96    0.61
  -7 -19  -2    8.40    0.57
  -7  19   2    8.41    0.59
  -7 -19   3    6.88    0.52
  -7  19   3    6.86    0.60
   7 -19   3    7.06    0.52
  -7 -19  -3    7.70    0.56
  -7 -19   4   21.12    0.94
  -7 -19  -4   23.35    0.97
  -7  19   4   21.37    1.05
   7 -19   4   21.91    0.99
  -7 -19   5    8.30    0.60
  -7 -19  -5    8.46    0.61
  -7  19   5    7.45    0.68
   7 -19   5    8.46    0.64
  -7 -19   6    0.45    0.31
  -7  19   6    0.33    0.37
   7 -19   6    0.11    0.37
  -7 -19  -6   -0.01    0.31
  -7 -19   7    1.82    0.42
  -7  19   7    2.37    0.57
   7 -19   7    2.36    0.51
  -7 -19   8    0.41    0.35
   7 -19   8    0.20    0.38
  -7 -19   9    0.81    0.46
   7 -19   9    1.11    0.48
  -7 -20   0    0.52    0.28
  -7  20   0    0.52    0.25
   7 -20   0    0.08    0.23
  -7 -20   1    0.94    0.30
   7 -20  -1    0.90    0.25
   7 -20   1    1.19    0.28
  -7 -20  -1    1.46    0.34
  -7  20   1    0.78    0.30
  -7 -20   2   27.02    1.04
   7 -20  -2   25.41    0.84
  -7 -20  -2   25.50    1.02
  -7  20   2   24.65    1.05
   7 -20   2   25.13    0.99
  -7 -20   3    1.71    0.37
  -7  20   3    1.17    0.34
   7 -20   3    1.54    0.34
  -7 -20  -3    2.03    0.37
  -7 -20   4    1.27    0.35
   7 -20   4    2.58    0.41
  -7  20   4    1.99    0.45
  -7 -20  -4    2.24    0.39
  -7 -20   5    0.77    0.33
  -7 -20  -5    0.47    0.33
  -7  20   5    0.32    0.36
   7 -20   5    0.25    0.32
  -7 -20   6    4.49    0.52
  -7 -20  -6    5.67    0.54
  -7  20   6    4.43    0.65
   7 -20   6    4.03    0.54
  -7 -20   7    0.73    0.37
   7 -20   7    0.28    0.37
  -7  20   7    0.33    0.46
  -7 -20   8    3.32    0.56
   7 -20   8    4.06    0.60
  -7  21   0    0.29    0.25
  -7 -21   0   -0.01    0.25
   7 -21   0   -0.13    0.22
  -7 -21   1    5.50    0.51
   7 -21  -1    5.68    0.43
  -7  21   1    5.53    0.51
  -7 -21  -1    5.08    0.48
   7 -21   1    5.34    0.47
  -7 -21   2    3.94    0.44
  -7 -21  -2    3.90    0.46
   7 -21   2    3.49    0.42
  -7  21   2    3.09    0.45
  -7 -21   3    4.43    0.46
   7 -21   3    5.00    0.49
  -7 -21  -3    4.27    0.48
  -7  21   3    4.86    0.53
  -7 -21   4    6.00    0.54
  -7  21   4    7.03    0.66
   7 -21   4    6.91    0.58
  -7 -21  -4    6.26    0.55
  -7 -21   5    4.90    0.51
   7 -21   5    4.60    0.52
  -7 -21  -5    5.77    0.52
  -7  21   5    4.91    0.62
  -7 -21   6    1.59    0.43
  -7  21   6    1.47    0.50
   7 -21   6    2.37    0.47
  -7 -21  -6    1.78    0.41
  -7 -21   7    2.38    0.48
  -7  21   7    2.51    0.58
   7 -21   7    3.31    0.58
  -7 -21   8    3.78    0.59
   7 -21   8    3.68    0.60
  -7 -22   0    7.45    0.59
   7 -22   0    7.39    0.50
  -7 -22   1    5.66    0.52
   7 -22  -1    6.29    0.44
  -7 -22  -1    6.90    0.57
   7 -22   1    5.85    0.50
  -7  22   1    6.72    0.54
  -7 -22   2    2.90    0.42
  -7  22   2    3.59    0.45
  -7 -22  -2    4.09    0.46
   7 -22   2    2.84    0.39
  -7 -22   3    6.29    0.55
  -7 -22  -3    7.57    0.59
   7 -22   3    7.06    0.56
  -7  22   3    7.32    0.64
  -7 -22   4    0.81    0.34
  -7  22   4    0.98    0.39
  -7 -22  -4    1.31    0.36
   7 -22   4    1.26    0.37
  -7 -22   5    2.58    0.45
  -7  22   5    2.92    0.53
   7 -22   5    3.02    0.50
  -7 -22  -5    3.59    0.49
  -7 -22   6    2.20    0.44
   7 -22   6    2.14    0.47
  -7  22   6    2.67    0.56
  -7 -22   7    0.15    0.36
   7 -22   7   -0.23    0.37
  -7  22   7    1.08    0.55
  -7 -22   8   -0.08    0.35
   7 -22   8    0.04    0.44
  -7 -23   0    5.25    0.51
   7 -23   0    4.24    0.42
  -7 -23   1    6.66    0.57
   7 -23  -1    5.74    0.47
  -7 -23  -1    6.70    0.55
   7 -23   1    6.06    0.51
  -7 -23   2    2.89    0.43
  -7 -23  -2    1.69    0.38
  -7  23   2    2.52    0.42
   7 -23   2    1.91    0.34
  -7 -23   3    2.18    0.42
  -7  23   3    2.52    0.45
  -7 -23  -3    2.79    0.41
   7 -23   3    2.30    0.39
  -7 -23   4    3.28    0.46
  -7 -23  -4    2.19    0.41
   7 -23   4    2.31    0.42
  -7  23   4    2.32    0.46
  -7 -23   5    3.01    0.47
  -7  23   5    3.41    0.57
   7 -23   5    2.43    0.46
  -7 -23  -5    3.11    0.45
  -7 -23   6    4.46    0.55
   7 -23   6    5.18    0.64
  -7  23   6    7.42    0.77
  -7 -23   7    1.24    0.45
   7 -23   7    1.20    0.48
  -7 -23   8   -0.60    0.32
   7 -23   8   -0.04    0.45
   7 -24   0    0.03    0.25
  -7 -24   0    0.09    0.31
   7 -24  -1    0.31    0.25
  -7 -24   1    0.93    0.35
  -7 -24  -1    0.75    0.33
   7 -24   1    0.20    0.28
  -7 -24   2    1.48    0.38
  -7 -24  -2    1.24    0.34
   7 -24   2    1.68    0.34
  -7  24   2    1.28    0.36
  -7 -24   3    2.89    0.43
  -7 -24  -3    2.47    0.41
   7 -24   3    2.27    0.41
  -7  24   3    2.82    0.47
  -7 -24   4    2.91    0.45
   7 -24   4    3.51    0.49
  -7  24   4    2.03    0.48
  -7 -24  -4    3.41    0.46
  -7 -24   5    5.49    0.57
   7 -24   5    4.52    0.56
  -7  24   5    4.19    0.62
  -7 -24  -5    7.65    0.63
  -7 -24   6    0.16    0.39
  -7  24   6   -0.18    0.42
   7 -24   6    0.19    0.38
  -7 -24   7    3.84    0.60
   7 -24   7    4.29    0.65
   7 -25   0    2.82    0.37
  -7 -25   0    3.46    0.45
  -7 -25   1    1.48    0.38
   7 -25   1    2.18    0.35
  -7 -25  -1    1.82    0.41
  -7 -25   2    2.46    0.41
  -7 -25  -2    1.35    0.39
   7 -25   2    2.00    0.39
  -7 -25   3    0.45    0.30
   7 -25   3    0.16    0.29
  -7 -25  -3    0.16    0.32
  -7  25   3    0.19    0.34
  -7 -25   4    1.88    0.42
  -7  25   4    2.13    0.49
   7 -25   4    2.16    0.44
  -7 -25  -4    1.76    0.41
  -7 -25   5   -0.25    0.29
  -7  25   5    0.21    0.41
   7 -25   5   -0.06    0.37
  -7 -25   6    0.69    0.42
   7 -25   6    0.83    0.43
  -7  25   6    1.24    0.53
  -7 -25   7    0.39    0.39
   7 -25   7    0.07    0.39
  -7 -26   0    1.43    0.39
   7 -26   0    0.84    0.31
  -7 -26   1    2.37    0.44
  -7 -26  -1    2.64    0.46
   7 -26   1    2.88    0.42
  -7 -26   2    0.19    0.31
  -7 -26  -2    0.55    0.33
   7 -26   2    0.09    0.29
  -7 -26   3   -0.12    0.30
  -7 -26  -3   -0.12    0.28
   7 -26   3   -0.29    0.28
  -7 -26   4    0.67    0.40
  -7 -26  -4    0.83    0.39
   7 -26   4    1.25    0.42
  -7  26   4    0.89    0.44
  -7 -26   5    0.21    0.38
  -7  26   5    0.55    0.46
   7 -26   5    0.47    0.40
  -7 -26   6    0.25    0.36
   7 -26   6    0.77    0.48
  -7  26   6    0.46    0.50
   7 -27   0   10.63    0.66
  -7 -27   0    9.14    0.70
  -7 -27   1    1.62    0.40
   7 -27   1    1.55    0.37
  -7 -27  -1    0.81    0.36
  -7 -27   2    1.00    0.38
  -7 -27  -2    1.22    0.38
   7 -27   2    1.47    0.39
  -7 -27   3    0.70    0.39
   7 -27   3    0.33    0.35
  -7 -27  -3    0.57    0.35
  -7 -27   4    2.44    0.48
  -7 -27  -4    1.72    0.41
   7 -27   4    3.01    0.50
  -7 -27   5    0.67    0.41
  -7  27   5    0.57    0.44
   7 -27   5    0.81    0.45
  -7 -27   6    2.04    0.51
   7 -27   6    1.45    0.54
  -7 -28   0    0.34    0.33
  -7 -28   1    0.62    0.36
   7 -28   1    1.17    0.35
  -7 -28  -1    2.17    0.45
  -7 -28   2    0.17    0.35
   7 -28   2    0.23    0.35
  -7 -28  -2    0.47    0.35
  -7 -28   3    3.82    0.55
  -7 -28  -3    3.78    0.52
   7 -28   3    3.81    0.54
  -7 -28   4    0.86    0.40
   7 -28   4    0.69    0.39
  -7 -28  -4    0.34    0.37
  -7 -28   5    0.70    0.41
   7 -28   5    0.04    0.37
  -7 -28   6    1.65    0.53
   7 -28   6    2.04    0.57
  -7 -29   0    1.01    0.39
  -7 -29   1    0.03    0.36
   7 -29   1    0.14    0.31
  -7 -29  -1    0.79    0.39
  -7 -29   2    1.03    0.39
   7 -29   2    1.20    0.40
  -7 -29  -2    1.74    0.41
  -7 -29   3    1.15    0.41
  -7 -29  -3    1.49    0.43
   7 -29   3    1.50    0.45
  -7 -29   4    1.78    0.50
   7 -29   4    2.05    0.49
  -7 -29   5    0.15    0.38
   7 -29   5    0.38    0.42
  -7 -30   0    2.70    0.48
  -7 -30   1    0.48    0.39
  -7 -30  -1   -0.07    0.34
   7 -30   1    0.01    0.32
  -7 -30   2    0.28    0.36
  -7 -30  -2    0.35    0.36
   7 -30   2    0.97    0.40
  -7 -30   3    0.43    0.38
   7 -30   3    0.62    0.39
  -7 -30  -3    0.72    0.39
  -7 -30   4    1.10    0.45
   7 -30   4    1.55    0.45
  -7 -31   0    1.09    0.41
  -7 -31   1    0.40    0.37
  -7 -31  -1    0.90    0.40
  -7 -31   2    0.57    0.39
   7 -31   2    0.15    0.36
  -7 -31  -2    0.20    0.36
  -7 -31   3    1.28    0.49
  -7 -31  -3    1.66    0.43
   7 -31   3    2.14    0.48
  -7 -32   0    0.38    0.40
  -7 -32   1    0.39    0.38
  -7 -32  -1    0.41    0.38
  -7 -32   2    0.49    0.44
  -7 -32  -2    0.76    0.40
   7 -32   2    0.24    0.39
  -7 -33   0    0.27    0.40
  -8   0   0   49.15    1.26
  -8   0   1   28.47    0.77
  -8   0  -1   29.41    0.85
  -8   0   1   28.34    0.88
  -8   0  -2  252.74    5.92
  -8   0   2  253.67    6.17
  -8   0   2  257.16    5.80
  -8   0   3   57.13    1.67
  -8   0   3   60.93    1.47
  -8   0  -3   60.88    1.64
  -8   0  -4   56.78    1.61
  -8   0   4   56.02    1.41
  -8   0   4   56.60    1.67
  -8   0   5   10.20    0.41
  -8   0   5    9.44    0.59
  -8   0  -5    9.39    0.55
  -8   0   6   41.99    1.17
  -8   0  -6   41.18    1.38
  -8   0   6   41.21    1.44
  -8   0   7    0.23    0.33
  -8   0  -7    0.24    0.32
  -8   0   8    4.65    0.59
  -8   0  -8    5.09    0.55
  -8   0   9    7.89    0.74
  -8   0  -9    6.61    0.67
  -8   0  10    0.07    0.41
  -8   0 -10   -0.31    0.35
  -8   0 -11    0.07    0.44
  -8   1   0    5.17    0.26
  -8  -1   0    5.87    0.28
  -8  -1   1  156.34    3.86
  -8  -1   1  153.68    3.63
  -8   1  -1  157.96    3.68
  -8   1   1  157.67    3.61
  -8   1   1  155.42    3.86
  -8  -1  -1  155.66    3.69
  -8  -1   2  132.94    3.05
  -8  -1   2  130.99    3.27
  -8   1  -2  128.49    3.15
  -8   1   2  128.45    3.29
  -8  -1  -2  130.75    3.15
  -8   1   2  130.24    3.01
  -8  -1   3  179.87    4.19
  -8  -1   3  179.50    4.50
  -8   1  -3  182.78    4.34
  -8   1   3  176.80    4.52
  -8   1   3  189.85    4.16
  -8  -1  -3  178.09    4.33
  -8   1  -4   21.41    0.80
  -8  -1   4   21.26    0.83
  -8  -1   4   20.51    0.64
   8  -1   4   20.74    0.78
  -8  -1  -4   22.73    0.81
  -8   1   4   20.44    0.83
  -8   1   4   21.42    0.61
  -8  -1   5    0.64    0.15
  -8   1  -5   -0.11    0.20
  -8  -1   5    0.58    0.26
  -8   1   5    0.24    0.12
  -8   1   5   -0.01    0.24
  -8  -1  -5    0.46    0.23
   8  -1   5    0.36    0.22
  -8   1  -6    4.97    0.48
  -8  -1   6    4.66    0.34
  -8  -1   6    5.11    0.50
   8  -1   6    4.82    0.43
  -8   1   6    4.74    0.49
  -8  -1  -6    4.50    0.45
  -8   1   6    5.06    0.34
  -8   1  -7    5.06    0.51
  -8  -1   7    5.49    0.42
  -8  -1   7    5.18    0.53
  -8  -1  -7    6.12    0.55
  -8   1   7    4.93    0.54
  -8  -1   8    8.09    0.71
  -8   1  -8    7.64    0.68
  -8  -1  -8    7.47    0.66
  -8   1   8    8.76    0.73
  -8   1  -9    2.35    0.50
  -8  -1   9    2.46    0.53
  -8  -1  -9    1.46    0.44
  -8   1   9    1.57    0.48
  -8   1 -10    1.21    0.46
  -8  -1  10    0.36    0.43
  -8  -1 -10    1.21    0.47
  -8   1  10    0.53    0.45
  -8   1 -11    0.31    0.47
  -8  -1 -11    0.05    0.46
  -8  -2   0   80.71    1.97
  -8   2   0   79.00    1.93
  -8   2   0   79.22    2.08
  -8  -2   1   61.31    1.58
  -8   2  -1   63.07    1.61
  -8  -2   1   62.89    1.69
  -8  -2  -1   65.38    1.64
  -8   2   1   63.60    1.72
  -8   2   1   65.75    1.54
  -8   2  -2  230.82    5.41
  -8  -2   2  231.97    5.32
  -8  -2   2  225.28    5.62
  -8   2   2  230.96    5.66
   8  -2   2  234.68    5.40
  -8  -2  -2  231.15    5.42
  -8   2   2  236.56    5.28
  -8  -2   3   19.94    0.74
  -8  -2   3   21.76    0.65
  -8   2   3   20.96    0.79
   8  -2   3   21.56    0.74
  -8   2   3   21.88    0.57
  -8  -2  -3   20.65    0.76
  -8  -2   4   35.53    1.00
  -8  -2   4   33.54    1.14
  -8   2  -4   35.96    1.14
  -8  -2  -4   36.32    1.15
  -8   2   4   35.94    0.92
  -8   2   4   36.33    1.20
   8  -2   4   37.21    1.14
  -8  -2   5   36.96    1.05
  -8  -2   5   35.90    1.23
  -8   2  -5   37.37    1.22
   8  -2   5   36.12    1.19
  -8   2   5   36.82    0.97
  -8   2   5   35.91    1.27
  -8  -2  -5   37.70    1.22
  -8   2  -6    1.35    0.33
  -8  -2   6    1.22    0.32
  -8  -2   6    1.12    0.21
  -8  -2  -6    0.74    0.32
  -8   2   6    1.72    0.38
  -8   2   6    1.70    0.20
   8  -2   6    1.47    0.31
  -8   2  -7   39.06    1.39
  -8  -2   7   39.40    1.20
  -8  -2   7   37.89    1.41
  -8   2   7   37.80    1.48
  -8  -2  -7   38.58    1.39
   8  -2   7   39.29    1.38
  -8  -2   8    7.68    0.68
  -8   2  -8    6.73    0.62
  -8   2   8    7.29    0.67
  -8  -2  -8    6.22    0.60
  -8  -2   9    0.49    0.42
  -8   2  -9    0.80    0.42
  -8  -2  -9    0.27    0.37
  -8   2   9    0.25    0.40
  -8  -2  10    1.69    0.53
  -8   2 -10    1.60    0.49
  -8   2  10    1.54    0.53
  -8  -2 -10    1.99    0.50
  -8   2 -11    0.01    0.44
  -8   3   0    7.87    0.39
  -8   3   0    8.67    0.33
  -8  -3   0    7.92    0.37
  -8  -3   1   35.92    1.03
  -8  -3   1   35.06    0.97
  -8   3  -1   34.83    0.98
   8  -3   1   35.16    0.97
  -8   3   1   35.75    1.07
  -8   3   1   36.24    0.90
  -8  -3  -1   35.65    1.01
  -8   3  -2   30.13    0.93
  -8  -3   2   31.82    0.86
  -8  -3   2   32.40    0.94
  -8  -3  -2   29.75    0.93
  -8   3   2   28.94    0.97
   8  -3   2   31.11    0.92
  -8   3   2   29.87    0.75
  -8  -3   3   43.78    1.26
  -8   3  -3   44.09    1.27
  -8  -3   3   45.38    1.16
  -8   3   3   41.40    1.32
  -8   3   3   42.46    1.03
  -8  -3  -3   41.72    1.25
  -8   3  -4   16.41    0.69
  -8  -3   4   17.10    0.68
  -8  -3   4   16.48    0.58
   8  -3   4   17.15    0.68
  -8   3   4   16.35    0.46
  -8  -3  -4   15.35    0.67
  -8   3   4   17.17    0.74
  -8   3  -5    0.54    0.25
  -8  -3   5    0.87    0.27
  -8  -3   5    1.11    0.20
   8  -3   5    0.76    0.24
  -8   3   5    1.17    0.31
  -8  -3  -5    0.69    0.28
  -8   3   5    0.84    0.13
  -8   3  -6    5.13    0.47
  -8  -3   6    5.27    0.37
  -8  -3   6    4.85    0.45
  -8  -3  -6    4.90    0.46
   8  -3   6    5.14    0.46
  -8   3   6    4.79    0.50
  -8  -3   7   14.83    0.82
  -8  -3   7   13.91    0.65
  -8   3  -7   14.94    0.83
  -8   3   7   14.03    0.85
  -8  -3  -7   13.59    0.80
   8  -3   7   12.72    0.78
  -8   3  -8    5.02    0.56
  -8  -3   8    4.51    0.54
  -8   3   8    3.37    0.53
   8  -3   8    4.48    0.54
  -8  -3  -8    4.32    0.51
  -8   3  -9    3.97    0.55
  -8  -3   9    3.58    0.56
  -8  -3  -9    3.23    0.52
  -8   3   9    3.85    0.61
  -8   3 -10    1.29    0.48
  -8   3  10    1.42    0.55
  -8  -3 -10    1.65    0.49
  -8   3 -11    2.93    0.58
  -8   4   0   11.04    0.40
  -8   4   0   11.65    0.50
  -8  -4   0   13.01    0.47
  -8  -4   1   70.28    1.81
  -8  -4   1   68.43    1.73
  -8   4  -1   68.17    1.73
  -8   4   1   70.03    1.64
  -8   4   1   67.49    1.85
  -8  -4  -1   69.75    1.77
   8  -4   1   67.66    1.72
  -8  -4   2    6.07    0.33
  -8   4  -2    5.26    0.33
  -8  -4   2    6.00    0.30
  -8   4   2    6.00    0.19
   8  -4   2    5.44    0.31
  -8   4   2    6.09    0.38
  -8  -4  -2    5.72    0.35
  -8  -4   3    0.53    0.14
  -8  -4   3    0.31    0.17
  -8   4  -3   -0.09    0.16
  -8  -4  -3    0.07    0.18
   8  -4   3   -0.31    0.14
  -8   4   3    0.24    0.20
  -8  -4   4   10.05    0.52
  -8   4  -4   11.40    0.55
  -8  -4   4   10.65    0.45
  -8   4   4   10.46    0.31
   8  -4   4   11.45    0.57
  -8   4   4   10.07    0.60
  -8  -4  -4   10.56    0.55
   8  -4  -5   17.71    0.53
  -8   4  -5   17.54    0.77
  -8  -4   5   18.83    0.67
  -8  -4   5   19.20    0.78
  -8   4   5   16.93    0.83
   8  -4   5   18.20    0.76
  -8   4   5   17.82    0.52
  -8  -4  -5   17.86    0.79
  -8  -4   6   12.76    0.70
  -8  -4   6   13.64    0.60
  -8   4  -6   12.50    0.71
  -8   4   6   12.11    0.75
   8  -4   6   12.20    0.69
  -8  -4  -6   12.69    0.71
  -8  -4   7    3.75    0.47
  -8   4  -7    2.57    0.44
  -8  -4   7    3.34    0.35
  -8   4   7    3.67    0.51
  -8  -4  -7    2.95    0.44
   8  -4   7    2.97    0.43
  -8  -4   8    1.77    0.44
  -8   4  -8    1.99    0.45
   8  -4   8    1.37    0.41
  -8   4   8    1.34    0.46
  -8  -4  -8    2.31    0.44
  -8   4  -9    1.00    0.42
  -8  -4   9    0.33    0.38
   8  -4   9    0.79    0.41
  -8  -4  -9    1.07    0.40
  -8   4   9    1.08    0.46
  -8   4 -10    1.19    0.48
  -8   4  10    1.44    0.52
  -8  -4 -10    1.60    0.48
  -8   4 -11    1.78    0.58
  -8  -5   0    5.06    0.31
   8  -5   0    4.86    0.24
  -8   5   0    5.08    0.25
  -8   5   0    5.79    0.35
  -8  -5   1  116.51    2.89
  -8  -5   1  115.67    2.79
  -8   5   1  116.54    2.68
  -8   5   1  113.62    2.94
   8  -5   1  114.74    2.76
  -8  -5   2   30.60    0.89
  -8   5   2   30.14    0.99
  -8  -5  -2   29.95    0.94
   8  -5   2   31.18    0.92
  -8  -5   3  197.85    4.49
  -8   5   3  184.93    4.79
   8  -5   3  188.20    4.55
  -8  -5  -3  191.88    4.58
  -8  -5   4   42.32    1.33
  -8  -5   4   46.52    1.27
   8  -5   4   47.10    1.36
  -8  -5  -4   45.15    1.36
  -8   5   4   45.41    1.46
  -8  -5   5   23.40    0.80
  -8  -5   5   23.73    0.88
   8  -5  -5   22.82    0.62
   8  -5   5   22.72    0.89
  -8  -5  -5   21.80    0.90
  -8   5   5   22.76    0.98
  -8   5  -6    4.75    0.49
  -8  -5   6    5.47    0.40
  -8  -5   6    4.76    0.45
  -8  -5  -6    4.66    0.48
  -8   5   6    4.37    0.53
   8  -5   6    4.78    0.48
  -8   5  -7   18.15    0.89
  -8  -5   7   16.94    0.74
  -8  -5   7   17.64    0.87
  -8  -5  -7   16.84    0.85
   8  -5   7   18.53    0.89
  -8   5   7   17.38    0.98
  -8   5  -8    2.49    0.48
  -8  -5   8    3.28    0.48
  -8  -5   8    2.92    0.39
  -8  -5  -8    3.12    0.48
  -8   5   8    2.69    0.54
   8  -5   8    2.70    0.48
  -8   5  -9    2.44    0.48
  -8   5   9    1.87    0.52
   8  -5   9    3.19    0.52
  -8  -5  -9    3.03    0.51
  -8   5 -10    2.07    0.53
  -8   5  10    1.76    0.57
   8  -5  10    0.55    0.47
  -8  -5 -10    0.80    0.47
  -8   5 -11    0.90    0.50
  -8   6   0  172.62    4.29
  -8  -6   0  174.91    4.12
   8  -6   0  173.30    4.02
  -8  -6   1   19.30    0.65
   8  -6  -1   20.81    0.54
   8  -6   1   19.20    0.62
  -8   6   1   19.92    0.71
  -8  -6  -1   19.00    0.67
  -8   6   1   19.25    0.54
  -8  -6   2   10.73    0.44
  -8  -6   2    8.86    0.40
   8  -6   2   11.27    0.46
  -8  -6  -2   10.83    0.49
  -8   6   2   11.52    0.52
  -8  -6   3   40.05    1.14
  -8  -6   3   40.83    1.17
   8  -6   3   41.72    1.21
  -8   6   3   41.74    1.30
  -8  -6  -3   38.26    1.21
  -8  -6   4   18.06    0.63
  -8  -6   4   14.19    0.63
  -8   6   4   17.05    0.79
  -8  -6  -4   18.45    0.75
   8  -6   4   18.98    0.74
  -8  -6   5    4.26    0.35
  -8  -6  -5    3.49    0.41
  -8   6   5    3.54    0.43
   8  -6   5    3.20    0.37
  -8  -6   6   10.64    0.54
  -8  -6   6    8.46    0.57
  -8   6   6   10.82    0.72
   8  -6   6   10.26    0.64
  -8  -6  -6    9.24    0.64
  -8   6  -7    1.32    0.37
  -8  -6   7    0.96    0.36
  -8  -6   7    1.44    0.30
  -8  -6  -7    2.03    0.41
   8  -6   7    0.79    0.34
  -8   6   7    1.66    0.43
  -8   6  -8    3.21    0.48
  -8  -6   8    2.90    0.40
  -8  -6   8    2.78    0.46
   8  -6   8    3.03    0.46
  -8   6   8    3.29    0.56
  -8  -6  -8    1.94    0.44
  -8   6  -9   -0.62    0.34
  -8   6   9    0.53    0.45
   8  -6   9    0.36    0.39
  -8  -6  -9    1.33    0.43
  -8   6 -10    6.52    0.69
  -8   6  10    6.16    0.81
  -8  -6 -10    5.83    0.68
   8  -6  10    6.44    0.69
  -8   6 -11    1.00    0.49
  -8   7   0   20.15    0.71
  -8  -7   0   19.85    0.69
   8  -7   0   20.78    0.61
   8  -7  -1    7.97    0.28
  -8   7  -1    8.41    0.40
  -8  -7   1    7.79    0.38
   8  -7   1    7.98    0.36
  -8  -7  -1    8.01    0.42
  -8   7   1    7.69    0.43
  -8  -7   2    2.14    0.20
  -8  -7   2    1.97    0.21
  -8  -7  -2    2.14    0.25
   8  -7   2    2.00    0.22
  -8   7   2    2.17    0.26
  -8  -7   3   54.03    1.46
  -8  -7   3   50.20    1.43
   8  -7   3   55.72    1.50
  -8  -7  -3   51.88    1.50
  -8   7   3   53.13    1.61
  -8  -7   4    4.31    0.34
  -8  -7   4    3.85    0.34
  -8   7   4    3.46    0.39
  -8  -7  -4    3.56    0.36
   8  -7   4    3.87    0.37
  -8  -7   5   19.57    0.73
  -8  -7   5   18.77    0.77
  -8   7   5   18.21    0.88
  -8  -7  -5   18.53    0.82
   8  -7   5   17.98    0.82
  -8  -7   6    9.61    0.54
  -8  -7   6    7.83    0.53
  -8   7   6    8.05    0.66
  -8  -7  -6    8.76    0.59
   8  -7   6    8.60    0.62
  -8  -7   7   16.15    0.73
  -8  -7  -7   15.16    0.83
   8  -7   7   13.69    0.80
  -8   7   7   12.88    0.87
  -8  -7   8    0.30    0.28
  -8   7  -8    0.42    0.36
  -8   7   8    0.31    0.37
  -8  -7  -8    0.59    0.35
   8  -7   8    0.14    0.33
  -8   7  -9    2.21    0.47
  -8   7   9    3.16    0.61
  -8  -7  -9    2.88    0.51
   8  -7   9    2.98    0.51
  -8   7 -10    0.75    0.42
  -8   7  10    0.29    0.44
   8  -7  10   -0.12    0.37
  -8   8   0  266.00    6.40
   8  -8   0  264.76    6.04
  -8  -8   0  259.98    6.15
   8  -8  -1    0.11    0.08
  -8  -8   1   -0.08    0.12
  -8   8  -1   -0.13    0.12
  -8   8   1    0.31    0.17
   8  -8   1   -0.27    0.08
  -8  -8  -1    0.05    0.15
  -8  -8   2   43.14    1.17
  -8  -8   2   41.55    1.20
   8  -8   2   42.41    1.20
  -8   8   2   42.04    1.30
  -8  -8  -2   41.94    1.24
  -8  -8   3    0.04    0.14
  -8  -8   3    0.27    0.15
  -8   8   3    0.15    0.20
   8  -8   3   -0.18    0.15
  -8  -8  -3    0.30    0.20
  -8  -8   4   94.09    2.40
  -8  -8   4   95.85    2.45
   8  -8   4   96.16    2.50
  -8   8   4   90.12    2.65
  -8  -8  -4   93.96    2.48
  -8  -8   5    0.13    0.18
  -8  -8   5    0.33    0.23
   8  -8   5   -0.11    0.26
  -8   8   5   -0.32    0.26
  -8  -8  -5    0.42    0.28
  -8  -8   6    0.51    0.24
  -8  -8   6   -0.10    0.25
   8  -8   6    0.15    0.32
  -8  -8  -6    0.01    0.31
  -8   8   6    0.67    0.36
  -8  -8   7   -0.03    0.25
  -8  -8   7    0.21    0.30
   8  -8   7   -0.78    0.32
  -8  -8  -7   -0.12    0.33
  -8   8   7    0.23    0.37
  -8   8  -8    1.36    0.40
  -8  -8   8    1.48    0.36
  -8  -8  -8    1.32    0.40
  -8   8   8    0.97    0.45
   8  -8   8    1.23    0.38
  -8   8  -9   -0.31    0.34
   8  -8   9   -0.10    0.35
  -8  -8  -9    0.47    0.40
  -8   8   9    0.06    0.40
  -8   8 -10    1.17    0.51
   8  -8  10    0.07    0.43
  -8  -9   0    0.21    0.14
  -8   9   0    0.22    0.15
   8  -9   0    0.13    0.10
  -8  -9   1  100.50    2.54
   8  -9  -1   97.34    2.37
  -8   9  -1  102.20    2.61
  -8  -9  -1  103.56    2.57
   8  -9   1  100.60    2.48
  -8   9   1  103.20    2.66
  -8  -9   2   11.84    0.46
   8  -9  -2   12.12    0.34
  -8  -9   2   11.48    0.51
   8  -9   2   12.62    0.52
  -8   9   2   13.38    0.61
  -8  -9  -2   12.16    0.56
  -8  -9   3   51.09    1.40
  -8  -9   3   50.50    1.45
  -8  -9  -3   49.52    1.50
  -8   9   3   54.65    1.64
   8  -9   3   54.60    1.50
  -8  -9   4    6.99    0.40
  -8  -9   4    6.95    0.44
  -8   9   4    5.47    0.51
   8  -9   4    6.85    0.48
  -8  -9  -4    7.00    0.49
  -8  -9   5   35.93    1.16
  -8  -9   5   35.73    1.14
  -8  -9  -5   35.43    1.23
  -8   9   5   34.91    1.35
   8  -9   5   36.12    1.25
  -8  -9   6    5.26    0.44
  -8  -9   6    5.12    0.45
  -8   9   6    4.92    0.56
  -8  -9  -6    5.59    0.50
   8  -9   6    5.05    0.50
  -8  -9   7   15.34    0.77
  -8   9   7   15.39    0.97
   8  -9   7   15.37    0.88
  -8  -9  -7   15.47    0.85
  -8  -9   8    0.28    0.29
  -8  -9  -8    0.11    0.36
  -8   9   8    0.45    0.42
   8  -9   8    0.14    0.33
  -8  -9   9    3.68    0.50
  -8   9  -9    2.41    0.51
  -8   9   9    2.21    0.56
   8  -9   9    2.40    0.50
  -8  -9  -9    2.40    0.50
  -8   9 -10    0.74    0.49
   8  -9  10    0.07    0.45
   8 -10   0    0.21    0.10
  -8  10   0    0.44    0.18
  -8 -10   0    0.30    0.16
  -8  10  -1    2.23    0.24
  -8 -10   1    1.83    0.24
   8 -10  -1    1.82    0.15
  -8  10   1    1.71    0.25
  -8 -10  -1    1.99    0.25
   8 -10   1    1.78    0.20
  -8  10  -2   66.48    1.76
  -8 -10   2   64.87    1.67
  -8 -10   2   64.94    1.74
   8 -10  -2   62.75    1.51
  -8  10   2   63.76    1.85
  -8 -10  -2   63.17    1.76
   8 -10   2   62.98    1.71
  -8 -10   3    7.62    0.43
  -8 -10   3    8.81    0.38
  -8  10   3    7.10    0.51
   8 -10   3    7.13    0.45
  -8 -10  -3    8.64    0.52
  -8 -10   4   42.16    1.29
  -8 -10   4   43.91    1.23
   8 -10   4   42.52    1.34
  -8 -10  -4   42.54    1.34
  -8  10   4   42.24    1.47
  -8 -10   5   14.84    0.69
  -8 -10   5   15.40    0.66
   8 -10   5   15.36    0.78
  -8 -10  -5   15.76    0.78
  -8  10   5   16.93    0.91
  -8 -10   6    6.90    0.52
  -8  10   6    6.19    0.62
   8 -10   6    5.31    0.53
  -8 -10  -6    6.18    0.56
  -8 -10   7    2.89    0.39
  -8 -10  -7    3.56    0.48
  -8  10   7    3.72    0.56
   8 -10   7    2.78    0.49
  -8 -10   8    1.55    0.37
  -8 -10  -8    1.87    0.45
   8 -10   8    1.41    0.42
  -8  10   8    2.19    0.52
  -8  10  -9    0.94    0.45
  -8 -10   9    1.04    0.37
   8 -10   9    0.59    0.40
  -8 -10  -9    0.65    0.41
  -8  10   9    0.80    0.50
  -8  10 -10    3.43    0.60
   8 -10  10    1.80    0.53
   8 -11   0   33.44    0.93
  -8 -11   0   32.75    1.04
  -8  11   0   32.44    1.04
  -8  11  -1    1.78    0.23
   8 -11  -1    1.58    0.15
  -8 -11   1    1.96    0.24
  -8  11   1    1.62    0.26
  -8 -11  -1    2.42    0.27
   8 -11   1    1.88    0.22
  -8 -11   2    3.53    0.32
  -8  11  -2    4.03    0.33
   8 -11  -2    3.91    0.19
  -8 -11   2    4.31    0.26
  -8  11   2    3.73    0.35
   8 -11   2    3.24    0.30
  -8 -11  -2    3.75    0.34
  -8 -11   3    8.06    0.36
  -8 -11   3    6.34    0.42
  -8  11   3    7.94    0.54
  -8 -11  -3    7.24    0.49
   8 -11   3    7.19    0.48
  -8 -11   4   14.76    0.55
  -8 -11   4   14.81    0.65
   8 -11   4   14.71    0.68
  -8  11   4   12.91    0.74
  -8 -11  -4   12.42    0.65
  -8 -11   5   33.82    1.14
  -8 -11   5   35.22    1.07
  -8 -11  -5   35.67    1.22
  -8  11   5   32.13    1.32
   8 -11   5   31.14    1.20
  -8 -11   6    2.05    0.34
  -8  11   6    2.43    0.48
   8 -11   6    1.39    0.38
  -8 -11  -6    2.52    0.40
  -8 -11   7    0.62    0.30
  -8 -11  -7    0.70    0.36
   8 -11   7    0.49    0.36
  -8  11   7    0.77    0.41
  -8 -11   8    0.83    0.32
  -8  11   8    0.62    0.41
   8 -11   8    0.26    0.35
  -8 -11  -8   -0.20    0.36
  -8 -11   9    4.55    0.55
   8 -11   9    5.32    0.63
  -8  11   9    4.71    0.71
  -8  11 -10    1.52    0.54
   8 -11  10    1.36    0.54
  -8  12   0   37.04    1.16
  -8 -12   0   39.22    1.17
   8 -12   0   36.46    1.04
   8 -12  -1    6.48    0.30
  -8  12  -1    6.21    0.38
  -8 -12   1    7.41    0.43
  -8  12   1    6.77    0.44
   8 -12   1    6.44    0.37
  -8 -12   2    2.34    0.19
  -8 -12   2    2.22    0.26
  -8  12  -2    2.29    0.25
   8 -12  -2    1.92    0.16
   8 -12   2    2.11    0.25
  -8  12   2    1.82    0.28
  -8 -12  -2    1.70    0.27
  -8 -12   3    3.25    0.33
  -8 -12   3    3.24    0.25
  -8 -12  -3    2.75    0.34
  -8  12   3    4.21    0.43
   8 -12   3    2.81    0.32
  -8 -12   4   12.00    0.61
  -8 -12   4   12.75    0.50
  -8  12   4   11.03    0.70
  -8 -12  -4   12.89    0.65
   8 -12   4   12.02    0.66
  -8 -12   5    7.79    0.52
  -8 -12  -5    7.06    0.54
  -8  12   5    7.38    0.65
   8 -12   5    7.06    0.57
  -8 -12   6   29.11    1.09
   8 -12   6   27.39    1.14
  -8 -12  -6   29.01    1.12
  -8  12   6   26.28    1.24
  -8 -12   7    1.89    0.39
   8 -12   7    1.93    0.41
  -8  12   7    3.45    0.54
  -8 -12  -7    1.55    0.40
  -8 -12   8    0.07    0.30
  -8 -12  -8    0.25    0.37
  -8  12   8    0.82    0.47
   8 -12   8    0.45    0.36
  -8 -12   9    0.54    0.39
   8 -12   9    0.27    0.41
  -8  12   9    1.12    0.55
  -8  12 -10    1.40    0.53
   8 -12  10    1.39    0.53
  -8 -13   0   20.13    0.77
  -8  13   0   19.24    0.74
   8 -13   0   19.81    0.66
   8 -13  -1    4.63    0.27
  -8 -13   1    5.71    0.40
  -8  13  -1    5.40    0.36
  -8  13   1    5.45    0.41
   8 -13   1    5.44    0.36
  -8 -13  -1    5.35    0.40
  -8  13  -2   12.80    0.54
  -8 -13   2   13.17    0.46
   8 -13  -2   12.46    0.42
  -8 -13   2   12.55    0.59
   8 -13   2   12.63    0.57
  -8  13   2   11.87    0.65
  -8 -13  -2   12.98    0.62
  -8 -13   3   49.36    1.47
   8 -13  -3   47.33    1.17
  -8  13  -3   46.50    1.39
  -8 -13   3   52.10    1.30
  -8 -13  -3   50.21    1.50
   8 -13   3   50.30    1.48
  -8  13   3   46.38    1.58
  -8 -13   4    8.80    0.56
  -8  13   4   10.46    0.70
  -8 -13  -4   10.37    0.62
   8 -13   4   10.11    0.60
  -8 -13   5    4.63    0.44
   8 -13   5    5.39    0.49
  -8 -13  -5    4.91    0.50
  -8  13   5    5.87    0.60
  -8 -13   6    4.58    0.47
  -8  13   6    4.21    0.57
   8 -13   6    4.11    0.48
  -8 -13  -6    4.90    0.50
  -8 -13   7    2.81    0.40
  -8  13   7    2.64    0.53
  -8 -13  -7    2.91    0.47
   8 -13   7    2.15    0.45
  -8 -13   8    0.53    0.35
   8 -13   8   -0.36    0.31
  -8 -13  -8    0.40    0.40
  -8  13   8   -0.40    0.40
  -8 -13   9    1.18    0.42
  -8  13   9    0.64    0.49
   8 -13   9    0.37    0.44
  -8  13 -10    2.79    0.59
   8 -13  10    2.48    0.57
  -8 -14   0   39.68    1.26
  -8  14   0   41.18    1.26
   8 -14   0   41.45    1.16
  -8  14  -1    3.83    0.33
   8 -14  -1    3.96    0.27
  -8 -14   1    4.19    0.37
  -8  14   1    3.74    0.36
  -8 -14  -1    3.55    0.35
   8 -14   1    3.52    0.30
  -8  14  -2   20.88    0.76
   8 -14  -2   21.87    0.64
  -8 -14   2   22.14    0.84
  -8 -14   2   21.89    0.66
  -8 -14  -2   23.37    0.88
   8 -14   2   20.98    0.80
  -8  14   2   22.39    0.92
  -8  14  -3   11.42    0.52
  -8 -14   3   12.02    0.42
  -8 -14   3   11.43    0.60
  -8 -14  -3   11.60    0.64
   8 -14   3   11.25    0.62
  -8  14   3   11.74    0.67
  -8 -14   4   13.71    0.66
   8 -14   4   12.51    0.73
  -8 -14  -4   13.72    0.72
  -8  14   4   13.08    0.78
  -8 -14   5    1.06    0.29
  -8  14   5    1.57    0.42
   8 -14   5    0.99    0.36
  -8 -14  -5    1.92    0.39
  -8 -14   6    1.27    0.31
   8 -14   6    1.46    0.40
  -8  14   6    1.33    0.42
  -8 -14  -6    0.88    0.33
  -8 -14   7    3.60    0.47
  -8  14   7    2.84    0.56
  -8 -14  -7    3.83    0.51
   8 -14   7    3.59    0.51
  -8 -14   8    5.79    0.55
   8 -14   8    5.08    0.61
  -8 -14  -8    5.22    0.60
  -8  14   8    5.11    0.71
  -8 -14   9    1.31    0.42
   8 -14   9    1.96    0.54
  -8 -14  10    3.00    0.57
   8 -14  10    2.83    0.60
   8 -15   0    2.01    0.23
  -8 -15   0    1.72    0.29
  -8  15   0    2.01    0.28
   8 -15  -1    3.28    0.26
  -8  15  -1    3.62    0.32
  -8 -15   1    3.09    0.33
  -8 -15  -1    3.24    0.36
   8 -15   1    3.46    0.30
  -8  15   1    2.97    0.34
  -8 -15   2   10.07    0.55
  -8 -15   2    9.94    0.39
  -8  15  -2   10.32    0.49
   8 -15  -2    9.85    0.40
  -8  15   2    9.85    0.58
   8 -15   2   10.47    0.55
  -8 -15  -2   10.04    0.59
  -8  15  -3    7.04    0.42
  -8 -15   3    7.20    0.49
  -8 -15  -3    6.20    0.49
  -8  15   3    7.58    0.56
   8 -15   3    6.57    0.51
  -8 -15   4   26.74    1.01
  -8  15  -4   27.16    0.91
  -8 -15  -4   25.85    1.03
  -8  15   4   26.49    1.15
   8 -15   4   28.98    1.07
  -8 -15   5    0.80    0.29
  -8  15   5    1.38    0.39
   8 -15   5    1.62    0.38
  -8 -15  -5    1.50    0.36
  -8 -15   6    0.84    0.31
  -8 -15  -6    1.12    0.37
  -8  15   6    0.57    0.38
   8 -15   6    0.47    0.36
  -8 -15   7    1.94    0.40
   8 -15   7    1.32    0.41
  -8  15   7    0.68    0.44
  -8 -15  -7    1.77    0.42
  -8 -15   8    1.34    0.39
   8 -15   8    0.79    0.42
  -8  15   8    1.80    0.59
  -8 -15   9    0.94    0.43
   8 -15   9    0.40    0.45
   8 -16   0   19.47    0.70
  -8  16   0   19.24    0.75
  -8 -16   0   17.64    0.78
   8 -16  -1   10.88    0.46
  -8 -16   1   11.28    0.60
  -8  16  -1   10.37    0.52
  -8  16   1   10.22    0.57
  -8 -16  -1   10.88    0.59
   8 -16   1   10.95    0.53
   8 -16  -2    6.20    0.33
  -8  16  -2    5.97    0.39
  -8 -16   2    6.89    0.47
  -8  16   2    6.52    0.49
   8 -16   2    5.95    0.45
  -8 -16  -2    7.03    0.51
  -8 -16   3   13.33    0.66
  -8  16  -3   12.75    0.55
  -8 -16  -3   12.16    0.68
   8 -16   3   12.50    0.67
  -8  16   3   11.45    0.73
  -8 -16   4    6.39    0.49
  -8  16   4    6.63    0.61
   8 -16   4    6.52    0.57
  -8 -16  -4    6.29    0.55
  -8 -16   5    5.49    0.49
  -8  16   5    5.75    0.61
   8 -16   5    4.99    0.53
  -8 -16  -5    5.89    0.53
  -8 -16   6    2.03    0.39
  -8  16   6    1.38    0.45
   8 -16   6    1.55    0.39
  -8 -16  -6    1.27    0.38
  -8 -16   7    5.57    0.55
   8 -16   7    5.21    0.59
  -8 -16  -7    5.94    0.58
  -8  16   7    6.74    0.73
  -8 -16   8    0.98    0.40
  -8  16   8    0.86    0.47
   8 -16   8    0.12    0.42
  -8 -16   9    2.75    0.51
   8 -16   9    3.16    0.60
  -8 -17   0   18.32    0.79
  -8  17   0   18.33    0.75
   8 -17   0   18.75    0.69
  -8 -17   1   73.97    2.12
   8 -17  -1   77.62    1.95
  -8  17  -1   73.70    2.06
  -8 -17  -1   75.66    2.13
  -8  17   1   77.01    2.18
   8 -17   1   76.45    2.04
  -8  17  -2   16.90    0.67
   8 -17  -2   17.11    0.60
  -8 -17   2   17.95    0.78
  -8  17   2   16.78    0.82
   8 -17   2   17.37    0.74
  -8 -17  -2   16.97    0.80
  -8 -17   3    2.67    0.36
  -8 -17  -3    3.70    0.43
  -8  17   3    3.31    0.46
   8 -17   3    3.06    0.37
  -8 -17   4    4.08    0.44
  -8 -17  -4    4.69    0.47
  -8  17   4    5.67    0.55
   8 -17   4    4.75    0.47
  -8 -17   5    6.32    0.52
  -8  17   5    6.57    0.66
  -8 -17  -5    7.22    0.59
   8 -17   5    5.92    0.54
  -8 -17   6    4.15    0.48
   8 -17   6    3.22    0.49
  -8 -17  -6    4.67    0.52
  -8  17   6    3.40    0.56
  -8 -17   7    2.85    0.46
  -8 -17  -7    2.43    0.48
   8 -17   7    3.01    0.51
  -8  17   7    3.56    0.61
  -8 -17   8    0.54    0.37
  -8  17   8    0.89    0.54
   8 -17   8    1.68    0.48
  -8 -17   9    1.16    0.45
   8 -17   9    0.56    0.48
  -8  18   0   22.69    0.87
  -8 -18   0   20.74    0.88
   8 -18   0   22.84    0.81
   8 -18  -1   11.44    0.52
  -8  18  -1   11.77    0.57
  -8 -18   1   11.98    0.64
  -8 -18  -1   11.55    0.64
  -8  18   1   10.91    0.64
   8 -18   1    9.98    0.56
   8 -18  -2   26.28    0.82
  -8 -18   2   25.52    1.00
  -8  18  -2   26.52    0.89
  -8 -18  -2   25.82    1.01
  -8  18   2   27.59    1.08
   8 -18   2   25.97    0.98
  -8 -18   3   13.63    0.72
   8 -18   3   12.99    0.71
  -8  18   3   12.48    0.76
  -8 -18  -3   11.98    0.67
  -8 -18   4   11.19    0.66
   8 -18   4   10.97    0.70
  -8  18   4    9.29    0.70
  -8 -18  -4   11.45    0.69
  -8 -18   5    0.06    0.29
   8 -18   5   -0.15    0.30
  -8 -18  -5    0.30    0.29
  -8  18   5    0.21    0.36
  -8 -18   6    7.46    0.63
   8 -18   6    7.25    0.64
  -8 -18  -6    7.64    0.62
  -8  18   6    8.12    0.76
  -8 -18   7    3.39    0.47
  -8  18   7    3.48    0.62
  -8 -18  -7    2.98    0.50
   8 -18   7    2.85    0.51
  -8 -18   8    1.24    0.46
  -8  18   8    1.51    0.54
   8 -18   8    1.52    0.50
  -8 -18   9    1.27    0.48
   8 -18   9    1.48    0.50
  -8  19   0   27.11    1.02
  -8 -19   0   27.96    1.08
   8 -19   0   28.60    0.97
   8 -19  -1    5.08    0.37
  -8 -19   1    6.18    0.52
  -8  19  -1    6.04    0.45
   8 -19   1    6.75    0.48
  -8  19   1    5.95    0.50
  -8 -19  -1    5.86    0.51
  -8 -19   2    9.01    0.60
  -8  19   2    8.35    0.62
   8 -19   2    8.77    0.57
  -8 -19  -2    8.95    0.61
  -8 -19   3    1.08    0.30
  -8 -19  -3    1.09    0.36
   8 -19   3    0.98    0.31
  -8  19   3    0.23    0.32
  -8 -19   4   15.31    0.78
  -8  19   4   15.00    0.90
  -8 -19  -4   16.07    0.81
   8 -19   4   15.15    0.80
  -8 -19   5    1.43    0.35
  -8  19   5    1.50    0.43
   8 -19   5    1.66    0.38
  -8 -19  -5    2.09    0.41
  -8 -19   6    1.30    0.38
   8 -19   6    0.69    0.40
  -8 -19  -6    0.17    0.35
  -8  19   6    0.70    0.41
  -8 -19   7    5.84    0.61
   8 -19   7    5.70    0.63
  -8  19   7    6.37    0.76
  -8 -19   8    1.53    0.46
   8 -19   8    1.51    0.52
  -8 -19   9    0.41    0.42
   8 -19   9    0.48    0.45
  -8  20   0   21.64    0.89
  -8 -20   0   22.75    0.96
   8 -20   0   21.65    0.83
  -8 -20   1   10.40    0.64
   8 -20  -1   10.20    0.54
  -8  20   1   11.98    0.69
   8 -20   1   11.21    0.60
  -8 -20  -1   10.43    0.66
  -8 -20   2    0.92    0.32
   8 -20   2    0.81    0.29
  -8  20   2    0.66    0.33
  -8 -20  -2    0.53    0.32
  -8 -20   3    0.67    0.30
  -8 -20  -3    0.46    0.32
   8 -20   3    0.63    0.31
  -8  20   3    0.31    0.30
  -8 -20   4    1.16    0.34
  -8  20   4    2.03    0.43
  -8 -20  -4    1.08    0.36
   8 -20   4    1.03    0.33
  -8 -20   5    1.24    0.36
   8 -20   5    0.24    0.32
  -8 -20  -5    1.23    0.37
  -8  20   5    0.30    0.36
  -8 -20   6    4.57    0.54
   8 -20   6    6.83    0.65
  -8 -20  -6    5.06    0.54
  -8  20   6    4.82    0.65
  -8 -20   7    1.43    0.44
  -8  20   7    2.17    0.59
   8 -20   7    1.88    0.47
  -8 -20   8    1.37    0.45
   8 -20   8    1.76    0.50
   8 -21   0    1.37    0.30
  -8 -21   0    1.55    0.37
  -8  21   0    1.98    0.33
   8 -21  -1    5.55    0.43
  -8 -21   1    6.35    0.56
   8 -21   1    6.48    0.50
  -8  21   1    5.31    0.50
  -8 -21  -1    5.31    0.50
  -8 -21   2   15.79    0.82
   8 -21   2   15.28    0.75
  -8  21   2   14.85    0.82
  -8 -21  -2   16.40    0.83
  -8 -21   3    0.18    0.28
  -8 -21  -3    0.53    0.34
  -8  21   3    1.02    0.37
   8 -21   3    1.04    0.33
  -8 -21   4    2.61    0.41
  -8 -21  -4    2.24    0.41
   8 -21   4    1.70    0.41
  -8  21   4    1.63    0.42
  -8 -21   5    0.00    0.29
   8 -21   5    0.57    0.36
  -8  21   5    0.78    0.41
  -8 -21  -5    0.82    0.37
  -8 -21   6    1.83    0.42
   8 -21   6    1.79    0.46
  -8 -21  -6    0.94    0.41
  -8  21   6    1.29    0.48
  -8 -21   7    2.06    0.48
   8 -21   7    1.30    0.45
  -8  21   7    1.57    0.58
  -8 -21   8    1.15    0.45
   8 -21   8    0.37    0.45
  -8 -22   0   12.79    0.74
   8 -22   0   11.49    0.61
  -8 -22   1   21.62    0.96
   8 -22  -1   22.01    0.84
   8 -22   1   23.17    0.92
  -8  22   1   22.64    0.96
  -8 -22  -1   21.25    0.97
  -8 -22   2    7.77    0.62
  -8  22   2    8.21    0.63
   8 -22   2    7.57    0.58
  -8 -22  -2    9.19    0.64
  -8 -22   3    0.61    0.31
  -8  22   3    0.43    0.33
  -8 -22  -3    0.61    0.31
   8 -22   3    0.68    0.30
  -8 -22   4    1.28    0.35
   8 -22   4    1.00    0.35
  -8 -22  -4    0.79    0.37
  -8  22   4    1.46    0.43
  -8 -22   5    3.69    0.50
   8 -22   5    2.43    0.46
  -8 -22  -5    3.74    0.49
  -8  22   5    3.89    0.58
  -8 -22   6    4.30    0.54
  -8 -22  -6    3.88    0.51
   8 -22   6    3.18    0.53
  -8  22   6    3.89    0.62
  -8 -22   7    3.48    0.55
   8 -22   7    3.74    0.59
  -8  22   7    3.22    0.64
  -8 -22   8    0.41    0.41
   8 -22   8    0.48    0.43
  -8 -23   0    6.03    0.55
   8 -23   0    5.64    0.47
   8 -23  -1    5.32    0.46
  -8 -23   1    6.92    0.60
   8 -23   1    6.38    0.52
  -8 -23  -1    6.71    0.55
  -8 -23   2    2.47    0.42
  -8 -23  -2    2.86    0.44
   8 -23   2    2.59    0.39
  -8  23   2    2.05    0.42
  -8 -23   3    6.91    0.58
  -8 -23  -3    9.12    0.65
   8 -23   3    7.73    0.63
  -8  23   3    7.49    0.66
  -8 -23   4    3.60    0.47
  -8  23   4    4.35    0.58
   8 -23   4    4.49    0.53
  -8 -23  -4    4.06    0.50
  -8 -23   5    1.23    0.40
  -8 -23  -5    0.80    0.37
   8 -23   5    0.92    0.39
  -8  23   5    1.56    0.48
  -8 -23   6    0.39    0.38
  -8  23   6    0.41    0.47
   8 -23   6    0.35    0.37
  -8 -23   7    2.08    0.49
   8 -23   7    1.54    0.53
  -8 -24   0    0.69    0.34
   8 -24   0    0.05    0.25
  -8 -24   1    1.17    0.35
   8 -24   1    0.84    0.32
  -8 -24  -1    1.31    0.38
  -8 -24   2    3.12    0.46
  -8  24   2    3.21    0.47
   8 -24   2    2.68    0.40
  -8 -24  -2    2.50    0.42
  -8 -24   3    1.05    0.37
  -8 -24  -3    0.42    0.35
   8 -24   3    0.42    0.32
  -8  24   3    0.64    0.36
  -8 -24   4    7.57    0.67
  -8  24   4    8.70    0.76
   8 -24   4    8.46    0.67
  -8 -24  -4    8.16    0.65
  -8 -24   5    0.11    0.35
  -8 -24  -5    0.13    0.36
  -8  24   5    0.23    0.40
   8 -24   5    0.38    0.35
  -8 -24   6    1.81    0.45
   8 -24   6    2.07    0.49
  -8  24   6    2.18    0.58
  -8 -24   7    0.77    0.42
   8 -24   7    0.78    0.45
  -8 -25   0    1.16    0.36
   8 -25   0    1.28    0.32
  -8 -25   1    3.51    0.46
   8 -25   1    4.49    0.46
  -8 -25  -1    4.23    0.50
  -8 -25   2    0.15    0.32
   8 -25   2    0.12    0.29
  -8 -25  -2   -0.22    0.30
  -8 -25   3   -0.39    0.26
   8 -25   3   -0.03    0.30
  -8 -25  -3   -0.55    0.27
  -8  25   3   -0.08    0.32
  -8 -25   4    1.94    0.45
  -8 -25  -4    0.71    0.38
  -8  25   4    1.08    0.45
   8 -25   4    1.33    0.41
  -8 -25   5    0.52    0.36
   8 -25   5    1.32    0.46
  -8  25   5    1.79    0.52
  -8 -25  -5    1.45    0.41
  -8 -25   6    1.05    0.42
   8 -25   6    1.03    0.47
  -8  25   6    1.19    0.53
  -8 -25   7    4.76    0.65
   8 -25   7    4.29    0.67
  -8 -26   0    2.91    0.45
   8 -26   0    3.82    0.45
  -8 -26   1    0.69    0.37
   8 -26   1    0.62    0.30
  -8 -26  -1    1.02    0.37
  -8 -26   2    0.68    0.36
  -8 -26  -2   -0.50    0.29
   8 -26   2    0.29    0.30
  -8 -26   3    1.50    0.40
  -8 -26  -3    1.63    0.40
   8 -26   3    1.15    0.40
  -8 -26   4    0.39    0.35
   8 -26   4    0.16    0.34
  -8 -26  -4    0.84    0.37
  -8  26   4    0.54    0.42
  -8 -26   5    0.42    0.35
   8 -26   5    0.85    0.44
  -8  26   5    0.70    0.47
  -8 -26   6    0.80    0.44
  -8  26   6    0.49    0.49
   8 -26   6    0.55    0.42
  -8 -27   0    0.28    0.34
  -8 -27   1    0.42    0.33
   8 -27   1    0.82    0.34
  -8 -27  -1    0.15    0.31
  -8 -27   2    1.46    0.42
  -8 -27  -2    1.36    0.42
   8 -27   2    1.33    0.37
  -8 -27   3    5.22    0.60
  -8 -27  -3    6.53    0.59
   8 -27   3    6.28    0.61
  -8 -27   4   -0.30    0.32
   8 -27   4    0.35    0.40
  -8 -27  -4    0.64    0.38
  -8 -27   5   -0.33    0.34
   8 -27   5    0.83    0.42
  -8  27   5    0.44    0.48
  -8 -27   6    1.35    0.48
   8 -27   6    1.51    0.51
  -8 -28   0    4.62    0.56
  -8 -28   1    1.08    0.40
  -8 -28  -1    1.38    0.39
   8 -28   1    1.45    0.38
  -8 -28   2    1.15    0.43
  -8 -28  -2    1.24    0.39
   8 -28   2    1.38    0.41
  -8 -28   3    1.57    0.45
   8 -28   3    2.02    0.45
  -8 -28  -3    1.53    0.44
  -8 -28   4    0.69    0.42
  -8 -28  -4    0.04    0.37
   8 -28   4   -0.47    0.35
  -8 -28   5    0.04    0.40
   8 -28   5    0.64    0.44
  -8 -29   0    0.21    0.33
  -8 -29   1   -0.10    0.35
  -8 -29  -1    0.04    0.32
   8 -29   1   -0.27    0.29
  -8 -29   2    1.56    0.48
  -8 -29  -2    1.17    0.41
   8 -29   2    0.97    0.37
  -8 -29   3    4.22    0.56
  -8 -29  -3    4.06    0.55
   8 -29   3    4.81    0.60
  -8 -29   4   -0.34    0.32
   8 -29   4    0.27    0.39
  -8 -29  -4    0.24    0.37
  -8 -29   5    1.01    0.47
   8 -29   5    1.24    0.51
  -8 -30   0    0.11    0.35
  -8 -30   1    1.65    0.45
  -8 -30  -1    1.20    0.39
  -8 -30   2    1.53    0.45
   8 -30   2    1.41    0.42
  -8 -30  -2    1.36    0.44
  -8 -30   3    1.19    0.45
   8 -30   3    0.49    0.40
  -8 -30  -3    0.58    0.39
  -8 -30   4    1.19    0.47
   8 -30   4    0.82    0.42
  -8 -31   0    0.30    0.38
  -8 -31   1    0.98    0.45
  -8 -31  -1    0.91    0.43
  -8 -31   2    2.95    0.53
   8 -31   2    2.23    0.47
  -8 -31  -2    2.88    0.52
  -8 -31   3    0.62    0.44
  -8 -31  -3    0.27    0.39
   8 -31   3    0.18    0.37
  -8 -32   0    0.26    0.37
  -8 -32   1    0.47    0.42
  -8 -32  -1    0.97    0.45
  -8 -32   2   -0.17    0.36
   8 -32   2    0.17    0.40
  -8 -32  -2   -0.13    0.34
  -9   0   0   -0.09    0.11
  -9   0   1  372.98    8.47
  -9   0   1  371.46    8.93
  -9   0  -1  373.80    8.53
  -9   0   2   46.26    1.18
  -9   0  -2   45.67    1.30
  -9   0   2   47.84    1.36
  -9   0  -3    1.96    0.27
  -9   0   3    2.03    0.17
  -9   0   3    1.84    0.26
  -9   0  -4   16.43    0.71
  -9   0   4   15.82    0.70
  -9   0   4   15.96    0.52
  -9   0  -5    0.79    0.27
  -9   0   5    1.30    0.18
  -9   0   5    0.66    0.26
  -9   0  -6    0.60    0.31
  -9   0   6    0.84    0.19
  -9   0   6    0.36    0.29
  -9   0  -7    7.98    0.63
  -9   0   7    7.95    0.67
  -9   0   8    0.47    0.34
  -9   0  -8    0.20    0.35
  -9   0   9    0.11    0.41
  -9   0  -9    0.32    0.37
  -9   0  10    0.22    0.43
  -9   0 -10    0.26    0.37
  -9   0 -11   -0.12    0.44
  -9  -1   0  120.51    2.85
  -9   1   0  117.42    2.83
  -9   1  -1  119.41    2.87
  -9  -1   1  115.60    3.01
  -9  -1   1  117.21    2.82
  -9  -1  -1  120.46    2.89
  -9   1   1  120.67    2.80
  -9   1   1  120.27    3.03
  -9  -1   2  353.83    8.53
  -9   1  -2  362.37    8.19
  -9  -1   2  360.90    8.08
  -9  -1  -2  349.80    8.18
  -9   1   2  357.26    8.05
  -9   1   2  347.62    8.54
  -9   1  -3    3.91    0.35
  -9  -1   3    4.92    0.27
  -9  -1   3    5.06    0.40
  -9   1   3    5.13    0.23
  -9   1   3    4.59    0.38
  -9  -1  -3    4.14    0.35
  -9  -1   4   59.00    1.51
  -9  -1   4   57.58    1.73
  -9   1  -4   62.51    1.72
  -9  -1  -4   59.10    1.70
  -9   1   4   57.30    1.75
  -9   1   4   62.44    1.47
  -9  -1   5   23.51    0.72
  -9  -1   5   22.92    0.93
  -9   1  -5   22.41    0.90
  -9   1   5   22.80    0.68
  -9  -1  -5   22.01    0.89
  -9   1   5   21.54    0.92
  -9   1  -6   12.35    0.70
  -9  -1   6   12.47    0.53
  -9  -1   6   12.38    0.70
  -9  -1  -6   13.13    0.74
  -9   1   6   12.96    0.76
  -9   1   6   12.14    0.49
  -9   1  -7   16.21    0.87
  -9  -1   7   17.78    0.92
  -9   1   7   17.30    0.92
  -9  -1  -7   16.97    0.86
  -9  -1   8    6.47    0.63
  -9   1  -8    7.36    0.63
  -9  -1  -8    7.62    0.63
  -9   1   8    7.52    0.70
  -9  -1   9    1.98    0.51
  -9   1  -9    3.19    0.54
  -9  -1  -9    2.21    0.51
  -9   1   9    2.39    0.51
  -9   1 -10    1.37    0.45
  -9  -1  10    1.22    0.52
  -9   1  10    0.40    0.46
  -9  -1 -10    2.06    0.52
  -9   1 -11    0.96    0.52
  -9  -1 -11    0.26    0.48
  -9   2   0   24.51    0.81
  -9  -2   0   25.10    0.75
  -9   2   0   24.53    0.72
  -9  -2   1  108.62    2.80
  -9  -2   1  111.28    2.64
  -9   2  -1  110.52    2.67
  -9  -2  -1  108.41    2.69
  -9   2   1  109.51    2.83
  -9   2   1  112.93    2.60
  -9   2  -2   70.87    1.83
  -9  -2   2   69.30    1.88
  -9  -2   2   69.65    1.73
  -9  -2  -2   68.34    1.83
  -9   2   2   70.66    1.66
  -9   2   2   70.03    1.92
  -9  -2   3  136.62    3.17
  -9  -2   3  134.37    3.42
  -9   2  -3  131.57    3.31
  -9   2   3  129.25    3.45
  -9  -2  -3  134.70    3.31
  -9   2   3  137.32    3.10
  -9  -2   4   15.89    0.57
  -9   2  -4   17.23    0.71
  -9  -2   4   15.07    0.69
  -9   2   4   17.86    0.76
  -9   2   4   17.45    0.49
   9  -2   4   16.88    0.69
  -9  -2  -4   16.08    0.71
  -9  -2   5    1.29    0.29
  -9   2  -5    0.78    0.28
  -9  -2   5    1.28    0.19
   9  -2   5    0.85    0.25
  -9   2   5    1.09    0.30
  -9  -2  -5    0.85    0.29
  -9   2   5    0.80    0.14
  -9  -2   6    6.84    0.41
  -9  -2   6    6.49    0.57
  -9   2  -6    7.15    0.59
  -9   2   6    6.21    0.56
   9  -2   6    7.07    0.57
  -9  -2  -6    6.65    0.59
  -9  -2   7    0.45    0.33
  -9  -2   7    0.46    0.24
  -9   2  -7    0.46    0.34
  -9   2   7    0.98    0.38
  -9  -2  -7    0.84    0.36
   9  -2   7    0.11    0.30
  -9  -2   8    3.20    0.49
  -9   2  -8    2.52    0.48
  -9   2   8    3.27    0.51
  -9  -2  -8    2.89    0.46
  -9   2  -9    3.32    0.54
  -9  -2   9    2.74    0.55
  -9   2   9    3.65    0.58
  -9  -2  -9    2.92    0.53
  -9  -2  10    2.91    0.57
  -9   2 -10    1.27    0.49
  -9   2  10    1.52    0.55
  -9  -2 -10    0.68    0.47
  -9   2 -11    1.45    0.57
  -9  -2 -11    0.99    0.53
  -9   3   0   40.18    1.21
  -9  -3   0   43.00    1.14
  -9   3   0   41.00    1.08
  -9   3  -1   21.07    0.68
  -9  -3   1   20.38    0.65
  -9  -3   1   22.05    0.72
  -9   3   1   20.64    0.59
  -9  -3  -1   21.10    0.70
  -9   3   1   19.39    0.72
  -9   3  -2   59.38    1.60
  -9  -3   2   61.11    1.53
  -9  -3   2   60.95    1.65
   9  -3   2   58.96    1.59
  -9   3   2   59.69    1.43
  -9   3   2   59.91    1.70
  -9  -3  -2   61.43    1.63
  -9  -3   3   82.82    2.22
  -9   3  -3   83.14    2.18
  -9  -3   3   83.62    2.05
  -9  -3  -3   83.03    2.18
  -9   3   3   84.61    1.94
   9  -3   3   83.45    2.17
  -9   3   3   81.16    2.27
  -9   3  -4    6.08    0.43
  -9  -3   4    5.78    0.41
  -9  -3   4    5.89    0.33
  -9   3   4    5.46    0.47
  -9  -3  -4    5.25    0.41
   9  -3   4    5.48    0.41
  -9   3   4    5.04    0.22
  -9  -3   5   16.57    0.59
  -9  -3   5   14.82    0.69
  -9   3  -5   15.26    0.75
  -9  -3  -5   14.76    0.71
   9  -3   5   14.83    0.72
  -9   3   5   14.59    0.47
  -9   3   5   14.97    0.77
  -9  -3   6   29.83    0.95
  -9  -3   6   30.34    1.16
  -9   3  -6   29.92    1.16
   9  -3   6   30.49    1.14
  -9   3   6   29.20    1.20
  -9  -3  -6   29.22    1.14
  -9  -3   7   23.47    0.87
  -9  -3   7   24.22    1.07
  -9   3  -7   24.41    1.07
   9  -3   7   25.23    1.08
  -9   3   7   22.31    1.10
  -9  -3  -7   23.48    1.06
  -9  -3   8    1.04    0.40
  -9   3  -8    1.49    0.44
  -9   3   8    1.27    0.41
  -9  -3  -8    1.92    0.43
   9  -3   8    1.83    0.42
  -9  -3   9   -0.01    0.36
  -9   3  -9    0.47    0.41
  -9   3   9    0.01    0.40
  -9  -3  -9   -0.68    0.35
  -9   3 -10    1.54    0.52
  -9   3  10    1.63    0.54
  -9  -3 -10    1.75    0.51
  -9   3 -11    0.51    0.47
  -9  -3 -11    0.18    0.50
  -9  -4   0   16.84    0.59
  -9   4   0   17.38    0.63
  -9   4   0   15.98    0.52
  -9   4  -1   82.83    2.03
  -9  -4   1   78.87    2.11
  -9  -4   1   78.78    2.02
   9  -4   1   82.25    2.02
  -9   4   1   81.51    2.17
  -9   4   1   83.71    1.94
  -9  -4  -1   81.10    2.07
  -9  -4   2   17.36    0.59
  -9   4  -2   17.97    0.64
  -9  -4   2   17.47    0.63
  -9  -4  -2   18.23    0.66
  -9   4   2   16.52    0.68
  -9   4   2   17.31    0.46
   9  -4   2   18.00    0.63
  -9   4  -3   46.40    1.35
  -9  -4   3   47.28    1.25
  -9  -4   3   47.51    1.35
  -9  -4  -3   46.05    1.35
  -9   4   3   45.52    1.42
   9  -4   3   43.93    1.32
  -9  -4   4   22.88    0.83
  -9  -4   4   23.64    0.75
  -9   4  -4   24.14    0.88
  -9  -4  -4   21.45    0.85
  -9   4   4   22.81    0.92
   9  -4   4   23.30    0.85
  -9   4   4   24.05    0.59
  -9  -4   5   43.13    1.21
  -9   4  -5   42.26    1.37
  -9  -4   5   43.96    1.37
  -9   4   5   40.32    1.43
   9  -4   5   40.04    1.34
  -9  -4  -5   42.89    1.38
  -9  -4   6   11.27    0.55
  -9   4  -6   11.73    0.70
  -9  -4   6   11.12    0.67
  -9   4   6   11.94    0.77
   9  -4   6   11.09    0.68
  -9  -4  -6   11.55    0.72
  -9  -4   7    8.16    0.63
  -9  -4   7    7.83    0.51
  -9   4  -7    7.36    0.65
  -9   4   7    6.17    0.62
  -9  -4  -7    6.04    0.56
   9  -4   7    6.78    0.60
  -9  -4   8    5.16    0.56
  -9   4  -8    4.74    0.57
  -9  -4  -8    4.59    0.54
  -9   4   8    5.17    0.63
   9  -4   8    4.68    0.56
  -9  -4   9    0.21    0.38
  -9   4  -9    0.32    0.38
  -9   4   9    0.93    0.47
  -9  -4  -9    0.32    0.40
   9  -4   9   -0.17    0.32
  -9   4 -10    1.94    0.51
  -9   4  10    3.34    0.65
  -9  -4 -10    1.89    0.55
  -9   4 -11    0.91    0.51
  -9   5   0    3.91    0.32
   9  -5   0    4.04    0.23
  -9  -5   0    4.69    0.30
  -9   5   0    4.28    0.24
  -9  -5   1    8.69    0.39
[truncated: 686,684 more chars]
