# Supplementary material for: 13-Benzyl-4,11-dihy­droxy-1,8-diphen­yl-2,9-di­thia-13-aza­dispiro­[4.1.4.3]tetra­decan-6-one
Source: IUCrdata. 2021 Feb 26;6(Pt 2):x210210. doi: 10.1107/S2414314621002108 (PMC9462310; doi:10.1107/S2414314621002108)
Supplement: Supplementary file 2 [file x-06-x210210-Isup2.hkl]

data_I                                                                          
_shelx_title ' NB_9 in P-42(1)c C30H31NO3S2'                                    
_shelx_refln_list_code          4                                               
_shelx_F_calc_maximum      215.18                                               
_exptl_crystal_F_000      2192.00                                               
_reflns_d_resolution_high  0.7501                                               
                                                                                
loop_                                                                           
 _space_group_symop_operation_xyz                                               
 'x, y, z'                                                                      
 '-x, -y, z'                                                                    
 'y, -x, -z'                                                                    
 '-y, x, -z'                                                                    
 '-x+1/2, y+1/2, -z+1/2'                                                        
 'x+1/2, -y+1/2, -z+1/2'                                                        
 '-y+1/2, -x+1/2, z+1/2'                                                        
 'y+1/2, x+1/2, z+1/2'                                                          
                                                                                
_cell_length_a    25.3750                                                       
_cell_length_b    25.3750                                                       
_cell_length_c     8.6456                                                       
_cell_angle_alpha  90.000                                                       
_cell_angle_beta   90.000                                                       
_cell_angle_gamma  90.000                                                       
                                                                                
_shelx_F_squared_multiplier     1.000                                           
                                                                                
loop_                                                                           
 _refln_index_h                                                                 
 _refln_index_k                                                                 
 _refln_index_l                                                                 
 _refln_F_squared_calc                                                          
 _refln_F_squared_meas                                                          
 _refln_F_squared_sigma                                                         
 _refln_observed_status                                                         
   1   2   0        210.23        190.89         2.70 o                         
   2   3   0       4584.49       5636.61        47.58 o                         
   3   3   0       2964.31       3880.06        54.89 o                         
   0   4   0      32791.83      40886.02       477.57 o                         
   1   4   0         91.29         86.44         5.43 o                         
   2   4   0       8238.33       7545.19        59.40 o                         
   3   4   0       3137.95       3063.67        27.24 o                         
   4   4   0      35826.75      39843.71       535.02 o                         
   1   5   0       2353.94       1955.70        17.94 o                         
   2   5   0      16865.01      18987.70       156.03 o                         
   3   5   0      20159.04      22525.56       183.50 o                         
   4   5   0       8704.64       9096.80        76.50 o                         
   5   5   0       6084.50       5763.14        80.83 o                         
   0   6   0      33597.79      35535.13       410.45 o                         
   1   6   0      21541.01      22981.18       188.50 o                         
   2   6   0      46302.89      47211.16       384.29 o                         
   3   6   0        962.74        906.53         9.66 o                         
   4   6   0        159.04        122.04         9.12 o                         
   5   6   0       4771.69       4620.45        46.93 o                         
   6   6   0       2963.35       2978.80        66.82 o                         
   1   7   0       5643.52       6361.06        54.22 o                         
   2   7   0       1753.29       1894.56        23.02 o                         
   3   7   0        745.21        843.07        23.91 o                         
   4   7   0      17642.10      18032.88       140.03 o                         
   5   7   0       3348.92       3537.64        40.84 o                         
   6   7   0         44.53         44.36         3.40 o                         
   7   7   0       1238.95       1233.05        53.94 o                         
   0   8   0       3156.92       3280.37        41.81 o                         
   1   8   0        214.59        388.86         6.43 o                         
   2   8   0       4633.29       5421.65        47.65 o                         
   3   8   0        467.37        535.61         7.82 o                         
   4   8   0        766.46        784.53        19.81 o                         
   5   8   0        285.12        336.14         7.27 o                         
   6   8   0      11218.75      11507.12       111.72 o                         
   7   8   0       1271.32       1337.29        19.42 o                         
   8   8   0      17701.58      17423.73       236.31 o                         
   1   9   0       7569.60       8077.68        71.03 o                         
   2   9   0       1847.42       1714.89        18.67 o                         
   3   9   0       2779.75       2811.42        33.63 o                         
   4   9   0        889.67       1048.45        19.55 o                         
   5   9   0        336.54        282.70         8.53 o                         
   6   9   0       1131.10       1162.54        15.81 o                         
   7   9   0        368.50        446.88        12.51 o                         
   8   9   0         24.89         10.30         3.33 o                         
   9   9   0        525.59        465.26        14.28 o                         
   0  10   0       1157.04       1092.42        17.74 o                         
   1  10   0       2960.73       2963.30        29.48 o                         
   2  10   0       7058.95       7223.62        59.09 o                         
   3  10   0       1082.19       1057.69        18.48 o                         
   4  10   0       1139.15       1042.29        13.72 o                         
   5  10   0        523.26        591.35        10.75 o                         
   6  10   0        206.34        216.45         7.66 o                         
   7  10   0        800.14        770.68        11.80 o                         
   8  10   0         12.77         11.46         3.99 o                         
   9  10   0        250.99        259.47         8.00 o                         
  10  10   0       5641.00       5932.38        88.50 o                         
   1  11   0        486.33        468.15        14.13 o                         
   2  11   0       2101.38       2172.06        22.21 o                         
   3  11   0       1061.02       1163.94        20.72 o                         
   4  11   0       6957.82       6920.60        65.05 o                         
   5  11   0        575.59        796.94        13.22 o                         
   6  11   0         24.92          9.96         3.60 o                         
   7  11   0       1289.77       1467.29        18.39 o                         
   8  11   0       2135.43       2184.32        24.96 o                         
   9  11   0        723.52        720.62        14.68 o                         
  10  11   0        100.21        119.27         6.40 o                         
  11  11   0         78.26        118.04         9.37 o                         
   0  12   0       8328.70       9019.03       131.97 o                         
   1  12   0       3626.97       4011.13        46.07 o                         
   2  12   0       4964.54       5204.45        47.22 o                         
   3  12   0        761.40        821.45        12.58 o                         
   4  12   0       3098.57       3102.86        35.43 o                         
   5  12   0       1202.57        935.87        15.00 o                         
   6  12   0        210.92        155.58         6.57 o                         
   7  12   0          2.23          3.97         3.76 o                         
   8  12   0       2687.28       2481.40        27.93 o                         
   9  12   0       2204.43       2373.09        27.37 o                         
  10  12   0       3420.68       3406.41        36.47 o                         
  11  12   0         42.42         20.99         4.85 o                         
  12  12   0         83.66         79.43         8.80 o                         
   1  13   0        840.38       1008.33        13.31 o                         
   2  13   0       1528.71       1512.48        17.60 o                         
   3  13   0      10200.12      10165.42       101.24 o                         
   4  13   0        174.07        210.99         7.76 o                         
   5  13   0        385.98        305.64        11.33 o                         
   6  13   0        315.37        289.96        11.53 o                         
   7  13   0       4210.45       3936.10        46.33 o                         
   8  13   0       1145.77       1293.31        19.71 o                         
   9  13   0         17.06         20.84         4.55 o                         
  10  13   0        301.72        291.27         8.72 o                         
  11  13   0        833.29        827.96        14.13 o                         
  12  13   0        170.32        197.33         8.45 o                         
  13  13   0        404.30        384.04        22.11 o                         
   0  14   0       6433.15       7004.38       100.98 o                         
   1  14   0       3209.97       3293.05        34.87 o                         
   2  14   0         37.57         55.92         6.49 o                         
   3  14   0        193.60        228.60        12.89 o                         
   4  14   0       2327.43       2454.91        30.44 o                         
   5  14   0       1198.13       1146.05        18.07 o                         
   6  14   0         29.26         27.08         4.86 o                         
   7  14   0        720.47        753.21        14.60 o                         
   8  14   0       2747.75       2690.27        33.49 o                         
   9  14   0        810.45        708.15        14.58 o                         
  10  14   0        618.76        595.94        12.17 o                         
  11  14   0        650.80        656.67        13.15 o                         
  12  14   0        296.32        312.24         9.70 o                         
  13  14   0        211.95        247.65         8.92 o                         
  14  14   0        208.12        178.47        13.03 o                         
   1  15   0        102.22        114.77         5.62 o                         
   2  15   0        364.42        403.00         9.38 o                         
   3  15   0         95.71        152.98         7.88 o                         
   4  15   0        938.56        908.98        19.22 o                         
   5  15   0       5565.77       5753.76        61.85 o                         
   6  15   0        341.02        389.18        11.18 o                         
   7  15   0        203.11        208.01         9.41 o                         
   8  15   0        136.02        128.64         7.42 o                         
   9  15   0          0.14          0.38         4.78 o                         
  10  15   0        564.63        560.61        13.42 o                         
  11  15   0        192.03        176.35         7.80 o                         
  12  15   0       1548.37       1362.82        20.19 o                         
  13  15   0       1847.23       1835.58        24.84 o                         
  14  15   0        349.53        295.78        10.36 o                         
  15  15   0         23.14          8.68         9.01 o                         
   0  16   0        230.89        266.44        10.85 o                         
   1  16   0        830.99        704.89        12.66 o                         
   2  16   0        934.07        945.89        23.59 o                         
   3  16   0        273.57        259.88         9.23 o                         
   4  16   0       3535.54       3431.98        40.74 o                         
   5  16   0        756.86        685.76        14.52 o                         
   6  16   0        320.54        365.08        11.08 o                         
   7  16   0          0.78         23.18         7.29 o                         
   8  16   0       1228.70       1214.96        23.06 o                         
   9  16   0        441.93        406.86        11.91 o                         
  10  16   0          5.55         13.21         5.97 o                         
  11  16   0       1229.84       1195.72        20.75 o                         
  12  16   0        918.41        972.49        20.41 o                         
  13  16   0        480.29        395.26        14.66 o                         
  14  16   0        447.37        424.40        12.27 o                         
  15  16   0        122.18        127.91         8.30 o                         
  16  16   0       2373.23       2333.97        40.13 o                         
   1  17   0         25.67         31.89         5.46 o                         
   2  17   0        310.17        352.35         9.70 o                         
   3  17   0       2379.42       2503.45        32.22 o                         
   4  17   0         54.50         54.07         6.73 o                         
   5  17   0        590.24        650.92        14.43 o                         
   6  17   0        616.73        553.39        20.40 o                         
   7  17   0        218.39        245.23         9.95 o                         
   8  17   0       1343.16       1208.20        20.52 o                         
   9  17   0        163.87        157.59         8.67 o                         
  10  17   0        445.76        392.22        15.60 o                         
  11  17   0         79.86        106.87         8.42 o                         
  12  17   0       2441.70       2246.66        34.54 o                         
  13  17   0        200.10        243.14        11.04 o                         
  14  17   0          6.98         17.77         8.47 o                         
  15  17   0       1001.34       1059.22        20.52 o                         
  16  17   0          1.36         10.36        10.69 o                         
  17  17   0        296.87        291.96        25.01 o                         
   0  18   0       3026.16       2969.69        45.43 o                         
   1  18   0       1087.67        976.05        15.83 o                         
   2  18   0       2092.94       2051.61        37.27 o                         
   3  18   0        168.60        169.74         8.74 o                         
   4  18   0        107.24         96.18         9.56 o                         
   5  18   0        324.93        286.10        10.80 o                         
   6  18   0       1127.38        980.43        18.51 o                         
   7  18   0       1409.82       1306.78        22.07 o                         
   8  18   0       1418.21       1471.36        23.88 o                         
   9  18   0         61.06         68.20         7.47 o                         
  10  18   0        328.64        306.35        17.14 o                         
  11  18   0       2044.64       1909.60        28.92 o                         
  12  18   0        503.68        487.55        15.12 o                         
  13  18   0        954.35        855.46        18.80 o                         
  14  18   0          3.81         -0.65         7.11 o                         
  15  18   0        115.25         72.38         9.91 o                         
  16  18   0         27.87         45.54        11.48 o                         
  17  18   0        133.82        180.38        14.83 o                         
  18  18   0       4483.33       4340.52        98.85 o                         
   1  19   0       2164.21       2011.18        24.61 o                         
   2  19   0          6.29         24.60         6.56 o                         
   3  19   0        324.49        353.56        17.18 o                         
   4  19   0         61.15         56.75         7.47 o                         
   5  19   0       2099.21       1909.61        30.83 o                         
   6  19   0        297.24        280.74        11.27 o                         
   7  19   0        342.83        353.03        12.52 o                         
   8  19   0       1908.01       1829.42        28.14 o                         
   9  19   0        113.32        131.35        13.08 o                         
  10  19   0         62.75         67.55         8.31 o                         
  11  19   0        513.51        576.05        15.96 o                         
  12  19   0         52.39         44.15         8.06 o                         
  13  19   0        123.12        123.92         9.85 o                         
  14  19   0         65.33         53.91         9.43 o                         
  15  19   0        179.87        167.53        23.36 o                         
  16  19   0         93.63        107.58        21.37 o                         
  17  19   0        133.85        144.54        15.17 o                         
  18  19   0         96.34        146.00        15.10 o                         
  19  19   0       1995.08       1995.64        73.38 o                         
   0  20   0        284.48        278.55        13.85 o                         
   1  20   0       1205.06       1240.15        18.84 o                         
   2  20   0       6367.25       6023.45        62.47 o                         
   3  20   0          2.13         11.84         7.04 o                         
   4  20   0        101.10        105.84         8.65 o                         
   5  20   0       2963.54       2842.51        37.51 o                         
   6  20   0          4.13          4.24         7.04 o                         
   7  20   0         40.79         29.80         7.69 o                         
   8  20   0       1389.84       1414.69        32.28 o                         
   9  20   0        193.27        185.95        10.39 o                         
  10  20   0        178.94        166.74        10.33 o                         
  11  20   0        893.55        933.52        20.70 o                         
  12  20   0        563.76        571.90        16.29 o                         
  13  20   0        895.38        756.23        20.89 o                         
  14  20   0         38.24         58.54        12.26 o                         
  15  20   0        112.11         90.35        13.19 o                         
  16  20   0        142.48        161.50        14.97 o                         
  17  20   0          3.72          0.61        10.75 o                         
  18  20   0        284.40        320.63        18.84 o                         
  19  20   0         74.64         91.47        14.25 o                         
  20  20   0        127.14        155.65        33.39 o                         
   1  21   0         31.46         44.70         8.65 o                         
   2  21   0        751.86        800.69        19.84 o                         
   3  21   0        286.90        284.41        12.24 o                         
   4  21   0        290.02        272.90        19.03 o                         
   5  21   0        189.67        204.57         9.94 o                         
   6  21   0       1306.63       1257.96        24.89 o                         
   7  21   0          1.24          1.01         7.16 o                         
   8  21   0        116.19        110.67        10.25 o                         
   9  21   0          0.69          8.85         7.30 o                         
  10  21   0         13.05         13.84         7.44 o                         
  11  21   0         17.52          6.02         7.63 o                         
  12  21   0         87.12         72.31        10.11 o                         
  13  21   0        341.73        317.97        15.04 o                         
  14  21   0        350.44        361.69        18.53 o                         
  15  21   0        186.03        167.56        14.99 o                         
  16  21   0         23.68         21.03        11.33 o                         
  17  21   0        276.62        247.42        17.16 o                         
  18  21   0         65.58        102.65        23.09 o                         
  19  21   0         69.64        101.83        15.35 o                         
  20  21   0         46.30         30.62        12.87 o                         
  21  21   0         90.28         69.48        35.37 o                         
   0  22   0        353.89        319.76        18.72 o                         
   1  22   0       1883.46       1738.07        28.54 o                         
   2  22   0          2.66         15.44         8.03 o                         
   3  22   0         10.06         -0.01         8.92 o                         
   4  22   0          9.65          2.83         7.51 o                         
   5  22   0          7.98          2.54         7.75 o                         
   6  22   0       1423.56       1353.00        24.70 o                         
   7  22   0        468.43        475.13        16.91 o                         
   8  22   0        803.14        800.29        20.89 o                         
   9  22   0          0.99         -5.92         8.14 o                         
  10  22   0       1488.09       1410.06        27.89 o                         
  11  22   0         78.17         77.63        11.57 o                         
  12  22   0          8.69         15.43         9.81 o                         
  13  22   0         58.81         56.07        15.08 o                         
  14  22   0        258.51        267.54        20.46 o                         
  15  22   0        512.88        503.11        25.56 o                         
  16  22   0         29.12         38.20        14.69 o                         
  17  22   0         19.96         11.16        13.71 o                         
  18  22   0        166.07        167.29        19.18 o                         
  19  22   0         11.75         -4.30        20.80 o                         
  20  22   0         63.31         58.96        16.28 o                         
  21  22   0          9.83         39.73        16.35 o                         
  22  22   0        126.83        161.31        34.38 o                         
   1  23   0        493.98        517.69        16.00 o                         
   2  23   0        224.30        200.27        11.70 o                         
   3  23   0          0.80         -4.02         7.39 o                         
   4  23   0         15.77         -1.98         9.61 o                         
   5  23   0         35.94         21.18         7.87 o                         
   6  23   0         29.27         39.75         8.28 o                         
   7  23   0        322.40        318.33        13.46 o                         
   8  23   0        407.89        377.94        14.54 o                         
   9  23   0        245.66        233.76        15.25 o                         
  10  23   0        281.47        267.04        33.30 o                         
  11  23   0        256.07        253.07        15.82 o                         
  12  23   0          0.42        -14.78        14.78 o                         
  13  23   0          5.86         -2.83        12.71 o                         
  14  23   0        535.13        492.11        25.76 o                         
  15  23   0         51.66         42.56        14.71 o                         
  16  23   0         44.10         50.62        15.38 o                         
  17  23   0          0.30         -2.87        14.01 o                         
  18  23   0         53.64         54.08        16.22 o                         
  19  23   0          2.75          6.54        13.97 o                         
  20  23   0         56.02         67.87        16.79 o                         
  21  23   0         40.54         71.85        17.92 o                         
  22  23   0          9.85         15.21        19.63 o                         
  23  23   0          3.09        -26.44        26.44 o                         
   0  24   0        451.13        482.62        22.80 o                         
   1  24   0        102.59         99.75         9.93 o                         
   2  24   0          1.22         -3.00         7.66 o                         
   3  24   0         64.17         52.72         9.30 o                         
   4  24   0         47.79         50.69        10.27 o                         
   5  24   0          4.62         -7.46         7.46 o                         
   6  24   0        207.47        209.18        11.93 o                         
   7  24   0          7.97          5.97         8.40 o                         
   8  24   0         17.01         25.10         9.51 o                         
   9  24   0        132.13        111.14        11.74 o                         
  10  24   0         20.58         29.21         9.95 o                         
  11  24   0          1.53          4.41        11.16 o                         
  12  24   0        157.93        175.00        19.43 o                         
  13  24   0        116.88        118.67        17.13 o                         
  14  24   0         32.80         21.67        14.60 o                         
  15  24   0        751.01        863.05        41.52 o                         
  16  24   0         84.19        105.42        20.33 o                         
  17  24   0        107.60        130.80        18.74 o                         
  18  24   0          2.06         -3.10        13.68 o                         
  19  24   0         45.09         32.53        16.26 o                         
  20  24   0         70.38         59.86        17.97 o                         
  21  24   0         18.24         25.45        16.51 o                         
  22  24   0          2.99          2.36        20.33 o                         
  23  24   0         12.94         26.80        19.62 o                         
   1  25   0         40.64         16.66         8.63 o                         
   2  25   0          2.07          4.49         8.38 o                         
   3  25   0          0.02         -4.56         7.90 o                         
   4  25   0         95.29         94.33        10.51 o                         
   5  25   0         66.92         82.23        10.06 o                         
   6  25   0         40.64         45.64        10.40 o                         
   7  25   0        234.14        224.93        13.91 o                         
   8  25   0         89.44         89.10        11.34 o                         
   9  25   0        251.86        297.01        15.58 o                         
  10  25   0        241.00        229.50        17.04 o                         
  11  25   0         73.59        102.62        14.77 o                         
  12  25   0          9.90         12.44        14.31 o                         
  13  25   0        115.97        120.18        15.50 o                         
  14  25   0        286.35        323.77        20.21 o                         
  15  25   0          2.99         11.88        12.78 o                         
  16  25   0          7.70         24.18        15.46 o                         
  17  25   0        174.25        150.31        21.40 o                         
  18  25   0         22.68         29.26        15.63 o                         
  19  25   0         47.97         55.01        21.69 o                         
  20  25   0         33.52         23.83        22.90 o                         
  21  25   0          0.13          4.68        16.46 o                         
  22  25   0          0.39          1.57        20.33 o                         
   0  26   0          9.68          4.33        12.55 o                         
   1  26   0        130.12        104.94        10.91 o                         
   2  26   0          9.47         11.56         8.76 o                         
   3  26   0         70.98         84.37        10.50 o                         
   4  26   0        498.90        506.20        21.68 o                         
   5  26   0         68.11         55.78         9.72 o                         
   6  26   0        397.44        425.14        22.80 o                         
   7  26   0         72.84         63.98        11.37 o                         
   8  26   0        227.30        230.66        14.72 o                         
   9  26   0        295.23        345.51        19.80 o                         
  10  26   0        626.10        768.86        32.83 o                         
  11  26   0        167.85        211.53        22.23 o                         
  12  26   0         23.15         21.48        21.47 o                         
  13  26   0         78.00         96.50        14.61 o                         
  14  26   0         82.24         86.98        15.12 o                         
  15  26   0         13.83          6.08        12.97 o                         
  16  26   0        123.64        115.62        20.74 o                         
  17  26   0         15.87          5.13        15.63 o                         
  18  26   0         36.04         62.11        20.89 o                         
  19  26   0         11.43         32.50        16.53 o                         
  20  26   0          0.59        -13.00        18.89 o                         
  21  26   0          6.45         -8.51        36.69 o                         
   1  27   0         44.13         47.02        10.11 o                         
   2  27   0         25.24         17.59         8.96 o                         
   3  27   0        190.40        165.76        12.31 o                         
   4  27   0         56.82         66.73        11.14 o                         
   5  27   0          0.66          4.09         9.58 o                         
   6  27   0         56.74         50.41        11.46 o                         
   7  27   0        622.74        645.10        21.66 o                         
   8  27   0         15.75         21.00        12.66 o                         
   9  27   0          2.42          7.76        12.36 o                         
  10  27   0        242.03        252.22        18.66 o                         
  11  27   0         25.15         48.39        13.99 o                         
  12  27   0         56.38         93.83        15.81 o                         
  13  27   0         66.56         77.17        17.27 o                         
  14  27   0          7.93         18.78        19.85 o                         
  15  27   0        293.11        333.35        25.81 o                         
  16  27   0        312.35        327.46        32.52 o                         
  17  27   0        110.37        156.67        23.84 o                         
  18  27   0          4.23         30.58        20.55 o                         
  19  27   0         63.78         67.70        22.97 o                         
  20  27   0          3.83         13.43        20.33 o                         
   0  28   0        153.03        155.62        20.51 o                         
   1  28   0         32.68         10.83         9.32 o                         
   2  28   0          0.22         -3.92         8.84 o                         
   3  28   0        115.59         90.46        12.08 o                         
   4  28   0        110.63         99.05        12.53 o                         
   5  28   0        108.90        112.90        12.65 o                         
   6  28   0         22.70         14.73        10.57 o                         
   7  28   0          4.60         18.05        13.05 o                         
   8  28   0        329.17        344.80        24.43 o                         
   9  28   0          2.80          9.62        12.37 o                         
  10  28   0         69.08         54.24        26.72 o                         
  11  28   0         28.02         30.35        15.55 o                         
  12  28   0         32.69         27.78        14.61 o                         
  13  28   0         12.54         10.57        13.74 o                         
  14  28   0         39.16         63.72        15.15 o                         
  15  28   0         70.33         79.81        32.39 o                         
  16  28   0         60.64         97.25        22.97 o                         
  17  28   0         69.97         40.12        21.24 o                         
  18  28   0          2.34         13.56        19.83 o                         
   1  29   0          0.15         -5.01         9.18 o                         
   2  29   0          6.92         -9.86         9.86 o                         
   3  29   0          0.29         -0.11        10.26 o                         
   4  29   0        251.77        260.02        15.78 o                         
   5  29   0        100.84         74.33        12.32 o                         
   6  29   0          2.17          3.86        12.70 o                         
   7  29   0         67.06         52.04        14.25 o                         
   8  29   0         24.22         44.75        15.97 o                         
   9  29   0         71.85         84.80        15.56 o                         
  10  29   0          0.27        -12.61        12.61 o                         
  11  29   0         13.28         23.88        15.66 o                         
  12  29   0          0.99          4.09        15.17 o                         
  13  29   0        116.96        111.04        19.41 o                         
  14  29   0          8.50         -1.44        23.71 o                         
  15  29   0         58.89         51.94        21.91 o                         
  16  29   0         15.27        -15.34        19.17 o                         
  17  29   0         19.00         40.15        22.17 o                         
   0  30   0        185.33        242.08        24.69 o                         
   1  30   0        165.51        171.59        14.30 o                         
   2  30   0         88.54        114.08        13.61 o                         
   3  30   0        115.16        131.41        13.84 o                         
   4  30   0          4.41          6.32        10.31 o                         
   5  30   0          4.37          6.29        14.60 o                         
   6  30   0          5.96          8.77        17.80 o                         
   7  30   0        190.86        180.23        20.07 o                         
   8  30   0          5.71         -5.90        14.73 o                         
   9  30   0         31.45         39.67        17.38 o                         
  10  30   0         79.99         51.67        17.06 o                         
  11  30   0         26.62         47.37        16.74 o                         
  12  30   0        146.27        217.99        26.22 o                         
  13  30   0          2.30         33.28        16.81 o                         
  14  30   0         94.72        119.96        33.05 o                         
  15  30   0          1.00          1.09        19.76 o                         
   1  31   0          4.30         -4.27        15.19 o                         
   2  31   0        471.38        473.57        24.61 o                         
   3  31   0          8.18         12.33        13.01 o                         
   4  31   0          3.55        -17.85        17.85 o                         
   5  31   0         40.71          5.59        17.78 o                         
   6  31   0         49.31         40.49        19.06 o                         
   7  31   0         55.45         79.89        20.79 o                         
   8  31   0          5.43         -6.90        27.44 o                         
   9  31   0          3.15        -14.34        30.74 o                         
  10  31   0         17.10         20.70        20.30 o                         
  11  31   0         28.53         26.77        20.04 o                         
  12  31   0         22.31          8.48        20.30 o                         
  13  31   0         37.51         58.69        22.02 o                         
   0  32   0         15.49          3.97        23.14 o                         
   1  32   0        115.96        115.39        19.86 o                         
   2  32   0          6.99         16.09        15.87 o                         
   3  32   0         70.06         70.08        26.44 o                         
   4  32   0        132.24        119.41        22.50 o                         
   5  32   0         93.07         59.32        30.08 o                         
   6  32   0        124.58        161.00        28.76 o                         
   7  32   0          1.05         10.96        19.57 o                         
   8  32   0          7.50         -5.34        23.14 o                         
   9  32   0         45.03         33.50        20.90 o                         
  10  32   0         27.64         24.32        21.27 o                         
   1  33   0          4.44         14.54        15.89 o                         
   2  33   0         21.64          3.31        23.80 o                         
   3  33   0         37.18         69.42        25.78 o                         
   4  33   0         31.05         60.16        27.77 o                         
   5  33   0        207.08        217.26        26.80 o                         
   6  33   0         12.79         17.42        19.95 o                         
   7  33   0         36.89         44.88        30.41 o                         
   0   1   1      11565.87      12023.39        81.67 o                         
  -1   2   1        546.57        642.37         6.00 o                         
   0   2   1        892.54        898.99         7.67 o                         
   1   2   1        566.36        666.85         6.94 o                         
  -2   3   1      14610.10      15101.65       128.13 o                         
  -1   3   1       8607.59       9438.09        74.74 o                         
   0   3   1      11587.62      12127.09        86.37 o                         
   1   3   1       8608.39       9435.61        79.60 o                         
   2   3   1      14931.70      15834.37       138.12 o                         
  -3   4   1       3591.12       3578.31        37.38 o                         
  -2   4   1       9367.95      10282.48        77.34 o                         
  -1   4   1      36007.78      38889.08       286.76 o                         
   0   4   1      43484.17      46467.52       385.79 o                         
   1   4   1      35725.79      38792.33       303.13 o                         
   2   4   1       9409.14      10383.07        86.98 o                         
   3   4   1       3559.00       3628.86        40.01 o                         
  -4   5   1       3779.69       3515.39        36.61 o                         
  -3   5   1       1877.69       2124.07        21.86 o                         
  -2   5   1       9307.43      10176.82        80.23 o                         
  -1   5   1       2106.04       2193.81        19.22 o                         
   0   5   1      37522.25      38248.03       311.75 o                         
   1   5   1       2013.82       2120.24        20.28 o                         
   2   5   1       9283.06      10212.55        92.32 o                         
   3   5   1       1917.93       2205.32        27.28 o                         
   4   5   1       3754.01       3565.30        38.85 o                         
  -5   6   1       4835.03       5001.72        47.13 o                         
  -4   6   1       4979.06       4964.08        46.46 o                         
  -3   6   1       7256.37       7557.09        68.28 o                         
  -2   6   1        208.37        244.34         7.40 o                         
  -1   6   1       5740.33       6130.28        55.67 o                         
   0   6   1        145.24        258.95         6.27 o                         
   1   6   1       5608.30       5968.97        55.67 o                         
   2   6   1        219.49        262.80         4.43 o                         
   3   6   1       7103.94       7536.28        64.05 o                         
   4   6   1       5028.90       4986.69        69.28 o                         
   5   6   1       4892.05       5027.59        60.17 o                         
  -6   7   1       2859.80       3003.64        33.81 o                         
  -5   7   1       2867.29       2950.01        31.94 o                         
  -4   7   1       1570.22       1391.28        17.69 o                         
  -3   7   1       1542.93       1681.10        18.49 o                         
  -2   7   1       3777.50       3860.27        40.36 o                         
  -1   7   1       4037.87       4030.47        38.02 o                         
   0   7   1       3302.74       3345.85        32.63 o                         
   1   7   1       3911.69       3892.74        37.65 o                         
   2   7   1       3790.16       3915.70        40.06 o                         
   3   7   1       1557.47       1683.47        18.05 o                         
   4   7   1       1531.84       1349.06        18.17 o                         
   5   7   1       2835.01       2905.01        37.96 o                         
   6   7   1       2920.37       3070.75        35.06 o                         
  -7   8   1        486.51        519.20        10.59 o                         
  -6   8   1       1308.09       1291.54        16.64 o                         
  -5   8   1       7102.67       7613.82        75.98 o                         
  -4   8   1       4756.78       4528.01        43.57 o                         
  -3   8   1       2493.83       2364.94        24.85 o                         
  -2   8   1       4017.52       4244.52        43.63 o                         
  -1   8   1      10429.95      10525.71       101.79 o                         
   0   8   1       1913.76       1968.34        30.21 o                         
   1   8   1      10312.83      10494.25        94.65 o                         
   2   8   1       3922.70       4124.98        39.92 o                         
   3   8   1       2512.33       2391.28        22.85 o                         
   4   8   1       4718.66       4542.25        46.54 o                         
   5   8   1       7230.08       7716.76        83.07 o                         
   6   8   1       1312.77       1327.05        22.96 o                         
   7   8   1        486.17        521.22         9.01 o                         
  -8   9   1       6672.73       6763.93        69.23 o                         
  -7   9   1       4754.60       4601.05        45.43 o                         
  -6   9   1       1917.34       2055.61        23.16 o                         
  -5   9   1        574.47        587.47         9.80 o                         
  -4   9   1       5167.31       5485.14        51.69 o                         
  -3   9   1       1295.59       1372.03        18.05 o                         
  -2   9   1       7536.21       7344.08        73.49 o                         
  -1   9   1       7682.64       7954.00        78.58 o                         
   0   9   1      22985.72      24842.85       218.99 o                         
   1   9   1       7621.25       7886.93        78.55 o                         
   2   9   1       7570.54       7403.22        67.94 o                         
   3   9   1       1261.79       1378.52        14.95 o                         
   4   9   1       5076.31       5368.92        55.24 o                         
   5   9   1        597.42        591.91        10.16 o                         
   6   9   1       1999.50       2109.14        29.69 o                         
   7   9   1       4768.66       4649.08        48.18 o                         
   8   9   1       6579.71       6588.73        67.39 o                         
  -9  10   1       2733.10       2695.24        29.46 o                         
  -8  10   1         97.35        126.09         5.76 o                         
  -7  10   1       1420.44       1394.13        17.74 o                         
  -6  10   1        715.32        753.43        12.62 o                         
  -5  10   1        717.38        829.26        12.29 o                         
  -4  10   1       1066.92       1053.00        15.48 o                         
  -3  10   1        169.05        145.13         5.58 o                         
  -2  10   1       4142.61       4171.62        44.26 o                         
  -1  10   1       6063.73       6273.46        63.92 o                         
   0  10   1      18008.56      19235.23       160.08 o                         
   1  10   1       6034.83       6302.84        59.09 o                         
   2  10   1       4098.38       4131.57        37.79 o                         
   3  10   1        165.01        141.37         5.92 o                         
   4  10   1       1041.61       1033.58        14.16 o                         
   5  10   1        692.99        784.89        12.62 o                         
   6  10   1        695.95        721.67        13.05 o                         
   7  10   1       1381.87       1376.58        25.57 o                         
   8  10   1         95.90        119.16         5.27 o                         
   9  10   1       2662.07       2626.08        30.82 o                         
 -10  11   1       3961.52       3893.59        40.58 o                         
  -9  11   1        499.32        473.19        10.89 o                         
  -8  11   1        139.19        122.54         6.19 o                         
  -7  11   1        885.38        877.68        13.45 o                         
  -6  11   1        608.38        631.09        11.08 o                         
  -5  11   1       3325.37       3309.02        34.76 o                         
  -4  11   1       9612.92       9968.90        97.97 o                         
  -3  11   1       1346.07       1373.53        18.90 o                         
  -2  11   1       1481.74       1609.38        22.72 o                         
  -1  11   1       3469.92       3550.69        35.96 o                         
   0  11   1          0.25          8.97         3.49 o                         
   1  11   1       3498.75       3603.49        33.44 o                         
   2  11   1       1510.51       1674.68        21.30 o                         
   3  11   1       1299.92       1353.35        15.34 o                         
   4  11   1       9398.23       9771.98        89.97 o                         
   5  11   1       3288.49       3336.47        33.86 o                         
   6  11   1        589.55        601.99        10.60 o                         
   7  11   1        878.00        837.58        15.13 o                         
   8  11   1        133.89        121.68         6.35 o                         
   9  11   1        503.77        505.44        15.52 o                         
  10  11   1       3953.73       3822.94        42.76 o                         
 -11  12   1       2581.56       2295.42        27.58 o                         
 -10  12   1        740.48        881.65        14.55 o                         
  -9  12   1        397.38        404.93         9.81 o                         
  -8  12   1        380.95        424.98        10.38 o                         
  -7  12   1       1897.94       1874.55        22.92 o                         
  -6  12   1       4521.01       4694.27        47.09 o                         
  -5  12   1       1503.96       1491.22        20.83 o                         
  -4  12   1       2116.29       2530.80        30.40 o                         
  -3  12   1       2102.87       2170.05        26.83 o                         
  -2  12   1       1518.94       1561.27        22.03 o                         
  -1  12   1       2786.00       2814.44        29.78 o                         
   0  12   1       1085.02        948.03        11.93 o                         
   1  12   1       2760.37       2802.92        27.37 o                         
   2  12   1       1553.15       1619.71        17.61 o                         
   3  12   1       2063.18       2151.02        22.32 o                         
   4  12   1       2088.67       2507.12        27.02 o                         
   5  12   1       1507.55       1475.97        18.23 o                         
   6  12   1       4525.95       4686.97        43.68 o                         
   7  12   1       1921.50       1907.92        26.74 o                         
   8  12   1        385.56        437.58        11.33 o                         
   9  12   1        394.24        383.81        14.93 o                         
  10  12   1        739.65        870.08        14.85 o                         
  11  12   1       2607.07       2278.05        28.76 o                         
 -12  13   1         77.36         60.90         5.74 o                         
 -11  13   1        223.76        191.32         7.86 o                         
 -10  13   1       1305.35       1343.24        19.22 o                         
  -9  13   1        280.90        322.18         9.38 o                         
  -8  13   1        468.77        355.63         9.48 o                         
  -7  13   1        447.47        442.84        10.96 o                         
  -6  13   1       2322.92       2337.62        29.42 o                         
  -5  13   1       1759.19       1629.54        22.89 o                         
  -4  13   1       2960.66       3385.12        38.81 o                         
  -3  13   1        520.48        585.73        12.17 o                         
  -2  13   1       1602.55       1769.87        23.74 o                         
  -1  13   1        431.18        433.89        10.19 o                         
   0  13   1        815.84        892.13        11.73 o                         
   1  13   1        427.53        436.95        13.15 o                         
   2  13   1       1646.34       1836.51        21.96 o                         
   3  13   1        540.99        590.78         9.89 o                         
   4  13   1       2936.84       3353.73        34.68 o                         
   5  13   1       1767.70       1693.41        20.20 o                         
   6  13   1       2323.69       2313.91        24.82 o                         
   7  13   1        447.06        469.87        11.88 o                         
   8  13   1        443.33        336.44        10.84 o                         
   9  13   1        286.47        337.99        10.06 o                         
  10  13   1       1296.27       1313.24        20.28 o                         
  11  13   1        218.33        209.45        11.33 o                         
  12  13   1         75.53         54.71         5.89 o                         
 -13  14   1        252.29        207.49         9.99 o                         
 -12  14   1        131.41        131.31         7.01 o                         
 -11  14   1        556.96        578.82        12.51 o                         
 -10  14   1        473.83        484.26        16.79 o                         
  -9  14   1       2095.54       2028.23        25.36 o                         
  -8  14   1        233.75        226.81         9.44 o                         
  -7  14   1       3168.74       3140.66        37.56 o                         
  -6  14   1       2582.23       2645.08        33.05 o                         
  -5  14   1        283.64        330.59        10.94 o                         
  -4  14   1        144.74        131.44         6.80 o                         
  -3  14   1       1241.92       1259.65        19.19 o                         
  -2  14   1        277.43        260.79         7.67 o                         
  -1  14   1       3182.41       2997.55        32.71 o                         
   0  14   1       3388.89       3572.76        34.41 o                         
   1  14   1       3228.47       3113.71        30.25 o                         
   2  14   1        272.78        264.43         6.68 o                         
   3  14   1       1243.17       1277.84        18.14 o                         
   4  14   1        137.35        121.57         5.11 o                         
   5  14   1        263.45        286.01         7.77 o                         
   6  14   1       2590.04       2650.93        27.88 o                         
   7  14   1       3133.63       3063.49        34.25 o                         
   8  14   1        242.69        247.07         8.82 o                         
   9  14   1       2075.06       1989.01        26.87 o                         
  10  14   1        463.80        500.41        12.36 o                         
  11  14   1        577.90        593.96        13.42 o                         
  12  14   1        130.21        118.70         6.85 o                         
  13  14   1        259.88        211.65         8.89 o                         
 -14  15   1        173.65        180.65        10.03 o                         
 -13  15   1        427.55        410.85        11.58 o                         
 -12  15   1        358.36        354.47        10.68 o                         
 -11  15   1         64.89         61.90         6.20 o                         
 -10  15   1        213.77        235.38         8.75 o                         
  -9  15   1        429.44        465.83        14.34 o                         
  -8  15   1        202.53        227.24         9.22 o                         
  -7  15   1          8.62          9.24         5.32 o                         
  -6  15   1       1273.98       1144.10        19.06 o                         
  -5  15   1        183.22        221.23         9.46 o                         
  -4  15   1        685.54        743.09        14.67 o                         
  -3  15   1         56.16         45.73         7.39 o                         
  -2  15   1        653.02        623.39        17.97 o                         
  -1  15   1       3559.01       3722.28        39.42 o                         
   0  15   1        545.10        707.08        14.49 o                         
   1  15   1       3575.78       3832.43        36.54 o                         
   2  15   1        655.63        612.12        12.71 o                         
   3  15   1         63.01         42.34         4.53 o                         
   4  15   1        699.07        782.79        12.46 o                         
   5  15   1        182.61        228.77         9.03 o                         
   6  15   1       1278.86       1141.20        15.56 o                         
   7  15   1         10.41         16.24         5.38 o                         
   8  15   1        206.46        229.54         8.28 o                         
   9  15   1        428.51        442.05        13.68 o                         
  10  15   1        218.90        244.96         9.30 o                         
  11  15   1         73.33         77.73         9.71 o                         
  12  15   1        367.60        342.93        11.04 o                         
  13  15   1        423.34        405.12        12.96 o                         
  14  15   1        164.18        174.57         8.66 o                         
 -15  16   1         36.42         28.20         7.48 o                         
 -14  16   1        268.96        266.66        12.04 o                         
 -13  16   1       1704.30       1629.89        26.25 o                         
 -12  16   1         94.87         83.26         7.09 o                         
 -11  16   1        108.53        100.62         7.26 o                         
 -10  16   1        126.59        139.57        11.74 o                         
  -9  16   1       1097.86       1046.11        18.93 o                         
  -8  16   1        669.10        727.27        15.39 o                         
  -7  16   1        158.06        168.88         8.63 o                         
  -6  16   1       1214.96       1290.19        20.91 o                         
  -5  16   1        435.03        377.51        12.22 o                         
  -4  16   1        790.99        852.92        16.37 o                         
  -3  16   1       3805.58       3656.75        43.02 o                         
  -2  16   1       1102.80       1141.43        17.98 o                         
  -1  16   1        131.25        115.62         6.63 o                         
   0  16   1       2061.56       2050.91        22.55 o                         
   1  16   1        120.12        117.42         9.41 o                         
   2  16   1       1092.33       1133.51        19.46 o                         
   3  16   1       3784.38       3677.18        36.16 o                         
   4  16   1        794.55        808.53        20.70 o                         
   5  16   1        464.34        413.38         9.37 o                         
   6  16   1       1213.97       1288.64        19.01 o                         
   7  16   1        164.08        192.50        11.51 o                         
   8  16   1        664.79        697.12        13.94 o                         
   9  16   1       1090.64       1017.89        17.14 o                         
  10  16   1        135.56        141.84         8.42 o                         
  11  16   1        105.90         94.97         7.51 o                         
  12  16   1         86.23         75.91         8.39 o                         
  13  16   1       1697.35       1578.64        24.90 o                         
  14  16   1        271.47        269.69        12.90 o                         
  15  16   1         41.01         31.00         8.86 o                         
 -16  17   1        823.09        786.32        18.99 o                         
 -15  17   1          9.30         28.12         7.96 o                         
 -14  17   1       1484.65       1401.21        25.01 o                         
 -13  17   1        119.10        121.64         9.21 o                         
 -12  17   1         73.23         70.42         8.33 o                         
 -11  17   1        559.95        557.50        19.84 o                         
 -10  17   1        692.56        687.24        15.82 o                         
  -9  17   1        546.50        538.55        24.67 o                         
  -8  17   1       5306.20       5057.98        57.13 o                         
  -7  17   1        445.58        440.07        13.01 o                         
  -6  17   1        196.47        200.83         9.20 o                         
  -5  17   1        589.03        626.12        14.45 o                         
  -4  17   1       1228.95       1197.63        22.42 o                         
  -3  17   1        294.27        306.71        11.14 o                         
  -2  17   1       1915.47       1742.29        25.44 o                         
  -1  17   1        560.49        571.58        13.65 o                         
   0  17   1       1831.91       1990.36        24.61 o                         
   1  17   1        555.71        563.29        11.72 o                         
   2  17   1       1913.59       1756.97        22.66 o                         
   3  17   1        297.49        311.67         9.52 o                         
   4  17   1       1251.52       1212.29        21.70 o                         
   5  17   1        584.51        615.93        15.19 o                         
   6  17   1        196.09        202.12         8.20 o                         
   7  17   1        460.25        434.75        13.55 o                         
   8  17   1       5290.97       4916.09        52.20 o                         
   9  17   1        545.60        515.17        12.92 o                         
  10  17   1        691.64        651.86        15.24 o                         
  11  17   1        569.18        577.79        13.81 o                         
  12  17   1         71.79         73.17         7.21 o                         
  13  17   1        116.95        104.31        10.17 o                         
  14  17   1       1453.43       1410.45        27.33 o                         
  15  17   1         10.47         37.55         9.06 o                         
  16  17   1        831.21        807.27        21.29 o                         
 -17  18   1        203.27        216.71        12.13 o                         
 -16  18   1        637.94        596.55        17.75 o                         
 -15  18   1        504.64        517.69        16.19 o                         
 -14  18   1         68.29         54.48         8.59 o                         
 -13  18   1        134.53        137.72        13.33 o                         
 -12  18   1        331.85        341.59        21.86 o                         
 -11  18   1       1104.54       1004.16        22.73 o                         
 -10  18   1       1721.49       1639.21        26.31 o                         
  -9  18   1        475.88        462.25        16.09 o                         
  -8  18   1        725.21        723.80        16.74 o                         
  -7  18   1       2154.62       2077.15        29.57 o                         
  -6  18   1        181.25        183.08         9.51 o                         
  -5  18   1         89.10         82.82         7.54 o                         
  -4  18   1        464.48        473.36        13.26 o                         
  -3  18   1        225.32        203.74         9.46 o                         
  -2  18   1        498.72        531.26        13.83 o                         
  -1  18   1       5021.93       4729.19        54.04 o                         
   0  18   1         81.56         74.22         7.66 o                         
   1  18   1       5024.25       4766.00        49.34 o                         
   2  18   1        492.37        525.54        11.95 o                         
   3  18   1        224.74        187.48        10.52 o                         
   4  18   1        465.20        485.75        11.89 o                         
   5  18   1         87.00         92.42         6.77 o                         
   6  18   1        192.86        182.63         9.42 o                         
   7  18   1       2122.92       2001.94        26.83 o                         
   8  18   1        731.28        767.30        15.56 o                         
   9  18   1        482.43        442.98        12.63 o                         
  10  18   1       1737.44       1641.12        25.69 o                         
  11  18   1       1074.94        987.36        18.41 o                         
  12  18   1        343.30        361.67        11.77 o                         
  13  18   1        132.04        141.54        10.27 o                         
  14  18   1         65.75         73.99         8.86 o                         
  15  18   1        495.91        497.81        29.22 o                         
  16  18   1        633.38        622.40        17.09 o                         
  17  18   1        203.67        231.81        13.64 o                         
 -18  19   1         53.32         47.15        11.88 o                         
 -17  19   1        297.99        253.94        14.34 o                         
 -16  19   1        281.20        291.81        13.63 o                         
 -15  19   1       1092.12       1054.28        22.70 o                         
 -14  19   1        171.75        168.78        12.45 o                         
 -13  19   1         44.92         37.79         9.71 o                         
 -12  19   1       1236.89       1199.90        26.01 o                         
 -11  19   1        377.64        376.64        15.73 o                         
 -10  19   1        943.45        849.38        21.64 o                         
  -9  19   1         41.37         57.63         8.43 o                         
  -8  19   1        380.67        395.22        13.46 o                         
  -7  19   1        341.83        329.80        12.40 o                         
  -6  19   1        968.32        879.74        18.82 o                         
  -5  19   1        765.68        701.71        16.62 o                         
  -4  19   1        274.23        301.30        11.47 o                         
  -3  19   1       1069.80        994.23        19.07 o                         
  -2  19   1        951.58        960.99        18.82 o                         
  -1  19   1       1596.68       1512.65        24.37 o                         
   0  19   1       3030.91       2879.38        37.28 o                         
   1  19   1       1589.61       1506.36        27.45 o                         
   2  19   1        983.38        981.37        18.80 o                         
   3  19   1       1069.40        983.22        20.96 o                         
   4  19   1        278.37        324.51        13.65 o                         
   5  19   1        781.80        741.07        15.01 o                         
   6  19   1        988.88        919.22        16.89 o                         
   7  19   1        341.58        347.61        11.39 o                         
   8  19   1        382.08        352.02        13.09 o                         
   9  19   1         37.26         46.84         7.41 o                         
  10  19   1        947.23        898.21        17.51 o                         
  11  19   1        372.17        368.36        14.72 o                         
  12  19   1       1237.32       1195.28        23.12 o                         
  13  19   1         39.71         52.78         8.59 o                         
  14  19   1        171.90        171.98        11.01 o                         
  15  19   1       1104.80       1064.09        22.44 o                         
  16  19   1        272.05        295.77        14.78 o                         
  17  19   1        292.76        262.40        15.40 o                         
  18  19   1         53.28         44.85        12.06 o                         
 -19  20   1         59.09         45.57        13.79 o                         
 -18  20   1         31.29         37.15        12.63 o                         
 -17  20   1        373.23        350.17        17.10 o                         
 -16  20   1        197.23        216.61        14.19 o                         
 -15  20   1        129.72        139.28        12.26 o                         
 -14  20   1        455.88        466.97        17.62 o                         
 -13  20   1        389.12        446.43        17.54 o                         
 -12  20   1        260.01        274.72        14.28 o                         
 -11  20   1        131.39        116.93        11.13 o                         
 -10  20   1       1028.65       1031.37        24.07 o                         
  -9  20   1       1889.58       1835.00        32.34 o                         
  -8  20   1        749.35        731.73        17.72 o                         
  -7  20   1         84.06         71.05         8.66 o                         
  -6  20   1         78.44         91.18         8.38 o                         
  -5  20   1        941.29        816.63        18.15 o                         
  -4  20   1       1822.32       1840.81        38.04 o                         
  -3  20   1       2775.42       2615.74        35.74 o                         
  -2  20   1        583.86        614.78        19.11 o                         
  -1  20   1       1145.76       1254.88        28.49 o                         
   0  20   1        100.16        151.26         9.48 o                         
   1  20   1       1178.19       1256.00        22.11 o                         
   2  20   1        581.47        625.88        16.12 o                         
   3  20   1       2834.92       2652.06        36.25 o                         
   4  20   1       1819.01       1828.67        28.54 o                         
   5  20   1        962.24        878.19        18.68 o                         
   6  20   1         89.88         94.09         8.85 o                         
   7  20   1         81.69         64.48         8.42 o                         
   8  20   1        732.99        696.27        17.45 o                         
   9  20   1       1879.41       1764.50        25.85 o                         
  10  20   1       1025.95       1046.17        19.11 o                         
  11  20   1        131.10        142.67        10.33 o                         
  12  20   1        250.04        263.59        12.54 o                         
  13  20   1        379.12        414.26        15.11 o                         
  14  20   1        465.73        490.07        16.28 o                         
  15  20   1        130.83        141.57        11.01 o                         
  16  20   1        200.86        248.85        14.33 o                         
  17  20   1        375.04        374.43        21.66 o                         
  18  20   1         32.25         33.71        11.94 o                         
  19  20   1         59.95         44.73        12.61 o                         
 -20  21   1        415.30        437.25        27.56 o                         
 -19  21   1          9.01         32.05        12.59 o                         
 -18  21   1        110.97        104.67        15.15 o                         
 -17  21   1         15.91         17.72        11.97 o                         
 -16  21   1        362.48        328.15        20.59 o                         
 -15  21   1        197.34        210.00        14.14 o                         
 -14  21   1        475.83        497.61        18.72 o                         
 -13  21   1        407.09        456.76        25.92 o                         
 -12  21   1        820.67        816.65        24.84 o                         
 -11  21   1         39.00         34.88         9.65 o                         
 -10  21   1        254.08        225.07        13.38 o                         
  -9  21   1        571.44        590.53        30.36 o                         
  -8  21   1        405.15        386.35        16.42 o                         
  -7  21   1        356.01        370.11        13.75 o                         
  -6  21   1          7.28         13.92         7.59 o                         
  -5  21   1        466.09        431.28        14.33 o                         
  -4  21   1        614.13        621.87        16.39 o                         
  -3  21   1        370.82        400.56        13.91 o                         
  -2  21   1       4495.30       4424.18        53.35 o                         
  -1  21   1         31.24         61.02         8.37 o                         
   0  21   1       1142.79       1059.06        20.83 o                         
   1  21   1         30.69         37.17        12.05 o                         
   2  21   1       4571.72       4517.48        50.69 o                         
   3  21   1        363.03        385.41        14.16 o                         
   4  21   1        597.00        578.89        16.14 o                         
   5  21   1        455.48        426.52        14.33 o                         
   6  21   1          8.66         13.90         7.65 o                         
   7  21   1        368.27        363.78        13.61 o                         
   8  21   1        404.80        380.25        13.95 o                         
   9  21   1        578.98        589.30        19.96 o                         
  10  21   1        252.59        249.68        14.04 o                         
  11  21   1         40.09         52.64        10.28 o                         
  12  21   1        815.46        791.33        22.03 o                         
  13  21   1        411.11        449.31        26.60 o                         
  14  21   1        470.10        479.42        21.83 o                         
  15  21   1        204.78        220.33        13.93 o                         
  16  21   1        350.58        318.79        21.35 o                         
  17  21   1         16.85          7.72        13.59 o                         
  18  21   1        111.36        147.57        18.06 o                         
  19  21   1          8.70         24.25        13.86 o                         
  20  21   1        424.87        471.69        32.02 o                         
 -21  22   1        140.44        194.96        25.00 o                         
 -20  22   1         53.67         67.36        14.95 o                         
 -19  22   1         91.87         96.40        15.08 o                         
 -18  22   1         53.67         45.43        13.10 o                         
 -17  22   1         75.66         77.93        14.14 o                         
 -16  22   1        131.67        138.24        15.40 o                         
 -15  22   1         36.90         44.52        14.17 o                         
 -14  22   1         82.77         93.51        11.52 o                         
 -13  22   1        123.13        139.81        16.96 o                         
 -12  22   1        607.85        622.27        20.41 o                         
 -11  22   1        840.86        820.91        38.63 o                         
 -10  22   1        629.82        611.20        19.76 o                         
  -9  22   1        621.81        608.67        19.32 o                         
  -8  22   1       1448.32       1457.68        32.07 o                         
  -7  22   1        424.30        441.37        16.88 o                         
  -6  22   1         86.05         72.18         9.03 o                         
  -5  22   1        547.09        537.43        15.84 o                         
  -4  22   1        589.29        538.20        16.57 o                         
  -3  22   1        840.18        849.79        19.01 o                         
  -2  22   1        575.26        595.48        16.54 o                         
  -1  22   1        554.69        541.91        18.53 o                         
   0  22   1          1.29         21.88         8.61 o                         
   1  22   1        553.72        577.37        16.59 o                         
   2  22   1        579.11        636.65        16.98 o                         
   3  22   1        832.09        846.37        19.53 o                         
   4  22   1        579.31        526.09        18.79 o                         
   5  22   1        546.41        537.33        16.00 o                         
   6  22   1         90.86         79.63         8.95 o                         
   7  22   1        425.34        418.53        19.41 o                         
   8  22   1       1474.31       1412.25        27.50 o                         
   9  22   1        619.00        608.69        23.16 o                         
  10  22   1        626.27        611.23        20.04 o                         
  11  22   1        859.72        808.63        21.90 o                         
  12  22   1        597.17        618.07        19.80 o                         
  13  22   1        122.15        115.84        11.92 o                         
  14  22   1         89.28         98.49        16.22 o                         
  15  22   1         36.75         55.59        12.87 o                         
  16  22   1        134.55        152.10        17.88 o                         
  17  22   1         69.44         81.43        15.84 o                         
  18  22   1         54.52         32.10        14.61 o                         
  19  22   1         90.30         99.86        17.63 o                         
  20  22   1         52.47         83.42        16.79 o                         
  21  22   1        145.82        173.23        24.29 o                         
 -22  23   1         73.02         89.79        18.45 o                         
 -21  23   1         52.49         43.62        15.06 o                         
 -20  23   1         62.18        103.50        16.08 o                         
 -19  23   1        138.33        182.05        17.51 o                         
 -18  23   1        187.79        184.79        17.40 o                         
 -17  23   1         96.58         98.87        15.01 o                         
 -16  23   1        318.95        365.13        20.75 o                         
 -15  23   1         16.43         15.92        11.80 o                         
 -14  23   1         98.67        123.59        12.73 o                         
 -13  23   1         35.87         33.11        10.27 o                         
 -12  23   1        263.28        241.11        14.53 o                         
 -11  23   1        282.94        288.69        15.08 o                         
 -10  23   1        176.61        181.20        14.41 o                         
  -9  23   1        152.04        142.95        13.84 o                         
  -8  23   1        434.03        427.04        19.11 o                         
  -7  23   1        400.54        405.38        18.60 o                         
  -6  23   1        172.58        176.04        13.96 o                         
  -5  23   1        224.09        213.10        14.59 o                         
  -4  23   1        777.30        772.74        20.57 o                         
  -3  23   1         24.22         34.07         9.39 o                         
  -2  23   1        838.77        797.12        20.84 o                         
  -1  23   1       1446.68       1441.32        27.96 o                         
   0  23   1        152.58        206.78        11.62 o                         
   1  23   1       1426.83       1350.48        25.21 o                         
   2  23   1        843.54        835.29        21.09 o                         
   3  23   1         24.92         42.85        10.99 o                         
   4  23   1        770.53        752.65        18.79 o                         
   5  23   1        220.12        215.41        11.65 o                         
   6  23   1        170.98        169.22        11.04 o                         
   7  23   1        414.30        395.06        14.76 o                         
   8  23   1        440.50        406.18        15.10 o                         
   9  23   1        154.83        158.58        13.14 o                         
  10  23   1        167.35        175.70        13.37 o                         
  11  23   1        278.34        288.88        15.31 o                         
  12  23   1        263.34        288.76        15.22 o                         
  13  23   1         32.82         27.33        11.44 o                         
  14  23   1        102.57         99.28        13.86 o                         
  15  23   1         15.45         16.94        14.08 o                         
  16  23   1        317.01        362.64        47.61 o                         
  17  23   1         95.79        138.27        17.88 o                         
  18  23   1        192.88        195.17        19.93 o                         
  19  23   1        137.32        134.00        18.81 o                         
  20  23   1         61.93         57.25        17.17 o                         
  21  23   1         52.44         42.68        19.86 o                         
  22  23   1         75.13         81.52        22.20 o                         
 -23  24   1         14.08         53.97        23.60 o                         
 -22  24   1         28.66         62.17        19.03 o                         
 -21  24   1         32.43         36.21        20.29 o                         
 -20  24   1        106.10        129.74        20.00 o                         
 -19  24   1         90.81        105.02        19.59 o                         
 -18  24   1         88.82         83.51        17.88 o                         
 -17  24   1         29.11         49.81        16.50 o                         
 -16  24   1         65.62         64.53        16.75 o                         
 -15  24   1        123.84        127.97        19.03 o                         
 -14  24   1        100.19        118.82        18.08 o                         
 -13  24   1        177.02        180.35        15.84 o                         
 -12  24   1        148.35        154.63        14.95 o                         
 -11  24   1         80.86         62.53        12.39 o                         
 -10  24   1        147.63        144.10        14.31 o                         
  -9  24   1        346.07        327.58        17.79 o                         
  -8  24   1         57.93         68.81        12.46 o                         
  -7  24   1         35.83         22.89        10.72 o                         
  -6  24   1        346.77        370.02        23.47 o                         
  -5  24   1         46.76         39.19        13.07 o                         
  -4  24   1        530.56        506.41        20.03 o                         
  -3  24   1        165.22        146.29        14.63 o                         
  -2  24   1        191.34        196.22        12.60 o                         
  -1  24   1        476.09        494.76        16.17 o                         
   0  24   1         10.52         26.94         8.43 o                         
   1  24   1        492.12        493.36        16.19 o                         
   2  24   1        189.66        200.65        11.64 o                         
   3  24   1        170.04        166.54        11.23 o                         
   4  24   1        531.16        542.34        16.68 o                         
   5  24   1         47.47         48.76         9.03 o                         
   6  24   1        345.16        335.92        14.00 o                         
   7  24   1         34.14         29.79         9.86 o                         
   8  24   1         60.33         75.67        11.36 o                         
   9  24   1        326.89        305.27        15.65 o                         
  10  24   1        147.10        157.14        13.32 o                         
  11  24   1         76.92         81.19        11.72 o                         
  12  24   1        146.25        153.83        15.29 o                         
  13  24   1        169.12        153.96        15.10 o                         
  14  24   1         97.44         73.44        16.60 o                         
  15  24   1        125.53        114.89        17.74 o                         
  16  24   1         64.92         82.96        28.12 o                         
  17  24   1         28.60         41.44        14.90 o                         
  18  24   1         88.02         68.36        17.07 o                         
  19  24   1         91.66         88.97        17.67 o                         
  20  24   1        106.20        118.71        18.81 o                         
  21  24   1         33.57         44.54        20.23 o                         
  22  24   1         27.74         39.95        20.55 o                         
  23  24   1         14.37         45.89        22.20 o                         
 -22  25   1          1.68        -10.86        20.77 o                         
 -21  25   1         12.36         27.44        22.42 o                         
 -20  25   1         47.38         69.14        25.31 o                         
 -19  25   1         32.37         29.49        18.03 o                         
 -18  25   1          8.85          9.95        16.12 o                         
 -17  25   1         13.59         26.97        16.65 o                         
 -16  25   1        151.77        161.95        20.91 o                         
 -15  25   1         84.30        117.98        19.10 o                         
 -14  25   1         15.89         27.38        15.33 o                         
 -13  25   1         56.45         54.54        17.13 o                         
 -12  25   1        114.02        112.65        14.22 o                         
 -11  25   1        205.69        219.97        17.46 o                         
 -10  25   1        125.42        135.15        17.65 o                         
  -9  25   1        234.30        222.56        16.42 o                         
  -8  25   1        268.06        301.91        17.38 o                         
  -7  25   1        122.30        137.86        18.80 o                         
  -6  25   1        302.22        312.74        18.03 o                         
  -5  25   1        318.12        423.34        32.06 o                         
  -4  25   1        232.01        246.57        16.60 o                         
  -3  25   1        128.00        114.21        13.25 o                         
  -2  25   1         80.89         59.26         9.56 o                         
  -1  25   1        182.35        205.00        12.32 o                         
   0  25   1        700.24        661.33        18.82 o                         
   1  25   1        185.06        188.05        11.99 o                         
   2  25   1         81.31         92.29        10.16 o                         
   3  25   1        128.45        127.32        10.97 o                         
   4  25   1        239.14        234.70        12.85 o                         
   5  25   1        318.56        389.07        15.20 o                         
   6  25   1        307.37        341.23        14.32 o                         
   7  25   1        121.96        109.58        12.52 o                         
   8  25   1        264.10        249.86        15.22 o                         
   9  25   1        231.26        221.11        14.77 o                         
  10  25   1        125.29        166.05        13.61 o                         
  11  25   1        202.84        203.22        16.48 o                         
  12  25   1        115.22        117.35        16.79 o                         
  13  25   1         54.56         66.55        13.75 o                         
  14  25   1         14.80         11.43        11.86 o                         
  15  25   1         83.96         97.89        18.20 o                         
  16  25   1        153.70        137.35        19.14 o                         
  17  25   1         14.39         23.49        14.82 o                         
  18  25   1          9.92         15.65        21.55 o                         
  19  25   1         33.18         32.28        16.30 o                         
  20  25   1         49.16         71.55        38.21 o                         
  21  25   1         12.81          8.06        19.15 o                         
  22  25   1          1.56          6.29        27.11 o                         
 -21  26   1         30.65         35.80        22.42 o                         
 -20  26   1          7.32        -18.89        18.89 o                         
 -19  26   1         79.17        101.78        29.09 o                         
 -18  26   1         33.97         34.66        17.41 o                         
 -17  26   1        198.09        233.60        37.76 o                         
 -16  26   1          7.65          3.71        16.18 o                         
 -15  26   1         46.03         70.27        17.38 o                         
 -14  26   1        117.26        140.06        22.57 o                         
 -13  26   1        131.30        150.06        19.53 o                         
 -12  26   1         56.25         38.56        16.40 o                         
 -11  26   1        130.96        133.19        14.97 o                         
 -10  26   1         99.91        126.50        16.96 o                         
  -9  26   1        114.08         98.96        14.69 o                         
  -8  26   1         58.84         51.82        12.28 o                         
  -7  26   1        190.95        199.34        20.52 o                         
  -6  26   1         57.95         66.58        12.42 o                         
  -5  26   1        160.12        153.52        13.98 o                         
  -4  26   1        148.64        164.30        13.38 o                         
  -3  26   1         28.65         29.69        10.14 o                         
  -2  26   1        421.20        470.94        18.69 o                         
  -1  26   1        811.57        820.87        21.27 o                         
   0  26   1        400.82        432.40        16.12 o                         
   1  26   1        828.78        870.56        21.30 o                         
   2  26   1        417.91        426.81        16.19 o                         
   3  26   1         27.81         36.10         9.56 o                         
   4  26   1        152.26        157.01        11.71 o                         
   5  26   1        167.30        178.47        17.20 o                         
   6  26   1         57.38         67.26        11.53 o                         
   7  26   1        189.28        195.89        14.81 o                         
   8  26   1         58.43         51.83        11.57 o                         
   9  26   1        121.84         69.43        13.59 o                         
  10  26   1         96.98         82.48        14.36 o                         
  11  26   1        127.81        150.57        16.32 o                         
  12  26   1         54.91         48.50        15.27 o                         
  13  26   1        132.53        148.13        16.53 o                         
  14  26   1        116.92        136.03        19.42 o                         
  15  26   1         47.27         50.51        20.32 o                         
  16  26   1          8.08         10.86        15.80 o                         
  17  26   1        199.77        176.54        20.98 o                         
  18  26   1         36.13         51.50        17.48 o                         
  19  26   1         78.34         52.89        20.10 o                         
  20  26   1          6.61        -15.55        16.44 o                         
  21  26   1         31.98         36.76        24.79 o                         
 -20  27   1         32.64         55.25        22.89 o                         
 -19  27   1          6.40         14.48        21.70 o                         
 -18  27   1          1.60         47.40        22.02 o                         
 -17  27   1         62.05         65.45        23.37 o                         
 -16  27   1         19.85          7.21        19.57 o                         
 -15  27   1         80.88         43.17        17.22 o                         
 -14  27   1         56.68         77.96        18.72 o                         
 -13  27   1         73.32         74.04        17.86 o                         
 -12  27   1         93.55         80.33        17.87 o                         
 -11  27   1         17.01          7.27        16.67 o                         
 -10  27   1        243.04        255.56        17.77 o                         
  -9  27   1         13.04         16.86        13.84 o                         
  -8  27   1         30.78         35.82        12.20 o                         
  -7  27   1         75.20         79.09        14.12 o                         
  -6  27   1         73.56         75.81        11.91 o                         
  -5  27   1         12.19         27.48        10.37 o                         
  -4  27   1        159.79        182.37        13.84 o                         
  -3  27   1         44.42         62.46        11.53 o                         
  -2  27   1        568.45        577.39        22.32 o                         
  -1  27   1        196.59        205.57        14.38 o                         
   0  27   1         23.33         43.53         9.68 o                         
   1  27   1        196.62        222.93        18.63 o                         
   2  27   1        568.15        565.34        19.17 o                         
   3  27   1         46.60         56.67        10.34 o                         
   4  27   1        162.18        178.25        12.06 o                         
   5  27   1         13.29          3.75        12.65 o                         
   6  27   1         71.85        126.60        13.73 o                         
   7  27   1         75.66         80.54        12.49 o                         
   8  27   1         34.32         40.99        12.66 o                         
   9  27   1         13.23         31.33        13.36 o                         
  10  27   1        245.06        246.55        18.23 o                         
  11  27   1         16.16         14.56        12.51 o                         
  12  27   1         93.44         88.63        15.09 o                         
  13  27   1         72.63         89.05        15.01 o                         
  14  27   1         57.98         65.85        17.46 o                         
  15  27   1         82.38         88.54        18.67 o                         
  16  27   1         20.22          6.98        18.32 o                         
  17  27   1         62.80         49.15        17.61 o                         
  18  27   1          1.53        -16.28        16.28 o                         
  19  27   1          6.77         11.85        19.06 o                         
  20  27   1         32.01         52.65        21.49 o                         
 -18  28   1        118.03        152.98        26.38 o                         
 -17  28   1         11.14        -18.63        25.12 o                         
 -16  28   1          4.57         13.62        18.43 o                         
 -15  28   1         34.13         -7.13        18.72 o                         
 -14  28   1         34.28         35.97        20.61 o                         
 -13  28   1         61.06         32.26        20.23 o                         
 -12  28   1         28.68         12.81        15.70 o                         
 -11  28   1        167.10        213.20        22.16 o                         
 -10  28   1          8.92         23.07        15.12 o                         
  -9  28   1        170.70        147.79        15.87 o                         
  -8  28   1         94.16         89.12        12.85 o                         
  -7  28   1         74.73        120.42        18.30 o                         
  -6  28   1         54.05         56.51        12.40 o                         
  -5  28   1         87.32         93.22        15.53 o                         
  -4  28   1         55.06         52.64        11.70 o                         
  -3  28   1         55.76         68.86        12.00 o                         
  -2  28   1        140.48        132.95        15.40 o                         
  -1  28   1        121.50        121.55        12.92 o                         
   0  28   1        172.90        180.36        14.13 o                         
   1  28   1        119.46        130.54        12.98 o                         
   2  28   1        135.80        125.52        11.61 o                         
   3  28   1         55.00         52.71        10.58 o                         
   4  28   1         58.95         71.27        12.36 o                         
   5  28   1         86.99         84.88        19.73 o                         
   6  28   1         53.57         17.28        11.47 o                         
   7  28   1         73.16         84.94        14.59 o                         
   8  28   1         94.38         97.28        18.89 o                         
   9  28   1        171.65        143.19        16.53 o                         
  10  28   1          9.35          4.97        12.89 o                         
  11  28   1        167.35        200.77        18.36 o                         
  12  28   1         28.15         20.24        17.08 o                         
  13  28   1         60.37         56.04        15.42 o                         
  14  28   1         34.99         18.04        19.28 o                         
  15  28   1         31.99         64.99        21.73 o                         
  16  28   1          4.79          9.80        18.54 o                         
  17  28   1         11.31         26.27        20.82 o                         
  18  28   1        118.30        157.00        25.94 o                         
 -17  29   1         24.75         52.91        23.52 o                         
 -16  29   1         15.15         20.09        20.55 o                         
 -15  29   1         70.28         64.13        31.73 o                         
 -14  29   1         17.44         26.69        21.49 o                         
 -13  29   1         74.38         79.17        18.53 o                         
 -12  29   1         81.22        116.42        19.44 o                         
 -11  29   1          8.81         20.52        15.54 o                         
 -10  29   1        286.53        313.89        24.18 o                         
  -9  29   1         73.77         96.12        16.06 o                         
  -8  29   1          5.60          3.47        10.70 o                         
  -7  29   1         29.87         25.35        11.63 o                         
  -6  29   1        182.30        213.63        15.58 o                         
  -5  29   1         48.17         32.17        11.53 o                         
  -4  29   1        101.29        103.26        13.26 o                         
  -3  29   1         34.17         23.81        15.73 o                         
  -2  29   1          4.53         -0.53        10.51 o                         
  -1  29   1        113.49        142.98        13.85 o                         
   0  29   1        187.73        211.00        15.39 o                         
   1  29   1        110.61        121.91        13.32 o                         
   2  29   1          4.69         16.71        10.78 o                         
   3  29   1         33.13         38.87        12.00 o                         
   4  29   1         96.77         91.41        13.37 o                         
   5  29   1         50.89         56.52        12.47 o                         
   6  29   1        178.93        229.68        18.40 o                         
   7  29   1         29.27          2.10        13.36 o                         
   8  29   1          6.15          2.32        12.55 o                         
   9  29   1         73.43         64.89        14.72 o                         
  10  29   1        286.79        309.53        40.74 o                         
  11  29   1          9.01         26.17        18.32 o                         
  12  29   1         75.42         69.99        17.16 o                         
  13  29   1         73.68         50.90        20.61 o                         
  14  29   1         17.89         45.99        20.43 o                         
  15  29   1         70.37         64.47        22.85 o                         
  16  29   1         14.35          3.13        19.29 o                         
  17  29   1         24.97         58.09        22.38 o                         
 -15  30   1          8.91         19.17        25.12 o                         
 -14  30   1        107.07        124.42        25.87 o                         
 -13  30   1         71.49         41.39        21.55 o                         
 -12  30   1         78.13        128.91        24.46 o                         
 -11  30   1        232.65        258.95        27.28 o                         
 -10  30   1          7.39         12.73        15.44 o                         
  -9  30   1         53.20         48.51        18.13 o                         
  -8  30   1        114.41         97.21        17.56 o                         
  -7  30   1         14.90          7.06        12.51 o                         
  -6  30   1         41.94         34.59        13.31 o                         
  -5  30   1        112.53        115.12        15.33 o                         
  -4  30   1         57.56         61.15        12.70 o                         
  -3  30   1        140.64        154.84        14.60 o                         
  -2  30   1        108.78        109.71        13.59 o                         
  -1  30   1          4.28         -6.77        10.69 o                         
   0  30   1         12.13         -5.30        12.83 o                         
   1  30   1          4.29          0.97        10.67 o                         
   2  30   1        111.83        135.38        16.23 o                         
   3  30   1        139.62        167.16        17.17 o                         
   4  30   1         58.03         55.82        24.71 o                         
   5  30   1        113.37        102.38        15.94 o                         
   6  30   1         40.61         38.26        15.57 o                         
   7  30   1         15.26         20.11        21.91 o                         
   8  30   1        114.04        106.61        18.44 o                         
   9  30   1         55.80         34.02        16.41 o                         
  10  30   1          7.33         34.39        18.85 o                         
  11  30   1        227.33        243.06        23.05 o                         
  12  30   1         78.12        117.93        21.10 o                         
  13  30   1         72.43         67.06        22.64 o                         
  14  30   1        104.71        131.88        34.05 o                         
  15  30   1          8.45         34.08        20.77 o                         
 -13  31   1         34.55         54.57        22.40 o                         
 -12  31   1         16.45          4.15        19.95 o                         
 -11  31   1          5.49         20.49        20.16 o                         
 -10  31   1         58.14         22.35        20.49 o                         
  -9  31   1         47.07         39.39        20.79 o                         
  -8  31   1         91.21         60.76        21.73 o                         
  -7  31   1         27.11         26.53        33.39 o                         
  -6  31   1         20.29         10.51        14.48 o                         
  -5  31   1        232.26        217.28        20.43 o                         
  -4  31   1         24.80         13.62        14.49 o                         
  -3  31   1         77.36         93.86        15.52 o                         
  -2  31   1        185.23        182.65        18.27 o                         
  -1  31   1         24.99         18.15        13.93 o                         
   0  31   1          7.77        -18.60        18.60 o                         
   1  31   1         23.94         13.51        18.43 o                         
   2  31   1        182.46        159.31        28.10 o                         
   3  31   1         79.98        108.42        29.09 o                         
   4  31   1         24.84          1.32        23.14 o                         
   5  31   1        232.48        247.25        36.36 o                         
   6  31   1         21.37         10.79        26.44 o                         
   7  31   1         25.74         16.85        18.35 o                         
   8  31   1         93.25         69.59        21.70 o                         
   9  31   1         46.49         30.26        19.10 o                         
  10  31   1         60.81         93.79        41.32 o                         
  11  31   1          5.59         16.91        19.62 o                         
  12  31   1         17.40         30.08        24.13 o                         
  13  31   1         33.97         48.26        21.04 o                         
 -10  32   1          3.17         10.67        22.48 o                         
  -9  32   1        213.32        212.26        26.81 o                         
  -8  32   1         31.12         29.00        36.69 o                         
  -7  32   1         10.79         12.58        19.19 o                         
  -6  32   1         41.66         41.80        23.14 o                         
  -5  32   1         75.95         64.65        16.81 o                         
  -4  32   1         42.43         36.23        19.76 o                         
  -3  32   1          8.34         14.47        14.22 o                         
  -2  32   1          8.78         23.41        14.94 o                         
  -1  32   1         62.77         72.53        15.92 o                         
   0  32   1         38.07         22.87        38.01 o                         
   1  32   1         59.62         44.29        26.44 o                         
   2  32   1          8.35         -9.26        21.82 o                         
   3  32   1          8.02        -11.24        21.82 o                         
   4  32   1         43.37         36.36        25.78 o                         
   5  32   1         76.18         63.47        28.43 o                         
   6  32   1         41.67         38.34        25.78 o                         
   7  32   1         10.79         25.78        25.12 o                         
   8  32   1         30.49         25.26        20.08 o                         
   9  32   1        217.18        229.51        27.34 o                         
  10  32   1          2.99          3.48        17.79 o                         
  -6  33   1          2.51        -19.83        19.83 o                         
  -5  33   1         23.95         15.89        19.44 o                         
  -4  33   1         15.75         11.83        29.16 o                         
  -3  33   1         18.15          7.50        21.14 o                         
  -2  33   1         79.23         81.09        17.11 o                         
  -1  33   1         27.04          8.88        19.04 o                         
   0  33   1         84.97         49.58        25.78 o                         
   1  33   1         27.64         10.58        25.12 o                         
   2  33   1         78.63         52.89        27.77 o                         
   3  33   1         19.58          3.97        24.46 o                         
   4  33   1         17.56          0.00        23.80 o                         
   5  33   1         23.64         25.12        23.80 o                         
   6  33   1          2.60         13.88        24.46 o                         
   0   0   2       7886.39       8772.97       121.36 o                         
  -1   1   2      23511.21      24881.89       216.64 o                         
   0   1   2      32293.96      34856.12       243.75 o                         
   1   1   2      23199.10      24407.79       234.94 o                         
  -2   2   2       9745.54      10150.71       106.62 o                         
  -1   2   2      25903.88      27332.05       190.33 o                         
   0   2   2       4414.55       4784.20        35.63 o                         
   1   2   2      25845.09      27358.14       211.35 o                         
   2   2   2       9653.26      10047.92       139.68 o                         
  -3   3   2      12901.47      13594.00       158.86 o                         
  -2   3   2      11547.12      11937.01        93.11 o                         
  -1   3   2      15132.33      15001.83       165.29 o                         
   0   3   2      10792.27      10672.45        79.84 o                         
   1   3   2      14875.45      15012.34       124.43 o                         
   2   3   2      11493.51      11725.95        99.20 o                         
   3   3   2      13007.85      13384.66       234.53 o                         
  -4   4   2      28734.41      30404.00       511.94 o                         
  -3   4   2         22.80         19.26         3.17 o                         
  -2   4   2       5000.27       5526.23        45.52 o                         
  -1   4   2       2509.18       2772.41        24.09 o                         
   0   4   2        108.76        149.88         5.58 o                         
   1   4   2       2492.54       2728.65        27.55 o                         
   2   4   2       5073.62       5646.29        51.71 o                         
   3   4   2         20.93         21.34         3.27 o                         
   4   4   2      28816.12      30596.74       498.19 o                         
  -5   5   2       2064.75       2312.46        75.56 o                         
  -4   5   2       1369.53       1260.48        18.22 o                         
  -3   5   2       3593.21       3666.83        34.19 o                         
  -2   5   2       6195.87       6317.93        54.35 o                         
  -1   5   2       1810.68       1925.80        18.87 o                         
   0   5   2       8985.62       8807.45        74.41 o                         
   1   5   2       1766.44       1913.31        18.72 o                         
   2   5   2       6079.26       6298.33        58.11 o                         
   3   5   2       3702.07       3811.63        41.96 o                         
   4   5   2       1389.90       1282.06        17.76 o                         
   5   5   2       2156.07       2288.15        44.41 o                         
  -6   6   2        271.27        232.13        10.30 o                         
  -5   6   2        327.70        360.96         7.18 o                         
  -4   6   2      19278.72      19723.85       175.24 o                         
  -3   6   2       1724.94       1653.30        18.89 o                         
  -2   6   2       5881.50       5284.47        57.89 o                         
  -1   6   2       3475.93       3714.32        34.09 o                         
   0   6   2        510.92        483.71         8.97 o                         
   1   6   2       3595.14       3859.04        34.11 o                         
   2   6   2       5884.39       5360.89        49.84 o                         
   3   6   2       1681.13       1647.67        19.29 o                         
   4   6   2      19370.28      20075.98       208.14 o                         
   5   6   2        325.96        380.50        13.94 o                         
   6   6   2        249.63        226.51        12.56 o                         
  -7   7   2       3169.75       3391.55        54.85 o                         
  -6   7   2        781.92        862.20        14.22 o                         
  -5   7   2       3502.90       3643.25        40.68 o                         
  -4   7   2        659.09        581.28        11.31 o                         
  -3   7   2      12457.16      12919.09       107.96 o                         
  -2   7   2       2658.72       2636.78        27.31 o                         
  -1   7   2       1520.64       1659.08        18.22 o                         
   0   7   2       3095.74       3699.54        38.87 o                         
   1   7   2       1474.74       1595.04        18.01 o                         
   2   7   2       2757.40       2747.19        27.35 o                         
   3   7   2      12301.51      12850.84       115.21 o                         
   4   7   2        680.42        646.26         9.76 o                         
   5   7   2       3595.13       3786.46        47.00 o                         
   6   7   2        778.25        861.50        15.56 o                         
   7   7   2       3256.92       3452.40        70.41 o                         
  -8   8   2       2464.12       2785.87        47.51 o                         
  -7   8   2         98.18        131.69         6.34 o                         
  -6   8   2        673.11        746.84        13.31 o                         
  -5   8   2       1934.12       2033.40        25.67 o                         
  -4   8   2        315.22        391.24         7.46 o                         
  -3   8   2       2143.20       1988.57        22.56 o                         
  -2   8   2      14948.14      15428.96       147.47 o                         
  -1   8   2       7891.82       8590.15        85.19 o                         
   0   8   2      16248.92      16916.38       177.46 o                         
   1   8   2       7892.58       8665.01        78.83 o                         
   2   8   2      14838.28      15252.74       147.08 o                         
   3   8   2       2190.61       2118.03        22.28 o                         
   4   8   2        300.04        391.24        10.92 o                         
   5   8   2       1913.86       2037.14        27.93 o                         
   6   8   2        668.40        690.79        17.79 o                         
   7   8   2         97.54        142.80         6.84 o                         
   8   8   2       2565.98       2801.74        55.38 o                         
  -9   9   2       8369.65       8052.44       103.15 o                         
  -8   9   2        747.40        833.99        16.13 o                         
  -7   9   2        986.62       1068.37        17.09 o                         
  -6   9   2       1866.89       1869.27        24.90 o                         
  -5   9   2       1612.48       1912.28        21.90 o                         
  -4   9   2       1053.89       1148.00        15.05 o                         
  -3   9   2       3853.39       4015.84        40.14 o                         
  -2   9   2       4534.85       4610.96        48.63 o                         
  -1   9   2      22349.01      23445.61       225.42 o                         
   0   9   2       2875.97       3144.06        35.02 o                         
   1   9   2      22653.66      24123.84       197.60 o                         
   2   9   2       4520.83       4590.30        48.44 o                         
   3   9   2       3878.22       4036.45        43.04 o                         
   4   9   2       1039.39       1160.39        14.42 o                         
   5   9   2       1616.25       1901.51        23.88 o                         
   6   9   2       1869.01       1938.24        26.88 o                         
   7   9   2        967.06       1025.70        15.40 o                         
   8   9   2        747.44        788.80        13.19 o                         
   9   9   2       8468.49       8055.69       141.41 o                         
 -10  10   2       4606.86       4682.42        61.79 o                         
  -9  10   2        206.89        215.37         6.91 o                         
  -8  10   2       4465.91       4262.39        43.54 o                         
  -7  10   2        315.91        410.84         8.82 o                         
  -6  10   2       1956.05       2239.42        25.82 o                         
  -5  10   2       1437.69       1627.83        19.93 o                         
  -4  10   2       1553.99       1801.20        27.94 o                         
  -3  10   2       3097.59       3348.41        37.41 o                         
  -2  10   2       1589.05       1659.13        21.82 o                         
  -1  10   2       5238.45       6044.30        62.50 o                         
   0  10   2       9771.73       9860.08        97.56 o                         
   1  10   2       5247.55       6067.36        62.31 o                         
   2  10   2       1645.58       1734.09        20.40 o                         
   3  10   2       3067.24       3316.22        33.95 o                         
   4  10   2       1558.18       1820.10        25.91 o                         
   5  10   2       1451.75       1657.00        21.54 o                         
   6  10   2       1976.29       2236.37        28.25 o                         
   7  10   2        319.50        437.74         9.17 o                         
   8  10   2       4474.90       4243.58        45.38 o                         
   9  10   2        208.06        220.24         9.41 o                         
  10  10   2       4644.07       4603.60        72.48 o                         
 -11  11   2       3576.88       3030.60        44.15 o                         
 -10  11   2        207.99        171.44         6.90 o                         
  -9  11   2        907.91        941.22        14.74 o                         
  -8  11   2        255.87        248.18         8.18 o                         
  -7  11   2       1818.02       1805.46        22.37 o                         
  -6  11   2       1419.84       1422.77        18.55 o                         
  -5  11   2         53.56         52.57         4.40 o                         
  -4  11   2        343.31        428.25         9.10 o                         
  -3  11   2       2030.81       2001.05        25.53 o                         
  -2  11   2        971.82       1039.26        25.13 o                         
  -1  11   2       1987.06       2251.08        28.12 o                         
   0  11   2      21875.50      24426.94       232.29 o                         
   1  11   2       2043.41       2366.46        28.22 o                         
   2  11   2        986.74       1071.29        27.08 o                         
   3  11   2       2107.33       2070.88        23.22 o                         
   4  11   2        332.27        404.79        10.38 o                         
   5  11   2         56.41         61.08         4.33 o                         
   6  11   2       1432.39       1414.74        17.26 o                         
   7  11   2       1908.64       1899.69        21.52 o                         
   8  11   2        255.92        261.00         7.83 o                         
   9  11   2        912.57        950.20        14.50 o                         
  10  11   2        206.69        165.42         6.11 o                         
  11  11   2       3602.57       3088.97        52.35 o                         
 -12  12   2       1145.47        939.67        19.67 o                         
 -11  12   2        249.07        261.50         7.53 o                         
 -10  12   2       1901.01       1693.49        22.39 o                         
  -9  12   2        495.07        489.58        10.72 o                         
  -8  12   2        136.74        144.57         6.70 o                         
  -7  12   2        250.07        269.22         7.85 o                         
  -6  12   2        169.47        143.59         6.27 o                         
  -5  12   2       2268.42       2307.39        26.78 o                         
  -4  12   2       7521.76       7929.95        81.34 o                         
  -3  12   2        886.94        792.69        14.08 o                         
  -2  12   2       3433.07       3716.59        42.12 o                         
  -1  12   2        849.73        887.09        15.06 o                         
   0  12   2       7583.89       8591.70        86.89 o                         
   1  12   2        844.47        895.67        15.07 o                         
   2  12   2       3487.63       3802.25        38.43 o                         
   3  12   2        873.67        756.52        16.14 o                         
   4  12   2       7586.35       7991.79        74.95 o                         
   5  12   2       2267.04       2332.27        30.26 o                         
   6  12   2        159.57        137.05         5.87 o                         
   7  12   2        244.69        272.86         7.22 o                         
   8  12   2        136.50        142.63         7.18 o                         
   9  12   2        496.21        481.15        10.95 o                         
  10  12   2       1906.93       1726.49        21.43 o                         
  11  12   2        247.99        253.55         8.07 o                         
  12  12   2       1102.35        905.65        24.31 o                         
 -13  13   2         72.90         67.86        11.27 o                         
 -12  13   2          9.13         13.99         6.26 o                         
 -11  13   2        397.92        404.40        12.92 o                         
 -10  13   2        318.90        323.60        13.28 o                         
  -9  13   2       2612.24       2542.16        30.04 o                         
  -8  13   2        855.83        842.28        14.34 o                         
  -7  13   2        164.57        154.59         9.03 o                         
  -6  13   2       2587.10       2397.26        28.17 o                         
  -5  13   2       1692.43       1679.16        23.90 o                         
  -4  13   2        478.22        507.33        11.78 o                         
  -3  13   2       2732.86       2807.27        33.49 o                         
  -2  13   2       1765.98       1785.99        24.01 o                         
  -1  13   2        320.10        348.54         9.82 o                         
   0  13   2        867.48       1002.66        16.51 o                         
   1  13   2        319.55        337.89        10.59 o                         
   2  13   2       1720.92       1756.90        21.23 o                         
   3  13   2       2703.81       2717.68        29.93 o                         
   4  13   2        497.37        548.77        10.45 o                         
   5  13   2       1736.63       1702.70        22.51 o                         
   6  13   2       2560.86       2400.41        24.39 o                         
   7  13   2        160.08        157.40         6.00 o                         
   8  13   2        855.43        846.21        13.21 o                         
   9  13   2       2592.83       2570.71        34.74 o                         
  10  13   2        317.85        339.33        12.02 o                         
  11  13   2        407.56        425.15        12.03 o                         
  12  13   2          9.10         10.18         5.73 o                         
  13  13   2         74.22         86.73        10.82 o                         
 -14  14   2        809.92        766.33        25.23 o                         
 -13  14   2        117.49        112.88         8.85 o                         
 -12  14   2       2016.69       1980.80        44.54 o                         
 -11  14   2         65.85         85.34         7.82 o                         
 -10  14   2        862.04        764.33        17.82 o                         
  -9  14   2        803.93        834.91        14.80 o                         
  -8  14   2       1404.84       1397.11        24.98 o                         
  -7  14   2        601.56        603.45        12.26 o                         
  -6  14   2       2611.65       2509.57        32.29 o                         
  -5  14   2        240.86        255.45         9.16 o                         
  -4  14   2       2353.60       2378.68        30.43 o                         
  -3  14   2        596.86        570.62        15.75 o                         
  -2  14   2       4118.00       4098.06        45.93 o                         
  -1  14   2       1003.62       1103.79        17.65 o                         
   0  14   2       2066.04       2030.69        26.82 o                         
   1  14   2        967.78       1000.62        19.67 o                         
   2  14   2       4069.20       3999.70        41.50 o                         
   3  14   2        600.32        584.62        10.94 o                         
   4  14   2       2330.00       2351.13        27.18 o                         
   5  14   2        238.62        253.86         9.26 o                         
   6  14   2       2661.66       2600.04        27.52 o                         
   7  14   2        596.20        592.72        14.02 o                         
   8  14   2       1424.32       1421.99        18.70 o                         
   9  14   2        793.27        799.71        12.83 o                         
  10  14   2        880.46        804.20        13.67 o                         
  11  14   2         66.32         71.52         5.35 o                         
  12  14   2       2005.18       1937.72        27.85 o                         
  13  14   2        118.80        116.14         8.29 o                         
  14  14   2        813.82        743.93        23.75 o                         
 -15  15   2        214.89        200.56        19.89 o                         
 -14  15   2         23.35         24.00         7.31 o                         
 -13  15   2        183.09        196.44        10.79 o                         
 -12  15   2        467.77        467.22        14.33 o                         
 -11  15   2        207.85        193.59        10.19 o                         
 -10  15   2        249.19        232.87        10.34 o                         
  -9  15   2        307.20        286.06        11.11 o                         
  -8  15   2        661.72        688.20        13.74 o                         
  -7  15   2        331.75        295.82        10.17 o                         
  -6  15   2        579.59        623.00        13.86 o                         
  -5  15   2       2745.40       2676.62        34.13 o                         
  -4  15   2        154.66        165.75         7.95 o                         
  -3  15   2       2441.06       2453.44        31.56 o                         
  -2  15   2       1917.75       1892.04        25.94 o                         
  -1  15   2       1950.02       1844.16        25.69 o                         
   0  15   2        157.92        181.22         8.10 o                         
   1  15   2       1950.38       1881.52        32.37 o                         
   2  15   2       1900.19       1869.31        22.88 o                         
   3  15   2       2397.73       2455.76        28.16 o                         
   4  15   2        155.36        179.93         8.68 o                         
   5  15   2       2791.04       2724.25        32.82 o                         
   6  15   2        581.65        610.59        12.83 o                         
   7  15   2        324.79        329.35        10.28 o                         
   8  15   2        656.05        659.43        12.14 o                         
   9  15   2        312.78        281.96         8.24 o                         
  10  15   2        251.91        210.31         7.64 o                         
  11  15   2        200.65        209.62         9.71 o                         
  12  15   2        461.01        470.03        12.57 o                         
  13  15   2        191.51        206.98         9.85 o                         
  14  15   2         24.87         22.34         7.04 o                         
  15  15   2        202.78        214.70        24.27 o                         
 -16  16   2       1437.61       1379.24        36.79 o                         
 -15  16   2         84.83         89.15         9.51 o                         
 -14  16   2        973.49        932.36        20.43 o                         
 -13  16   2         15.96         17.98         7.59 o                         
 -12  16   2        392.37        386.91        13.81 o                         
 -11  16   2        156.46        148.23         9.96 o                         
 -10  16   2       1240.06       1190.85        22.03 o                         
  -9  16   2        197.08        180.17        10.12 o                         
  -8  16   2        424.58        428.89        15.16 o                         
  -7  16   2        125.97        129.39         8.62 o                         
  -6  16   2        181.11        175.35         8.65 o                         
  -5  16   2        479.73        509.51        13.31 o                         
  -4  16   2       2889.97       2616.65        34.01 o                         
  -3  16   2         85.08        110.80         7.49 o                         
  -2  16   2       1050.13       1031.88        19.71 o                         
  -1  16   2        267.92        278.59         9.99 o                         
   0  16   2        144.12        130.37         7.45 o                         
   1  16   2        283.79        325.62        10.51 o                         
   2  16   2       1043.33       1052.16        18.01 o                         
   3  16   2         85.37        107.91         5.79 o                         
   4  16   2       2927.17       2695.26        30.65 o                         
   5  16   2        477.94        514.76        11.87 o                         
   6  16   2        185.18        161.02         9.96 o                         
   7  16   2        119.57        122.98         7.05 o                         
   8  16   2        425.93        412.95        11.68 o                         
   9  16   2        196.04        177.53         8.62 o                         
  10  16   2       1244.83       1145.36        23.16 o                         
  11  16   2        163.55        170.22        14.73 o                         
  12  16   2        384.15        397.52        19.85 o                         
  13  16   2         14.60          9.53         7.36 o                         
  14  16   2        971.44        874.45        19.09 o                         
  15  16   2         82.94        107.95        12.11 o                         
  16  16   2       1426.82       1400.83        93.21 o                         
 -17  17   2        156.46        168.95        16.66 o                         
 -16  17   2         84.13         84.04        10.10 o                         
 -15  17   2       1540.68       1432.80        26.36 o                         
 -14  17   2         49.69         80.55         9.71 o                         
 -13  17   2       1082.49       1037.95        27.84 o                         
 -12  17   2        431.74        386.56        14.54 o                         
 -11  17   2        709.18        670.12        17.40 o                         
 -10  17   2        133.49        137.58        10.86 o                         
  -9  17   2        790.55        793.67        21.65 o                         
  -8  17   2       1143.37       1117.71        23.80 o                         
  -7  17   2        443.37        444.90        12.99 o                         
  -6  17   2         95.95         79.97         7.52 o                         
  -5  17   2       1763.04       1542.77        25.18 o                         
  -4  17   2        117.36        140.21        11.82 o                         
  -3  17   2       1160.78       1041.39        18.96 o                         
  -2  17   2        184.77        199.76        10.51 o                         
  -1  17   2       3150.85       2980.78        37.76 o                         
   0  17   2        184.33        207.24         9.27 o                         
   1  17   2       3159.97       3082.42        37.99 o                         
   2  17   2        185.14        208.57         9.22 o                         
   3  17   2       1184.52       1071.97        21.30 o                         
   4  17   2        113.24        136.73         9.26 o                         
   5  17   2       1779.57       1555.07        22.74 o                         
   6  17   2         88.53         88.84         6.90 o                         
   7  17   2        432.63        438.50        11.95 o                         
   8  17   2       1163.70       1118.28        18.19 o                         
   9  17   2        807.96        789.88        15.17 o                         
  10  17   2        130.26        138.07         9.27 o                         
  11  17   2        695.25        621.13        16.06 o                         
  12  17   2        438.09        384.18        13.46 o                         
  13  17   2       1103.88       1063.59        28.08 o                         
  14  17   2         50.55         93.63         9.46 o                         
  15  17   2       1501.69       1341.26        27.43 o                         
  16  17   2         83.33        121.30        11.33 o                         
  17  17   2        152.86        141.80        18.93 o                         
 -18  18   2        236.99        245.49        19.24 o                         
 -17  18   2         13.42         21.08         8.83 o                         
 -16  18   2        241.69        258.86        13.10 o                         
 -15  18   2        185.01        172.22        11.82 o                         
 -14  18   2         82.42         67.61        13.99 o                         
 -13  18   2        397.24        382.51        19.22 o                         
 -12  18   2        510.86        462.89        15.74 o                         
 -11  18   2        231.00        186.15        12.53 o                         
 -10  18   2        372.21        337.26        14.78 o                         
  -9  18   2        483.83        400.63        15.76 o                         
  -8  18   2       1703.21       1685.71        40.14 o                         
  -7  18   2        540.69        533.03        17.57 o                         
  -6  18   2       1506.55       1348.20        22.93 o                         
  -5  18   2        508.02        501.25        15.94 o                         
  -4  18   2        443.08        373.38        12.19 o                         
  -3  18   2        306.88        285.75        10.85 o                         
  -2  18   2         89.73         71.96         8.08 o                         
  -1  18   2        448.37        448.89        25.23 o                         
   0  18   2       3072.77       3060.61        38.76 o                         
   1  18   2        446.20        435.39        12.65 o                         
   2  18   2         82.13         80.92         7.35 o                         
   3  18   2        314.91        308.25        11.97 o                         
   4  18   2        438.44        405.44        12.29 o                         
   5  18   2        486.57        470.54        14.19 o                         
   6  18   2       1516.68       1386.66        24.61 o                         
   7  18   2        547.93        570.13        13.94 o                         
   8  18   2       1712.01       1680.73        23.72 o                         
   9  18   2        488.18        463.00        14.22 o                         
  10  18   2        385.54        355.46        12.95 o                         
  11  18   2        231.64        189.71        10.65 o                         
  12  18   2        525.55        509.80        15.43 o                         
  13  18   2        389.34        345.68        14.66 o                         
  14  18   2         79.29         86.13        10.69 o                         
  15  18   2        189.33        180.76        12.43 o                         
  16  18   2        235.64        220.23        14.22 o                         
  17  18   2         12.86         23.81         9.42 o                         
  18  18   2        237.00        218.96        17.79 o                         
 -19  19   2        121.45        119.18        16.68 o                         
 -18  19   2        131.53        130.98        11.68 o                         
 -17  19   2        788.16        771.30        20.81 o                         
 -16  19   2         37.98         24.33         9.23 o                         
 -15  19   2        108.63        114.18        10.64 o                         
 -14  19   2        658.04        666.08        18.79 o                         
 -13  19   2        368.97        370.71        16.70 o                         
 -12  19   2        208.16        195.49        13.07 o                         
 -11  19   2        110.24        112.30        10.98 o                         
 -10  19   2        111.77        111.58        10.99 o                         
  -9  19   2        512.47        498.92        22.30 o                         
  -8  19   2        580.12        563.07        18.27 o                         
  -7  19   2        671.20        625.60        29.90 o                         
  -6  19   2        202.88        207.59        12.36 o                         
  -5  19   2        128.90        122.62         8.87 o                         
  -4  19   2        660.53        622.46        15.58 o                         
  -3  19   2        357.60        343.90        12.20 o                         
  -2  19   2        703.13        648.49        20.20 o                         
  -1  19   2       1207.64       1135.93        20.61 o                         
   0  19   2         26.38         26.74         7.88 o                         
   1  19   2       1153.01       1089.25        20.16 o                         
   2  19   2        709.49        646.63        15.68 o                         
   3  19   2        367.24        359.07        12.25 o                         
   4  19   2        650.22        646.24        15.37 o                         
   5  19   2        133.91        135.88         9.58 o                         
   6  19   2        201.18        231.40        11.50 o                         
   7  19   2        667.16        668.20        16.03 o                         
   8  19   2        577.43        552.12        17.56 o                         
   9  19   2        485.40        475.46        16.70 o                         
  10  19   2        114.34        122.53        10.73 o                         
  11  19   2        122.21        140.84        15.87 o                         
  12  19   2        205.95        195.46        12.41 o                         
  13  19   2        365.59        357.67        15.24 o                         
  14  19   2        649.60        678.42        26.56 o                         
  15  19   2        107.52        119.24        11.16 o                         
  16  19   2         41.39         47.82        10.14 o                         
  17  19   2        803.71        804.67        22.21 o                         
  18  19   2        130.10        124.36        12.90 o                         
  19  19   2        119.23        103.44        16.00 o                         
 -20  20   2         46.18         48.55        20.04 o                         
 -19  20   2        172.04        154.92        12.61 o                         
 -18  20   2        159.52        161.75        12.27 o                         
 -17  20   2          8.57          3.02         8.97 o                         
 -16  20   2        265.53        277.23        14.16 o                         
 -15  20   2        182.25        172.28        17.26 o                         
 -14  20   2        212.89        167.48        13.28 o                         
 -13  20   2        370.05        370.88        21.09 o                         
 -12  20   2        609.68        554.58        19.11 o                         
 -11  20   2        624.32        625.10        27.08 o                         
 -10  20   2        171.45        165.15        12.44 o                         
  -9  20   2        373.11        394.88        16.33 o                         
  -8  20   2         51.30         53.09         9.92 o                         
  -7  20   2       1812.24       1633.97        31.00 o                         
  -6  20   2         84.75         67.56         9.85 o                         
  -5  20   2        397.67        374.85        15.19 o                         
  -4  20   2        359.33        333.87        12.52 o                         
  -3  20   2        145.93        150.08        14.74 o                         
  -2  20   2       1511.74       1421.64        24.38 o                         
  -1  20   2        178.55        207.37        11.94 o                         
   0  20   2        717.08        629.48        15.91 o                         
   1  20   2        180.16        174.52         9.86 o                         
   2  20   2       1540.04       1522.19        24.57 o                         
   3  20   2        142.72        147.42         9.28 o                         
   4  20   2        359.73        333.36        13.31 o                         
   5  20   2        402.64        384.98        13.89 o                         
   6  20   2         80.48         65.64        11.29 o                         
   7  20   2       1826.19       1690.06        27.03 o                         
   8  20   2         55.03         68.28        10.02 o                         
   9  20   2        365.03        385.61        15.76 o                         
  10  20   2        168.91        161.04        11.68 o                         
  11  20   2        623.69        606.19        18.87 o                         
  12  20   2        595.18        572.31        23.91 o                         
  13  20   2        351.03        347.41        20.39 o                         
  14  20   2        213.59        193.95        14.50 o                         
  15  20   2        182.03        175.07        14.39 o                         
  16  20   2        268.81        262.14        16.74 o                         
  17  20   2          7.95          7.54        10.48 o                         
  18  20   2        162.15        158.50        14.92 o                         
  19  20   2        171.28        158.56        15.33 o                         
  20  20   2         46.63         50.24        25.12 o                         
 -21  21   2         83.68         47.50        43.96 o                         
 -20  21   2        105.03        112.18        16.11 o                         
 -19  21   2        133.65        104.89        14.13 o                         
 -18  21   2         13.12          6.21         9.84 o                         
 -17  21   2         27.52         19.45         9.51 o                         
 -16  21   2        423.22        447.43        19.38 o                         
 -15  21   2        382.89        350.31        17.13 o                         
 -14  21   2        340.15        353.05        16.81 o                         
 -13  21   2          1.90         -9.33         9.33 o                         
 -12  21   2        228.46        219.47        20.03 o                         
 -11  21   2        846.76        797.25        31.73 o                         
 -10  21   2        424.68        458.86        17.97 o                         
  -9  21   2        471.87        471.04        17.99 o                         
  -8  21   2       1112.44       1049.53        24.89 o                         
  -7  21   2        193.78        224.72        13.56 o                         
  -6  21   2       2357.11       2264.43        37.95 o                         
  -5  21   2        255.16        242.34        13.22 o                         
  -4  21   2        421.26        417.33        16.42 o                         
  -3  21   2        507.30        486.34        22.22 o                         
  -2  21   2        410.38        383.89        13.21 o                         
  -1  21   2         51.15         36.83         7.79 o                         
   0  21   2         15.04         11.01         8.52 o                         
   1  21   2         58.73         53.13         7.88 o                         
   2  21   2        412.09        378.82        16.31 o                         
   3  21   2        504.05        474.75        14.65 o                         
   4  21   2        423.49        420.65        15.49 o                         
   5  21   2        256.75        245.91        12.35 o                         
   6  21   2       2387.11       2282.51        33.25 o                         
   7  21   2        195.17        245.35        13.87 o                         
   8  21   2       1086.14       1038.57        24.45 o                         
   9  21   2        480.80        468.54        17.62 o                         
  10  21   2        422.61        436.57        17.09 o                         
  11  21   2        876.67        794.95        21.92 o                         
  12  21   2        220.09        226.05        13.46 o                         
  13  21   2          2.04          4.31         9.88 o                         
  14  21   2        326.31        348.73        20.32 o                         
  15  21   2        382.50        349.96        18.45 o                         
  16  21   2        426.13        420.10        19.98 o                         
  17  21   2         30.19          6.08        14.98 o                         
  18  21   2         12.51         14.54        11.93 o                         
  19  21   2        128.42        110.73        16.79 o                         
  20  21   2        104.74        100.94        21.02 o                         
  21  21   2         82.45         56.19        27.77 o                         
 -22  22   2        273.48        392.17        75.70 o                         
 -21  22   2         25.68         51.81        14.68 o                         
 -20  22   2          4.74          3.40        13.21 o                         
 -19  22   2         47.25         29.69        14.28 o                         
 -18  22   2         26.91         11.22        11.37 o                         
 -17  22   2         58.82         79.85        12.80 o                         
 -16  22   2        378.57        391.76        18.15 o                         
 -15  22   2        481.95        551.04        23.24 o                         
 -14  22   2        162.68        161.49        14.83 o                         
 -13  22   2        129.75        110.42        12.56 o                         
 -12  22   2         13.91         24.53        10.05 o                         
 -11  22   2          5.85          0.02         9.58 o                         
 -10  22   2        214.96        228.13        14.10 o                         
  -9  22   2         40.60         23.77         9.92 o                         
  -8  22   2        540.93        524.99        22.75 o                         
  -7  22   2        190.95        220.71        16.32 o                         
  -6  22   2        769.74        780.24        21.78 o                         
  -5  22   2        899.15        923.50        28.17 o                         
  -4  22   2        110.25        115.93        10.84 o                         
  -3  22   2         28.57         51.78         9.49 o                         
  -2  22   2       1126.14       1120.58        21.85 o                         
  -1  22   2        411.49        432.91        14.25 o                         
   0  22   2         87.42         78.22         8.76 o                         
   1  22   2        413.07        397.97        14.04 o                         
   2  22   2       1126.05       1089.94        21.61 o                         
   3  22   2         26.84         16.12         7.25 o                         
   4  22   2        114.29         99.65         9.96 o                         
   5  22   2        904.66        878.95        22.81 o                         
   6  22   2        785.77        796.22        24.09 o                         
   7  22   2        180.47        218.09        13.55 o                         
   8  22   2        538.11        494.02        18.23 o                         
   9  22   2         38.18         54.40        10.16 o                         
  10  22   2        209.51        209.63        13.55 o                         
  11  22   2          5.10         10.63         9.02 o                         
  12  22   2         17.69         20.97         9.90 o                         
  13  22   2        130.38        133.83        12.56 o                         
  14  22   2        166.89        180.94        15.30 o                         
  15  22   2        475.89        545.03        22.81 o                         
  16  22   2        380.00        398.43        19.65 o                         
  17  22   2         59.35         59.42        13.34 o                         
  18  22   2         27.99         16.75        15.69 o                         
  19  22   2         46.17         44.85        15.44 o                         
  20  22   2          4.96          9.43        18.51 o                         
  21  22   2         25.84         29.08        18.46 o                         
  22  22   2        273.32        387.40        43.63 o                         
 -23  23   2        127.42        140.81        37.68 o                         
 -22  23   2         22.50         23.14        14.93 o                         
 -21  23   2         27.18         29.68        16.89 o                         
 -20  23   2         26.45         23.44        14.03 o                         
 -19  23   2         50.55         51.54        14.96 o                         
 -18  23   2         43.59         30.38        24.52 o                         
 -17  23   2        170.02        180.23        20.06 o                         
 -16  23   2        245.21        297.01        17.13 o                         
 -15  23   2        186.96        199.46        17.26 o                         
 -14  23   2         95.11        125.55        16.32 o                         
 -13  23   2        213.73        212.67        18.00 o                         
 -12  23   2        144.44        172.14        13.98 o                         
 -11  23   2         71.66         76.29        11.50 o                         
 -10  23   2          0.12         -0.48         9.48 o                         
  -9  23   2        250.44        270.82        14.66 o                         
  -8  23   2        148.54        158.00        12.92 o                         
  -7  23   2        163.42        143.03        12.08 o                         
  -6  23   2        189.16        164.47        12.41 o                         
  -5  23   2        141.88        125.22        17.02 o                         
  -4  23   2         73.63         89.83        13.68 o                         
  -3  23   2        836.76        834.23        22.09 o                         
  -2  23   2        106.64        105.35        10.82 o                         
  -1  23   2          4.62          3.97         7.40 o                         
   0  23   2        399.20        380.04        14.17 o                         
   1  23   2          5.04          7.28         7.60 o                         
   2  23   2        109.23        104.40         9.42 o                         
   3  23   2        835.40        809.17        20.65 o                         
   4  23   2         71.96         78.94        10.06 o                         
   5  23   2        149.95        132.02        11.72 o                         
   6  23   2        192.63        179.77        12.81 o                         
   7  23   2        171.44        169.28        12.77 o                         
   8  23   2        145.49        144.66        12.52 o                         
   9  23   2        246.94        253.35        14.70 o                         
  10  23   2          0.14         -8.68         8.68 o                         
  11  23   2         74.56         73.30        11.33 o                         
  12  23   2        150.72        150.22        12.89 o                         
  13  23   2        209.32        209.33        14.30 o                         
  14  23   2         95.90        119.65        14.03 o                         
  15  23   2        195.84        192.36        24.05 o                         
  16  23   2        242.13        277.49        20.52 o                         
  17  23   2        174.91        164.82        18.65 o                         
  18  23   2         42.89         29.45        15.11 o                         
  19  23   2         52.62         41.62        18.93 o                         
  20  23   2         27.84         36.50        29.09 o                         
  21  23   2         27.65         51.57        20.57 o                         
  22  23   2         22.85         31.14        19.62 o                         
  23  23   2        128.97        187.09        37.02 o                         
 -23  24   2         22.99         -3.31        21.49 o                         
 -22  24   2         72.55         87.74        20.04 o                         
 -21  24   2         70.20         50.19        19.44 o                         
 -20  24   2         23.40         22.43        14.84 o                         
 -19  24   2         19.28         23.29        14.13 o                         
 -18  24   2        161.43        166.20        18.14 o                         
 -17  24   2         86.37         88.60        15.73 o                         
 -16  24   2         33.57         48.17        11.97 o                         
 -15  24   2         18.62         38.23        11.42 o                         
 -14  24   2        122.85        132.68        15.36 o                         
 -13  24   2         61.30         72.72        12.45 o                         
 -12  24   2         11.38         15.35         9.97 o                         
 -11  24   2         68.00         58.68        11.48 o                         
 -10  24   2         66.55         52.59        10.70 o                         
  -9  24   2        139.72        139.45        15.08 o                         
  -8  24   2        164.67        176.07        13.43 o                         
  -7  24   2         80.19         85.94        11.03 o                         
  -6  24   2          2.09         -9.34        12.12 o                         
  -5  24   2        309.24        356.01        17.93 o                         
  -4  24   2        483.68        486.18        22.25 o                         
  -3  24   2         60.68         65.58        11.74 o                         
  -2  24   2         50.07         38.16        10.75 o                         
  -1  24   2        325.15        311.28        16.49 o                         
   0  24   2         31.30         41.86        10.73 o                         
   1  24   2        333.39        339.42        15.08 o                         
   2  24   2         50.42         42.44         9.71 o                         
   3  24   2         64.26         89.04        11.75 o                         
   4  24   2        478.31        478.74        15.68 o                         
   5  24   2        310.32        327.94        15.81 o                         
   6  24   2          2.47          5.27         9.42 o                         
   7  24   2         81.05         91.91        11.45 o                         
   8  24   2        172.53        179.27        13.51 o                         
   9  24   2        137.32        140.25        12.79 o                         
  10  24   2         70.20         47.48        10.86 o                         
  11  24   2         70.63         54.20        11.90 o                         
  12  24   2         10.68          8.83        11.20 o                         
  13  24   2         64.43         72.47        11.80 o                         
  14  24   2        128.53        155.00        15.47 o                         
  15  24   2         19.65         35.11        15.03 o                         
  16  24   2         33.54         30.96        14.75 o                         
  17  24   2         87.51        108.04        17.53 o                         
  18  24   2        160.07        167.33        23.67 o                         
  19  24   2         21.10          7.27        17.76 o                         
  20  24   2         25.03         39.54        19.57 o                         
  21  24   2         71.93         55.58        20.50 o                         
  22  24   2         72.83         95.93        22.97 o                         
  23  24   2         23.46         55.36        27.11 o                         
 -22  25   2         68.78         32.39        33.72 o                         
 -21  25   2         14.56        -22.15        22.15 o                         
 -20  25   2         61.07         99.23        28.43 o                         
 -19  25   2         81.02         89.02        23.79 o                         
 -18  25   2         93.77         74.73        19.33 o                         
 -17  25   2        112.96         93.72        20.45 o                         
 -16  25   2         12.04          7.55        29.54 o                         
 -15  25   2         23.21         10.22        12.68 o                         
 -14  25   2         19.50         24.94        13.05 o                         
 -13  25   2        101.37         96.57        19.00 o                         
 -12  25   2        201.13        218.58        17.15 o                         
 -11  25   2         11.99          7.11        11.98 o                         
 -10  25   2          1.40          0.16        13.26 o                         
  -9  25   2         19.11         19.49        11.70 o                         
  -8  25   2          2.20          0.47        10.76 o                         
  -7  25   2        138.63        118.15        16.03 o                         
  -6  25   2         22.97         21.61        11.56 o                         
  -5  25   2         90.68         74.86        12.80 o                         
  -4  25   2         25.38         25.57        11.50 o                         
  -3  25   2        135.49        134.59        13.60 o                         
  -2  25   2        167.64        158.20        16.13 o                         
  -1  25   2        122.85        116.55        17.14 o                         
   0  25   2        438.67        470.91        19.71 o                         
   1  25   2        125.25        102.60        12.30 o                         
   2  25   2        172.52        170.67        12.21 o                         
   3  25   2        131.85        130.19        10.65 o                         
   4  25   2         24.09         42.72        10.74 o                         
   5  25   2         96.08        119.46        12.14 o                         
   6  25   2         24.41         13.64         9.59 o                         
   7  25   2        138.62        130.00        12.47 o                         
   8  25   2          2.07          9.04         9.71 o                         
   9  25   2         21.33         13.30         9.93 o                         
  10  25   2          1.46         -8.26         9.55 o                         
  11  25   2         12.11         -2.15         9.82 o                         
  12  25   2        204.22        203.82        14.58 o                         
  13  25   2        104.55        110.49        14.72 o                         
  14  25   2         19.96         12.48        14.24 o                         
  15  25   2         24.65         35.23        15.30 o                         
  16  25   2         11.19         18.67        14.98 o                         
  17  25   2        108.90         88.53        17.68 o                         
  18  25   2         97.53         82.72        20.71 o                         
  19  25   2         79.92         83.92        22.81 o                         
  20  25   2         63.56         59.13        21.64 o                         
  21  25   2         13.95         11.02        19.36 o                         
  22  25   2         70.73         84.45        22.89 o                         
 -20  26   2         34.18         44.62        22.44 o                         
 -19  26   2        159.31        162.69        27.74 o                         
 -18  26   2         70.89        115.84        39.00 o                         
 -17  26   2         87.20        101.12        42.31 o                         
 -16  26   2        202.78        197.28        22.49 o                         
 -15  26   2         71.93         87.78        19.10 o                         
 -14  26   2         42.14         31.38        14.10 o                         
 -13  26   2         11.33          9.11        12.43 o                         
 -12  26   2         81.01         66.41        14.30 o                         
 -11  26   2        143.76        167.40        16.34 o                         
 -10  26   2         58.14         34.88        13.17 o                         
  -9  26   2         64.28         42.94        12.77 o                         
  -8  26   2          2.89          3.03        12.01 o                         
  -7  26   2         25.12         20.12        11.54 o                         
  -6  26   2        252.47        248.67        22.71 o                         
  -5  26   2        234.92        183.01        15.38 o                         
  -4  26   2         13.35          1.81        10.89 o                         
  -3  26   2        184.00        164.54        14.86 o                         
  -2  26   2        195.29        221.21        16.04 o                         
  -1  26   2        255.21        267.63        16.37 o                         
   0  26   2        175.77        177.73        14.75 o                         
   1  26   2        248.54        241.75        15.86 o                         
   2  26   2        188.51        194.93        13.87 o                         
   3  26   2        175.11        184.09        13.76 o                         
   4  26   2         13.59         19.84        10.21 o                         
   5  26   2        236.13        234.97        15.00 o                         
   6  26   2        256.39        289.90        15.92 o                         
   7  26   2         24.64         17.84        10.38 o                         
   8  26   2          3.09         10.51        11.70 o                         
   9  26   2         64.17         51.88        11.72 o                         
  10  26   2         55.96         46.49        12.00 o                         
  11  26   2        144.08        181.49        14.73 o                         
  12  26   2         79.10         59.32        12.54 o                         
  13  26   2         10.63          7.26        14.38 o                         
  14  26   2         43.68         35.20        21.70 o                         
  15  26   2         71.76         71.61        16.81 o                         
  16  26   2        201.82        183.86        21.14 o                         
  17  26   2         88.60         96.29        18.95 o                         
  18  26   2         70.18         63.83        32.96 o                         
  19  26   2        162.82        214.12        30.08 o                         
  20  26   2         35.02         64.45        21.55 o                         
 -19  27   2         11.92         70.89        23.52 o                         
 -18  27   2        243.42        303.00        36.69 o                         
 -17  27   2         33.31         64.06        22.11 o                         
 -16  27   2         55.78         86.62        22.85 o                         
 -15  27   2          0.13         -7.22        18.35 o                         
 -14  27   2         38.84         46.12        26.11 o                         
 -13  27   2        134.12        127.89        16.31 o                         
 -12  27   2         57.26         73.15        14.39 o                         
 -11  27   2        220.45        214.14        17.84 o                         
 -10  27   2        164.52        168.77        16.78 o                         
  -9  27   2        211.98        192.40        16.76 o                         
  -8  27   2         89.97         88.99        14.32 o                         
  -7  27   2         77.92         93.23        14.12 o                         
  -6  27   2         54.45         40.44        12.76 o                         
  -5  27   2         92.21        110.55        14.36 o                         
  -4  27   2        129.13        115.17        14.21 o                         
  -3  27   2        194.85        180.54        18.78 o                         
  -2  27   2        193.70        197.04        15.74 o                         
  -1  27   2         50.75         72.90        12.87 o                         
   0  27   2        158.22        145.48        14.42 o                         
   1  27   2         47.10         53.75        11.08 o                         
   2  27   2        189.03        196.96        17.29 o                         
   3  27   2        192.11        223.85        21.66 o                         
   4  27   2        124.79        131.87        13.35 o                         
   5  27   2         91.20         84.45        12.52 o                         
   6  27   2         53.72         65.77        12.05 o                         
   7  27   2         76.60         84.73        15.02 o                         
   8  27   2         88.52         86.98        12.63 o                         
   9  27   2        209.28        206.73        16.44 o                         
  10  27   2        162.50        148.57        14.26 o                         
  11  27   2        220.65        171.37        15.27 o                         
  12  27   2         57.69         51.35        14.41 o                         
  13  27   2        137.43        127.92        19.02 o                         
  14  27   2         38.62         27.73        16.53 o                         
  15  27   2          0.28         -0.53        15.18 o                         
  16  27   2         55.01         63.72        17.74 o                         
  17  27   2         32.88         55.75        17.94 o                         
  18  27   2        242.54        278.83        48.59 o                         
  19  27   2         12.82          5.69        22.15 o                         
 -18  28   2          2.05        -12.14        19.37 o                         
 -17  28   2         67.66         41.18        29.42 o                         
 -16  28   2         47.58         49.69        22.87 o                         
 -15  28   2         29.49         25.02        44.95 o                         
 -14  28   2         52.75         28.69        43.30 o                         
 -13  28   2          6.67         12.29        20.50 o                         
 -12  28   2        168.70        172.43        29.11 o                         
 -11  28   2         27.39         32.99        15.12 o                         
 -10  28   2        321.03        327.79        20.39 o                         
  -9  28   2         17.49         28.88        17.18 o                         
  -8  28   2         59.63         66.97        14.34 o                         
  -7  28   2         36.86         29.69        12.99 o                         
  -6  28   2         75.84         77.06        13.85 o                         
  -5  28   2        134.35        133.73        15.26 o                         
  -4  28   2         78.46         70.83        13.67 o                         
  -3  28   2         77.34        114.98        14.19 o                         
  -2  28   2         74.37         67.93        27.00 o                         
  -1  28   2        139.82        139.87        13.62 o                         
   0  28   2         92.08         85.69        12.20 o                         
   1  28   2        141.66        170.69        16.68 o                         
   2  28   2         72.67         67.54        14.50 o                         
   3  28   2         76.45         79.68        14.71 o                         
   4  28   2         81.46         89.78        15.29 o                         
   5  28   2        131.63        129.05        16.17 o                         
   6  28   2         74.31         67.03        12.72 o                         
   7  28   2         36.27         13.87        11.45 o                         
   8  28   2         62.45         71.14        13.12 o                         
   9  28   2         17.30          5.97        13.55 o                         
  10  28   2        313.30        322.81        20.71 o                         
  11  28   2         26.35         22.51        13.75 o                         
  12  28   2        167.88        208.56        26.42 o                         
  13  28   2          6.59          0.01        15.16 o                         
  14  28   2         54.45         60.80        17.03 o                         
  15  28   2         29.94         36.31        20.08 o                         
  16  28   2         47.22         28.58        19.76 o                         
  17  28   2         65.87        116.19        23.36 o                         
  18  28   2          2.36         30.96        21.24 o                         
 -16  29   2         51.97         56.17        33.05 o                         
 -15  29   2         18.86         21.26        22.58 o                         
 -14  29   2         26.13         39.15        34.38 o                         
 -13  29   2         81.61         53.41        25.78 o                         
 -12  29   2         27.42         36.77        21.43 o                         
 -11  29   2        283.77        347.77        25.25 o                         
 -10  29   2         34.97         40.02        16.23 o                         
  -9  29   2          0.68         13.96        14.64 o                         
  -8  29   2         73.49         82.65        15.99 o                         
  -7  29   2         77.43         84.40        19.37 o                         
  -6  29   2        114.96        138.41        15.84 o                         
  -5  29   2        116.85        108.93        15.40 o                         
  -4  29   2          4.97         11.75        12.37 o                         
  -3  29   2        111.52        116.56        15.02 o                         
  -2  29   2         98.00        110.15        13.51 o                         
  -1  29   2        169.49        166.10        14.57 o                         
   0  29   2          0.02        -13.57        14.03 o                         
   1  29   2        174.70        172.66        17.50 o                         
   2  29   2         99.03        118.01        16.02 o                         
   3  29   2        116.51        135.11        16.70 o                         
   4  29   2          4.53          7.59        13.51 o                         
   5  29   2        113.67        107.17        16.52 o                         
   6  29   2        116.10        123.54        16.50 o                         
   7  29   2         76.06         61.25        12.72 o                         
   8  29   2         72.65         87.83        14.05 o                         
   9  29   2          0.65        -12.30        12.30 o                         
  10  29   2         35.33         48.41        18.66 o                         
  11  29   2        273.00        304.89        23.28 o                         
  12  29   2         26.95         42.80        23.14 o                         
  13  29   2         83.92        124.51        22.58 o                         
  14  29   2         25.60         35.81        20.33 o                         
  15  29   2         18.94         24.87        18.82 o                         
  16  29   2         51.09         36.72        26.44 o                         
 -14  30   2         16.71         35.91        23.15 o                         
 -13  30   2         48.12         73.47        22.84 o                         
 -12  30   2          7.59         25.62        22.02 o                         
 -11  30   2         27.22          5.35        19.36 o                         
 -10  30   2         93.85        130.43        18.98 o                         
  -9  30   2         56.83         76.10        16.24 o                         
  -8  30   2         88.28         77.75        16.97 o                         
  -7  30   2         44.17         45.71        15.66 o                         
  -6  30   2         72.62        101.83        19.95 o                         
  -5  30   2          1.94          0.05        19.47 o                         
  -4  30   2         15.59         26.10        14.35 o                         
  -3  30   2         48.39         34.94        14.80 o                         
  -2  30   2         46.54         51.20        12.60 o                         
  -1  30   2         29.06         17.99        13.57 o                         
   0  30   2        129.21        122.01        19.05 o                         
   1  30   2         29.15         11.37        15.46 o                         
   2  30   2         48.90         59.29        17.12 o                         
   3  30   2         49.01         27.71        16.31 o                         
   4  30   2         15.14         16.75        15.47 o                         
   5  30   2          2.11         27.37        15.79 o                         
   6  30   2         73.49         70.60        17.29 o                         
   7  30   2         44.83         34.73        16.20 o                         
   8  30   2         87.14         91.97        21.91 o                         
   9  30   2         57.50         88.15        18.08 o                         
  10  30   2         94.84        124.54        25.18 o                         
  11  30   2         27.49         39.45        16.14 o                         
  12  30   2          5.60         25.39        19.40 o                         
  13  30   2         48.29         77.84        21.24 o                         
  14  30   2         16.62         30.17        21.49 o                         
 -12  31   2        120.48        114.51        24.56 o                         
 -11  31   2          3.54        -18.10        18.10 o                         
 -10  31   2         43.23         47.49        22.07 o                         
  -9  31   2        259.60        245.76        30.97 o                         
  -8  31   2        139.02        161.52        19.84 o                         
  -7  31   2         17.11         -3.45        15.93 o                         
  -6  31   2          4.07          3.98        14.93 o                         
  -5  31   2         23.31         23.09        15.11 o                         
  -4  31   2         93.14        114.08        17.13 o                         
  -3  31   2         51.39         58.55        21.75 o                         
  -2  31   2         21.78         15.60        18.56 o                         
  -1  31   2         12.53         16.18        18.89 o                         
   0  31   2         42.37         16.22        19.37 o                         
   1  31   2         11.26         11.70        18.08 o                         
   2  31   2         21.89         21.63        29.75 o                         
   3  31   2         52.27         41.63        20.14 o                         
   4  31   2         90.82         54.45        20.77 o                         
   5  31   2         23.72         14.40        19.01 o                         
   6  31   2          3.63         17.19        25.78 o                         
   7  31   2         16.96         37.68        25.78 o                         
   8  31   2        140.31        195.02        35.04 o                         
   9  31   2        259.42        255.84        40.33 o                         
  10  31   2         43.62         72.18        21.02 o                         
  11  31   2          4.14         13.00        18.93 o                         
  12  31   2        121.08        129.88        64.46 o                         
  -9  32   2         65.81        118.68        61.48 o                         
  -8  32   2         13.24         10.96        15.44 o                         
  -7  32   2         14.84         22.50        15.96 o                         
  -6  32   2         71.12         68.76        20.72 o                         
  -5  32   2         94.17        103.43        17.75 o                         
  -4  32   2         63.30         93.91        22.68 o                         
  -3  32   2         91.61         69.03        50.57 o                         
  -2  32   2         61.17         24.20        19.66 o                         
  -1  32   2          4.53         13.89        18.11 o                         
   0  32   2        115.24         93.04        21.52 o                         
   1  32   2          3.94         25.57        20.82 o                         
   2  32   2         61.30         60.64        21.73 o                         
   3  32   2         92.10         62.96        25.78 o                         
   4  32   2         63.74         22.88        19.95 o                         
   5  32   2         92.43        138.83        33.05 o                         
   6  32   2         71.52         81.98        31.07 o                         
   7  32   2         14.19         32.39        29.09 o                         
   8  32   2         14.52        -11.24        23.80 o                         
   9  32   2         66.39         66.77        32.39 o                         
  -4  33   2         54.78         95.10        23.67 o                         
  -3  33   2         56.76         33.65        21.60 o                         
  -2  33   2          9.75         -3.81        25.78 o                         
  -1  33   2        184.28        209.08        26.53 o                         
   0  33   2          2.15         11.00        20.31 o                         
   1  33   2        182.24        171.69        25.98 o                         
   2  33   2         10.01         11.14        19.83 o                         
   3  33   2         57.41         57.52        28.43 o                         
   4  33   2         54.38          0.00        27.11 o                         
   0   1   3      14122.33      14379.47       120.19 o                         
  -1   2   3       6929.42       7561.85        58.57 o                         
   0   2   3      16035.32      16842.44       131.70 o                         
   1   2   3       6969.66       7698.03        61.88 o                         
  -2   3   3       7646.99       7672.25        62.10 o                         
  -1   3   3        781.63        775.37        11.00 o                         
   0   3   3        761.62        763.87        10.35 o                         
   1   3   3        790.33        761.21        10.96 o                         
   2   3   3       7630.67       7683.87        76.66 o                         
  -3   4   3       4574.02       4837.93        49.96 o                         
  -2   4   3       1505.70       1439.45        17.19 o                         
  -1   4   3        235.89        264.42         6.01 o                         
   0   4   3        302.93        329.15         6.48 o                         
   1   4   3        239.26        283.86         6.41 o                         
   2   4   3       1503.28       1455.59        17.07 o                         
   3   4   3       4626.78       4796.56        79.18 o                         
  -4   5   3       1723.00       1671.71        22.23 o                         
  -3   5   3        393.44        367.89         6.89 o                         
  -2   5   3       5615.22       5660.30        50.16 o                         
  -1   5   3       2510.83       2605.84        25.72 o                         
   0   5   3      14222.24      15006.06       118.08 o                         
   1   5   3       2536.17       2654.27        25.70 o                         
   2   5   3       5535.46       5628.23        57.64 o                         
   3   5   3        380.87        352.16        15.08 o                         
   4   5   3       1729.83       1696.01        19.69 o                         
  -5   6   3        828.85        864.17        14.97 o                         
  -4   6   3        633.92        707.13        11.86 o                         
  -3   6   3       3705.47       4113.60        37.70 o                         
  -2   6   3       2119.26       2125.74        21.81 o                         
  -1   6   3       1028.16       1136.75        13.81 o                         
   0   6   3       3943.61       4119.04        35.72 o                         
   1   6   3       1042.88       1173.12        13.80 o                         
   2   6   3       2121.00       2110.32        21.59 o                         
   3   6   3       3666.00       4000.39        42.96 o                         
   4   6   3        654.87        723.06        12.09 o                         
   5   6   3        804.24        903.55        15.19 o                         
  -6   7   3       4845.34       4659.73        52.33 o                         
  -5   7   3       2888.41       2850.64        31.54 o                         
  -4   7   3       1914.59       2047.35        28.87 o                         
  -3   7   3       1253.97       1372.65        26.13 o                         
  -2   7   3       3170.52       3364.46        40.65 o                         
  -1   7   3       4626.49       4720.00        42.70 o                         
   0   7   3      27846.39      28462.03       249.66 o                         
   1   7   3       4561.42       4641.22        42.50 o                         
   2   7   3       3222.49       3466.00        32.43 o                         
   3   7   3       1214.78       1278.57        16.13 o                         
   4   7   3       1894.74       2066.60        24.34 o                         
   5   7   3       2933.38       2957.01        40.91 o                         
   6   7   3       4875.93       4909.82        61.72 o                         
  -7   8   3       3530.96       3562.59        44.98 o                         
  -6   8   3       2623.80       2712.78        33.76 o                         
  -5   8   3      12791.18      12671.69       118.85 o                         
  -4   8   3          5.47         18.24         7.20 o                         
  -3   8   3       2790.48       2884.41        39.06 o                         
  -2   8   3       1249.92       1449.97        17.37 o                         
  -1   8   3      11024.13      12194.80       119.55 o                         
   0   8   3       3699.86       3936.53        39.38 o                         
   1   8   3      10916.84      11998.06       102.42 o                         
   2   8   3       1207.51       1426.57        17.29 o                         
   3   8   3       2838.33       2948.10        28.52 o                         
   4   8   3          5.07         18.66         6.37 o                         
   5   8   3      12882.62      13186.20       138.02 o                         
   6   8   3       2612.65       2745.41        40.27 o                         
   7   8   3       3482.62       3481.95        58.68 o                         
  -8   9   3       3096.53       3475.22        53.78 o                         
  -7   9   3        441.95        528.24        12.79 o                         
  -6   9   3        161.26        144.43         7.51 o                         
  -5   9   3        333.37        322.06         9.67 o                         
  -4   9   3       2790.14       3053.08        33.52 o                         
  -3   9   3       5270.54       5600.18        52.13 o                         
  -2   9   3       8054.98       8946.96        82.50 o                         
  -1   9   3        266.33        291.15        13.74 o                         
   0   9   3        127.14        119.18         6.54 o                         
   1   9   3        261.42        306.43         9.81 o                         
   2   9   3       7980.67       8852.95        76.92 o                         
   3   9   3       5207.98       5586.45        50.39 o                         
   4   9   3       2799.84       3117.43        32.23 o                         
   5   9   3        305.69        316.87         7.60 o                         
   6   9   3        171.23        199.96         9.43 o                         
   7   9   3        434.09        529.84        13.25 o                         
   8   9   3       3040.70       3287.29        46.67 o                         
  -9  10   3       2865.31       2832.82        36.86 o                         
  -8  10   3        539.22        488.84        13.59 o                         
  -7  10   3        579.72        528.82        13.08 o                         
  -6  10   3        253.40        263.73        12.11 o                         
  -5  10   3       4494.16       4746.66        53.18 o                         
  -4  10   3       2048.07       2154.75        25.29 o                         
  -3  10   3       2435.99       2448.34        27.73 o                         
  -2  10   3       5898.61       6707.82        63.70 o                         
  -1  10   3        731.44        778.22        15.24 o                         
   0  10   3        110.96        117.35         6.58 o                         
   1  10   3        730.56        780.18        12.09 o                         
   2  10   3       5906.39       6647.99        63.59 o                         
   3  10   3       2484.32       2576.53        25.54 o                         
   4  10   3       2101.35       2210.21        24.52 o                         
   5  10   3       4501.58       4761.50        47.03 o                         
   6  10   3        234.10        247.91        10.78 o                         
   7  10   3        572.74        481.08        22.90 o                         
   8  10   3        546.28        547.14        15.94 o                         
   9  10   3       2828.89       2972.76        42.12 o                         
 -10  11   3       1408.86       1267.91        22.03 o                         
  -9  11   3       2226.61       2330.36        31.99 o                         
  -8  11   3        411.76        482.41        13.35 o                         
  -7  11   3        303.34        331.82        11.11 o                         
  -6  11   3       2510.43       2649.97        34.35 o                         
  -5  11   3        340.09        293.29        10.33 o                         
  -4  11   3       1840.96       2083.11        24.79 o                         
  -3  11   3       6533.43       7141.99        74.47 o                         
  -2  11   3       6335.64       6706.40       100.64 o                         
  -1  11   3       1516.96       1647.79        24.14 o                         
   0  11   3       1557.25       1538.74        21.44 o                         
   1  11   3       1498.62       1651.52        20.07 o                         
   2  11   3       6335.60       6680.95        63.95 o                         
   3  11   3       6652.66       7260.76        72.21 o                         
   4  11   3       1847.74       2050.59        23.90 o                         
   5  11   3        355.09        334.44         7.95 o                         
   6  11   3       2521.81       2709.77        30.98 o                         
   7  11   3        294.30        350.41        18.31 o                         
   8  11   3        437.20        481.78        19.80 o                         
   9  11   3       2228.35       2290.63        35.56 o                         
  10  11   3       1388.46       1287.55        23.65 o                         
 -11  12   3        463.10        405.93        13.69 o                         
 -10  12   3       1251.36       1256.38        22.67 o                         
  -9  12   3        466.32        430.05        13.36 o                         
  -8  12   3        216.32        220.33        14.68 o                         
  -7  12   3       1200.97       1110.64        25.87 o                         
  -6  12   3       1617.44       1622.90        24.69 o                         
  -5  12   3        247.01        232.27         9.49 o                         
  -4  12   3        293.07        321.68         9.47 o                         
  -3  12   3       2567.78       2600.70        31.61 o                         
  -2  12   3        119.60        126.12         6.48 o                         
  -1  12   3        339.79        383.13        10.12 o                         
   0  12   3        539.73        574.20        18.82 o                         
   1  12   3        336.46        370.98        10.07 o                         
   2  12   3        132.79        144.78         5.22 o                         
   3  12   3       2511.48       2510.91        31.62 o                         
   4  12   3        307.56        332.98         9.17 o                         
   5  12   3        236.96        222.90        10.50 o                         
   6  12   3       1584.56       1638.24        22.52 o                         
   7  12   3       1163.61       1075.10        15.72 o                         
   8  12   3        214.24        203.66         9.72 o                         
   9  12   3        476.91        461.46        17.56 o                         
  10  12   3       1238.30       1280.82        24.02 o                         
  11  12   3        447.57        447.55        14.27 o                         
 -12  13   3        535.48        488.52        15.37 o                         
 -11  13   3       1178.86       1104.59        21.68 o                         
 -10  13   3       3646.33       3567.23        44.55 o                         
  -9  13   3        910.51        867.35        18.41 o                         
  -8  13   3       3297.94       3216.58        50.75 o                         
  -7  13   3        481.38        514.50        17.69 o                         
  -6  13   3        222.21        240.42        10.02 o                         
  -5  13   3        686.91        675.07        12.58 o                         
  -4  13   3         90.60         95.34         6.31 o                         
  -3  13   3        110.66        126.22         6.70 o                         
  -2  13   3       3597.41       3544.06        41.33 o                         
  -1  13   3        712.21        707.70        14.05 o                         
   0  13   3        827.68        933.16        16.47 o                         
   1  13   3        738.49        756.18        14.16 o                         
   2  13   3       3558.91       3537.73        34.38 o                         
   3  13   3        113.76        135.28         5.24 o                         
   4  13   3         90.48         95.93         5.29 o                         
   5  13   3        680.20        658.05        11.73 o                         
   6  13   3        219.67        231.03         6.47 o                         
   7  13   3        480.56        511.95        11.78 o                         
   8  13   3       3258.39       3213.39        44.27 o                         
   9  13   3        928.03        892.83        37.05 o                         
  10  13   3       3636.47       3397.51        44.99 o                         
  11  13   3       1167.29       1120.03        20.59 o                         
  12  13   3        514.71        476.31        13.14 o                         
 -13  14   3         27.87         26.96         8.38 o                         
 -12  14   3        861.04        826.72        19.30 o                         
 -11  14   3        440.73        449.00        18.13 o                         
 -10  14   3        414.64        399.14        15.32 o                         
  -9  14   3         19.57         21.07         7.13 o                         
  -8  14   3        776.42        746.82        17.22 o                         
  -7  14   3        672.65        654.93        20.89 o                         
  -6  14   3        435.04        402.22        14.93 o                         
  -5  14   3       1057.05       1019.40        18.92 o                         
  -4  14   3        262.65        245.56         8.87 o                         
  -3  14   3        233.28        202.34        10.59 o                         
  -2  14   3        796.01        786.29        15.05 o                         
  -1  14   3        188.74        173.66        10.45 o                         
   0  14   3        179.25        172.02         7.75 o                         
   1  14   3        198.58        197.37         8.25 o                         
   2  14   3        826.80        800.71        15.06 o                         
   3  14   3        232.87        216.21         6.85 o                         
   4  14   3        273.12        275.26         8.06 o                         
   5  14   3       1083.04       1038.91        15.61 o                         
   6  14   3        436.98        413.20        10.36 o                         
   7  14   3        673.20        681.23        15.48 o                         
   8  14   3        785.87        753.56        15.14 o                         
   9  14   3         22.16         28.72         5.12 o                         
  10  14   3        433.44        434.93        13.27 o                         
  11  14   3        445.91        452.22        13.95 o                         
  12  14   3        850.47        829.46        30.96 o                         
  13  14   3         32.21         32.82         8.55 o                         
 -14  15   3        243.78        239.72        12.41 o                         
 -13  15   3        582.67        602.06        17.91 o                         
 -12  15   3       1475.94       1415.72        25.87 o                         
 -11  15   3       1379.45       1288.15        37.99 o                         
 -10  15   3        967.78        978.66        30.24 o                         
  -9  15   3        211.75        185.83        13.76 o                         
  -8  15   3        436.87        444.27        14.02 o                         
  -7  15   3        716.52        707.66        17.22 o                         
  -6  15   3        657.56        594.52        17.17 o                         
  -5  15   3        363.18        327.29        13.02 o                         
  -4  15   3       1674.61       1686.65        24.55 o                         
  -3  15   3        407.88        383.37        11.24 o                         
  -2  15   3        301.72        304.50        10.12 o                         
  -1  15   3        814.77        838.61        16.01 o                         
   0  15   3        227.58        201.65         8.69 o                         
   1  15   3        824.38        843.24        16.00 o                         
   2  15   3        279.79        263.96         9.66 o                         
   3  15   3        418.39        393.21         9.16 o                         
   4  15   3       1659.68       1660.03        24.75 o                         
   5  15   3        362.78        353.36         9.40 o                         
   6  15   3        667.36        604.57        12.67 o                         
   7  15   3        738.70        731.29        14.09 o                         
   8  15   3        448.00        428.89        18.99 o                         
   9  15   3        219.01        203.22        10.28 o                         
  10  15   3        993.07       1026.75        23.58 o                         
  11  15   3       1354.54       1217.82        23.62 o                         
  12  15   3       1453.11       1402.17        23.86 o                         
  13  15   3        575.77        602.41        17.42 o                         
  14  15   3        242.51        255.97        14.45 o                         
 -15  16   3       1099.19       1076.91        23.43 o                         
 -14  16   3        501.35        444.79        15.97 o                         
 -13  16   3       1213.74       1177.27        23.94 o                         
 -12  16   3        979.92        896.27        21.00 o                         
 -11  16   3       1066.70        958.18        24.38 o                         
 -10  16   3        816.20        800.09        18.96 o                         
  -9  16   3        395.41        351.10        13.44 o                         
  -8  16   3        917.41        812.77        18.92 o                         
  -7  16   3        332.10        353.83        14.54 o                         
  -6  16   3         22.21         17.26         7.64 o                         
  -5  16   3       1330.24       1233.38        28.27 o                         
  -4  16   3        236.10        193.48         8.90 o                         
  -3  16   3        264.56        234.53         9.42 o                         
  -2  16   3        896.12        845.46        16.43 o                         
  -1  16   3        161.18        140.46         7.96 o                         
   0  16   3        349.52        340.04        10.73 o                         
   1  16   3        167.17        145.87         7.82 o                         
   2  16   3        891.37        799.44        15.99 o                         
   3  16   3        272.53        248.08         9.75 o                         
   4  16   3        237.66        201.90        11.44 o                         
   5  16   3       1328.50       1252.72        18.28 o                         
   6  16   3         25.45         21.20         5.07 o                         
   7  16   3        326.81        358.89        12.57 o                         
   8  16   3        943.89        850.12        18.64 o                         
   9  16   3        400.42        397.87        18.26 o                         
  10  16   3        811.72        765.85        22.04 o                         
  11  16   3       1050.10        916.86        21.10 o                         
  12  16   3        967.50        909.95        19.09 o                         
  13  16   3       1198.61       1152.30        22.14 o                         
  14  16   3        495.28        475.96        20.63 o                         
  15  16   3       1111.31       1049.03        26.53 o                         
 -16  17   3        232.75        201.72        12.77 o                         
 -15  17   3        707.06        687.04        23.55 o                         
 -14  17   3        251.73        262.82        13.55 o                         
 -13  17   3        244.68        248.87        12.66 o                         
 -12  17   3        193.17        175.25        11.44 o                         
 -11  17   3        233.83        222.99        12.21 o                         
 -10  17   3       1231.62       1186.67        23.60 o                         
  -9  17   3       2891.20       2780.14        54.19 o                         
  -8  17   3        195.81        207.11        12.61 o                         
  -7  17   3       1061.46        934.61        22.29 o                         
  -6  17   3          8.84         10.47         7.73 o                         
  -5  17   3        260.79        233.85        13.97 o                         
  -4  17   3         11.77         -2.30         7.16 o                         
  -3  17   3       2101.77       2081.11        29.19 o                         
  -2  17   3        425.20        405.06        12.07 o                         
  -1  17   3        259.10        283.70        10.32 o                         
   0  17   3        305.57        241.13         9.59 o                         
   1  17   3        255.38        259.39        10.13 o                         
   2  17   3        418.21        398.26        14.04 o                         
   3  17   3       2104.47       2050.19        28.84 o                         
   4  17   3         12.19         17.55         5.85 o                         
   5  17   3        265.18        246.66         9.78 o                         
   6  17   3          9.00          5.72         8.17 o                         
   7  17   3       1064.33        941.59        23.18 o                         
   8  17   3        187.05        208.49        13.84 o                         
   9  17   3       2875.03       2754.30        46.76 o                         
  10  17   3       1205.10       1149.22        23.24 o                         
  11  17   3        252.17        216.28        12.13 o                         
  12  17   3        189.73        183.00        10.48 o                         
  13  17   3        231.37        220.45        10.99 o                         
  14  17   3        253.66        291.78        13.51 o                         
  15  17   3        710.05        689.10        19.60 o                         
  16  17   3        240.62        223.39        12.91 o                         
 -17  18   3        467.74        424.12        16.50 o                         
 -16  18   3        158.21        141.08        12.07 o                         
 -15  18   3        177.67        203.68        12.81 o                         
 -14  18   3        143.08        128.23        11.33 o                         
 -13  18   3        249.87        208.13        12.33 o                         
 -12  18   3        185.90        156.09        11.36 o                         
 -11  18   3        549.59        530.52        16.66 o                         
 -10  18   3       1513.65       1443.56        53.58 o                         
  -9  18   3        153.41        144.35        11.99 o                         
  -8  18   3        937.68        807.92        21.43 o                         
  -7  18   3         81.00         75.12        10.16 o                         
  -6  18   3         32.80          6.99         8.44 o                         
  -5  18   3        896.90        816.91        20.63 o                         
  -4  18   3        227.11        264.43        12.87 o                         
  -3  18   3        479.72        472.82        16.11 o                         
  -2  18   3        965.98        927.60        18.23 o                         
  -1  18   3        228.03        183.00        13.16 o                         
   0  18   3         17.34          8.87         5.80 o                         
   1  18   3        223.00        189.16         9.31 o                         
   2  18   3        963.46        935.33        18.17 o                         
   3  18   3        491.97        504.65        23.01 o                         
   4  18   3        231.90        250.76        12.52 o                         
   5  18   3        884.18        792.66        23.26 o                         
   6  18   3         33.31         24.92         8.76 o                         
   7  18   3         78.52         80.43        10.05 o                         
   8  18   3        939.38        819.35        23.64 o                         
   9  18   3        147.92        135.80        12.88 o                         
  10  18   3       1499.71       1375.77        29.78 o                         
  11  18   3        538.75        516.62        17.32 o                         
  12  18   3        175.45        151.82        12.58 o                         
  13  18   3        239.06        213.45        12.38 o                         
  14  18   3        150.35        153.65        13.52 o                         
  15  18   3        188.44        237.04        15.35 o                         
  16  18   3        159.60        155.95        13.51 o                         
  17  18   3        473.09        415.54        19.00 o                         
 -18  19   3         79.99         57.63        12.94 o                         
 -17  19   3        193.12        172.01        13.02 o                         
 -16  19   3         55.08         33.17        12.58 o                         
 -15  19   3        167.94        169.97        12.45 o                         
 -14  19   3         40.55         28.96         9.38 o                         
 -13  19   3        186.41        182.54        12.14 o                         
 -12  19   3        447.91        462.15        16.33 o                         
 -11  19   3        517.74        480.32        18.46 o                         
 -10  19   3        278.14        288.97        17.39 o                         
  -9  19   3        453.55        447.29        17.53 o                         
  -8  19   3         53.65         35.01        13.62 o                         
  -7  19   3        515.96        449.00        19.89 o                         
  -6  19   3        303.61        288.56        14.25 o                         
  -5  19   3        284.33        265.40        13.26 o                         
  -4  19   3        140.09        112.16        10.50 o                         
  -3  19   3         54.62         37.15         8.61 o                         
  -2  19   3        139.62        126.14        10.18 o                         
  -1  19   3        232.44        211.52        10.16 o                         
   0  19   3          3.15         -3.61         5.84 o                         
   1  19   3        233.05        205.43         9.88 o                         
   2  19   3        144.89        153.94        12.99 o                         
   3  19   3         56.35         51.14         7.09 o                         
   4  19   3        141.77        122.99         8.60 o                         
   5  19   3        294.50        302.39        14.73 o                         
   6  19   3        307.55        291.27        15.57 o                         
   7  19   3        514.95        450.84        17.50 o                         
   8  19   3         52.08         60.04         9.99 o                         
   9  19   3        452.25        453.93        17.92 o                         
  10  19   3        277.21        298.98        14.12 o                         
  11  19   3        504.63        461.92        16.89 o                         
  12  19   3        456.98        472.06        21.02 o                         
  13  19   3        193.02        197.41        14.11 o                         
  14  19   3         42.99         31.49        14.50 o                         
  15  19   3        166.07        176.57        20.90 o                         
  16  19   3         54.97         63.45        11.97 o                         
  17  19   3        194.16        164.44        14.51 o                         
  18  19   3         78.94         83.02        14.50 o                         
 -19  20   3        332.37        338.99        16.41 o                         
 -18  20   3        374.85        386.45        17.22 o                         
 -17  20   3         17.81         28.21         9.96 o                         
 -16  20   3        170.73        152.23        12.40 o                         
 -15  20   3         95.22         83.52        11.04 o                         
 -14  20   3         27.50         27.49         9.33 o                         
 -13  20   3        141.56        126.34        13.08 o                         
 -12  20   3        456.01        435.72        17.99 o                         
 -11  20   3        177.07        174.51        13.54 o                         
 -10  20   3         90.13         95.52        11.30 o                         
  -9  20   3        130.50        110.92        11.68 o                         
  -8  20   3         36.99         38.18         9.84 o                         
  -7  20   3        123.27        117.06        11.29 o                         
  -6  20   3        145.73        156.23        12.78 o                         
  -5  20   3        253.78        247.79        13.47 o                         
  -4  20   3        285.38        270.06        14.84 o                         
  -3  20   3       1517.73       1438.79        28.35 o                         
  -2  20   3        370.36        345.77        15.93 o                         
  -1  20   3        645.70        606.31        17.97 o                         
   0  20   3         98.68         97.04         8.38 o                         
   1  20   3        668.37        609.92        15.54 o                         
   2  20   3        373.62        310.32        11.85 o                         
   3  20   3       1561.30       1484.58        24.54 o                         
   4  20   3        290.37        283.16        13.22 o                         
   5  20   3        274.39        269.00        18.80 o                         
   6  20   3        139.15        137.49        14.12 o                         
   7  20   3        117.05        115.93        11.95 o                         
   8  20   3         36.05         52.86        10.49 o                         
   9  20   3        127.51        109.63        19.15 o                         
  10  20   3         92.02         92.96        10.89 o                         
  11  20   3        177.07        171.48        12.31 o                         
  12  20   3        457.97        413.98        16.67 o                         
  13  20   3        144.35        163.97        14.06 o                         
  14  20   3         29.61         49.25        11.57 o                         
  15  20   3         87.91         76.42        12.33 o                         
  16  20   3        167.34        146.14        14.27 o                         
  17  20   3         18.21         15.79        11.36 o                         
  18  20   3        377.57        402.33        22.13 o                         
  19  20   3        342.14        349.07        18.74 o                         
 -20  21   3        384.80        456.70        19.17 o                         
 -19  21   3         79.75         81.15        13.38 o                         
 -18  21   3        152.93        174.56        15.18 o                         
 -17  21   3        120.47        110.40        12.15 o                         
 -16  21   3        151.73        158.68        12.96 o                         
 -15  21   3         20.44         35.35        11.25 o                         
 -14  21   3         52.42         38.78        17.30 o                         
 -13  21   3         78.60         85.05        14.26 o                         
 -12  21   3        126.24        133.28        13.19 o                         
 -11  21   3          6.20          3.65         9.62 o                         
 -10  21   3        499.02        462.26        18.50 o                         
  -9  21   3        309.54        282.67        15.43 o                         
  -8  21   3         49.16         52.41        10.67 o                         
  -7  21   3        298.58        301.44        15.27 o                         
  -6  21   3        412.71        434.79        17.29 o                         
  -5  21   3        226.49        234.06        21.42 o                         
  -4  21   3        402.23        351.14        15.67 o                         
  -3  21   3        171.22        158.53        11.80 o                         
  -2  21   3       1046.45       1008.47        46.31 o                         
  -1  21   3         32.71         46.31         9.57 o                         
   0  21   3         16.27         31.52         9.52 o                         
   1  21   3         32.14         17.98         7.47 o                         
   2  21   3       1061.98       1051.41        29.42 o                         
   3  21   3        167.72        150.60         9.79 o                         
   4  21   3        412.56        374.54        15.14 o                         
   5  21   3        219.19        227.33        14.42 o                         
   6  21   3        421.48        445.27        18.30 o                         
   7  21   3        305.54        294.28        15.47 o                         
   8  21   3         51.99         36.80        12.40 o                         
   9  21   3        307.83        278.91        14.18 o                         
  10  21   3        487.54        465.22        18.60 o                         
  11  21   3          6.49         -0.34         9.29 o                         
  12  21   3        116.99        135.76        12.26 o                         
  13  21   3         82.50         64.12        12.07 o                         
  14  21   3         51.16         36.49        11.64 o                         
  15  21   3         22.14         37.11        12.07 o                         
  16  21   3        147.99        181.43        14.97 o                         
  17  21   3        120.62        130.52        16.13 o                         
  18  21   3        150.95        122.07        16.52 o                         
  19  21   3         81.27         99.48        13.94 o                         
  20  21   3        390.15        444.33        22.14 o                         
 -21  22   3          6.56          2.78        14.60 o                         
 -20  22   3         13.13         -2.76        10.51 o                         
 -19  22   3        235.00        217.65        15.42 o                         
 -18  22   3         81.78         79.27        12.12 o                         
 -17  22   3         71.02         53.33        12.60 o                         
 -16  22   3         35.08         50.83        12.52 o                         
 -15  22   3        436.70        418.82        18.94 o                         
 -14  22   3         34.67         23.85        10.84 o                         
 -13  22   3        218.65        233.98        15.93 o                         
 -12  22   3        141.84        149.16        13.72 o                         
 -11  22   3         83.71         93.76        12.44 o                         
 -10  22   3         72.81         96.66        12.14 o                         
  -9  22   3         72.54         45.26        10.71 o                         
  -8  22   3         35.18         35.14         9.86 o                         
  -7  22   3        429.68        477.66        18.41 o                         
  -6  22   3        746.58        756.13        21.93 o                         
  -5  22   3         70.44         82.22        11.08 o                         
  -4  22   3        451.11        394.60        16.60 o                         
  -3  22   3        265.51        263.72        16.85 o                         
  -2  22   3        327.46        357.50        15.65 o                         
  -1  22   3        759.13        811.23        21.58 o                         
   0  22   3         18.24         19.83         8.89 o                         
   1  22   3        748.94        804.28        25.69 o                         
   2  22   3        324.95        330.62        12.95 o                         
   3  22   3        261.04        236.52        13.19 o                         
   4  22   3        441.15        363.57        15.28 o                         
   5  22   3         75.44        105.84        12.12 o                         
   6  22   3        755.20        731.69        23.10 o                         
   7  22   3        425.81        483.96        19.65 o                         
   8  22   3         34.22         38.96        10.70 o                         
   9  22   3         72.88         53.58        10.32 o                         
  10  22   3         73.49         77.31        10.73 o                         
  11  22   3         81.55         96.62        11.22 o                         
  12  22   3        137.49        155.31        12.81 o                         
  13  22   3        216.43        211.82        15.74 o                         
  14  22   3         34.98         34.48        11.95 o                         
  15  22   3        433.34        411.94        20.25 o                         
  16  22   3         37.84         17.55        11.66 o                         
  17  22   3         70.09         72.67        13.92 o                         
  18  22   3         81.87         86.64        18.85 o                         
  19  22   3        236.68        235.17        17.51 o                         
  20  22   3         13.66         16.09        12.36 o                         
  21  22   3          7.20         26.42        17.75 o                         
 -22  23   3          1.48        -20.08        20.08 o                         
 -21  23   3         14.01          9.92        16.49 o                         
 -20  23   3          1.60         -5.54        16.88 o                         
 -19  23   3         16.51         25.77        12.90 o                         
 -18  23   3        360.93        394.21        20.15 o                         
 -17  23   3         47.18         45.65        12.69 o                         
 -16  23   3        114.99        126.49        14.11 o                         
 -15  23   3         12.51         20.62        10.98 o                         
 -14  23   3        171.75        171.97        14.92 o                         
 -13  23   3        412.85        444.18        19.51 o                         
 -12  23   3         27.66         19.63        10.67 o                         
 -11  23   3         72.85         58.35        11.60 o                         
 -10  23   3        279.08        265.58        15.83 o                         
  -9  23   3         43.53         55.60        11.34 o                         
  -8  23   3        518.43        532.08        19.89 o                         
  -7  23   3        173.52        174.20        13.22 o                         
  -6  23   3          2.70         13.81         9.60 o                         
  -5  23   3         32.44         34.38        10.17 o                         
  -4  23   3         48.23         37.91        12.01 o                         
  -3  23   3        109.55        103.57        11.46 o                         
  -2  23   3        117.81        103.48        11.18 o                         
  -1  23   3         41.62         46.97        10.35 o                         
   0  23   3       1222.61       1229.47        26.71 o                         
   1  23   3         43.01         47.40         9.73 o                         
   2  23   3        120.97         99.36        13.42 o                         
   3  23   3        108.14         95.40        10.85 o                         
   4  23   3         48.75         44.04        10.71 o                         
   5  23   3         33.61         40.78        10.59 o                         
   6  23   3          1.89          3.88         9.99 o                         
   7  23   3        173.04        176.35        19.90 o                         
   8  23   3        529.08        496.14        21.98 o                         
   9  23   3         45.63         57.52        10.72 o                         
  10  23   3        274.56        258.54        14.80 o                         
  11  23   3         71.33         82.91        11.42 o                         
  12  23   3         27.94         57.55        12.31 o                         
  13  23   3        411.65        414.26        20.00 o                         
  14  23   3        166.67        148.39        19.66 o                         
  15  23   3         14.10          7.53        11.68 o                         
  16  23   3        117.95        127.01        14.91 o                         
  17  23   3         45.59         34.13        19.37 o                         
  18  23   3        364.76        354.96        23.65 o                         
  19  23   3         15.53         30.18        14.88 o                         
  20  23   3          1.65        -11.99        16.59 o                         
  21  23   3         13.95         14.74        17.96 o                         
  22  23   3          1.12        -16.47        16.47 o                         
 -22  24   3          0.10        -21.02        21.02 o                         
 -21  24   3          3.53        -15.66        19.15 o                         
 -20  24   3         37.75         46.95        19.06 o                         
 -19  24   3        123.32        166.20        18.28 o                         
 -18  24   3         11.72          8.69        12.30 o                         
 -17  24   3        108.14         97.39        14.41 o                         
 -16  24   3         30.27         31.10        12.25 o                         
 -15  24   3         76.56         68.17        13.01 o                         
 -14  24   3        149.63        145.14        14.62 o                         
 -13  24   3         37.32         36.40        11.84 o                         
 -12  24   3        165.70        151.07        14.49 o                         
 -11  24   3         57.85         60.95        12.22 o                         
 -10  24   3        107.71        106.44        12.87 o                         
  -9  24   3         59.30         50.40        11.40 o                         
  -8  24   3         49.25         32.83        10.83 o                         
  -7  24   3        164.50        168.42        13.54 o                         
  -6  24   3        106.63        130.39        12.49 o                         
  -5  24   3         55.03         69.27        13.54 o                         
  -4  24   3        312.11        323.41        15.83 o                         
  -3  24   3         20.70         17.57         9.51 o                         
  -2  24   3        178.27        190.11        13.02 o                         
  -1  24   3        171.37        172.21        12.51 o                         
   0  24   3        128.56        121.49        11.63 o                         
   1  24   3        169.39        172.98        15.27 o                         
   2  24   3        176.27        183.53        15.67 o                         
   3  24   3         21.20         19.32        11.28 o                         
   4  24   3        313.05        314.10        17.08 o                         
   5  24   3         56.56         60.05        11.67 o                         
   6  24   3        112.66        124.73        13.36 o                         
   7  24   3        166.10        187.14        13.30 o                         
   8  24   3         48.62         70.99        11.22 o                         
   9  24   3         59.74         84.27        16.49 o                         
  10  24   3        109.61        119.75        12.18 o                         
  11  24   3         59.32         51.95        11.19 o                         
  12  24   3        166.70        163.38        21.47 o                         
  13  24   3         34.19         36.47        12.23 o                         
  14  24   3        148.69        153.25        15.74 o                         
  15  24   3         75.62         86.96        14.64 o                         
  16  24   3         32.05         47.98        14.89 o                         
  17  24   3        109.65        130.57        16.79 o                         
  18  24   3         11.27         16.24        14.37 o                         
  19  24   3        122.54        138.76        22.64 o                         
  20  24   3         37.13         55.30        19.76 o                         
  21  24   3          3.32         -3.76        17.99 o                         
  22  24   3          0.07         -4.61        17.99 o                         
 -21  25   3          5.14         -5.29        32.39 o                         
 -20  25   3        110.05         94.84        24.76 o                         
 -19  25   3         56.94         37.58        18.44 o                         
 -18  25   3        273.27        372.66        27.20 o                         
 -17  25   3         15.22         49.10        14.75 o                         
 -16  25   3        201.83        213.14        24.49 o                         
 -15  25   3         49.18         64.31        13.42 o                         
 -14  25   3        119.33        148.60        15.32 o                         
 -13  25   3        211.31        225.68        16.81 o                         
 -12  25   3        108.68        128.11        14.09 o                         
 -11  25   3        192.26        194.60        15.39 o                         
 -10  25   3        281.72        333.11        17.44 o                         
  -9  25   3         53.47         56.62        11.82 o                         
  -8  25   3          0.18         -9.49         9.49 o                         
  -7  25   3         32.94         20.93        10.37 o                         
  -6  25   3        154.55        165.07        13.63 o                         
  -5  25   3         87.74        103.24        12.10 o                         
  -4  25   3        265.06        253.10        16.69 o                         
  -3  25   3        105.37         78.29        12.63 o                         
  -2  25   3         87.88        113.70        13.55 o                         
  -1  25   3         46.07         55.32        11.60 o                         
   0  25   3          0.38        -10.02        12.23 o                         
   1  25   3         47.35         35.70        13.47 o                         
   2  25   3         91.03         71.09        15.98 o                         
   3  25   3        106.75         93.35        18.89 o                         
   4  25   3        262.10        214.81        19.24 o                         
   5  25   3         88.70         99.90        15.99 o                         
   6  25   3        162.97        177.29        13.43 o                         
   7  25   3         31.25         16.02        10.07 o                         
   8  25   3          0.26         -9.20         9.20 o                         
   9  25   3         56.88         70.45        12.09 o                         
  10  25   3        277.99        330.63        20.63 o                         
  11  25   3        187.66        215.67        14.79 o                         
  12  25   3        104.80        107.52        14.95 o                         
  13  25   3        209.46        196.58        16.91 o                         
  14  25   3        115.13        145.60        15.79 o                         
  15  25   3         49.58         50.26        14.04 o                         
  16  25   3        202.02        218.71        17.89 o                         
  17  25   3         14.94         38.93        16.17 o                         
  18  25   3        278.19        321.10        27.79 o                         
  19  25   3         55.41         78.10        21.04 o                         
  20  25   3        109.60        130.46        27.44 o                         
  21  25   3          4.88          6.38        17.60 o                         
 -19  26   3         63.77         32.09        22.85 o                         
 -18  26   3         47.08         49.32        32.06 o                         
 -17  26   3         78.86        107.49        19.74 o                         
 -16  26   3         42.24         58.57        17.55 o                         
 -15  26   3          8.55          7.26        15.65 o                         
 -14  26   3        116.25        145.81        19.92 o                         
 -13  26   3        143.52        184.56        24.37 o                         
 -12  26   3        103.37        132.30        16.57 o                         
 -11  26   3         88.16         97.54        15.81 o                         
 -10  26   3        400.35        415.97        21.90 o                         
  -9  26   3        267.50        277.12        23.28 o                         
  -8  26   3         78.89         93.39        14.52 o                         
  -7  26   3          0.38         -8.40        10.76 o                         
  -6  26   3         38.04         43.20        12.51 o                         
  -5  26   3        281.35        328.36        19.13 o                         
  -4  26   3         29.99         42.94        12.16 o                         
  -3  26   3         55.24         64.23        13.03 o                         
  -2  26   3        178.78        160.90        14.88 o                         
  -1  26   3         37.68         23.95        13.78 o                         
   0  26   3          1.38         -4.39        12.42 o                         
   1  26   3         37.45         36.57        14.96 o                         
   2  26   3        177.93        199.72        19.96 o                         
   3  26   3         54.51         85.25        15.85 o                         
   4  26   3         31.03         27.84        19.77 o                         
   5  26   3        282.49        328.09        22.44 o                         
   6  26   3         38.88         52.95        13.70 o                         
   7  26   3          0.49         -5.86         9.73 o                         
   8  26   3         79.58         90.49        12.75 o                         
   9  26   3        265.18        287.91        16.44 o                         
  10  26   3        393.99        337.99        17.69 o                         
  11  26   3         91.16         88.25        14.35 o                         
  12  26   3        101.38        126.16        16.05 o                         
  13  26   3        139.48        175.13        17.05 o                         
  14  26   3        116.23        137.60        15.96 o                         
  15  26   3          8.82         12.11        12.40 o                         
  16  26   3         43.60         52.50        16.89 o                         
  17  26   3         80.96        112.73        41.22 o                         
  18  26   3         45.94         46.85        20.80 o                         
  19  26   3         64.85         58.78        20.80 o                         
 -18  27   3         11.38        -11.47        32.72 o                         
 -17  27   3         67.78         37.22        23.02 o                         
 -16  27   3         73.47         69.26        18.41 o                         
 -15  27   3         15.87         -8.18        16.46 o                         
 -14  27   3        134.59        140.06        20.10 o                         
 -13  27   3         16.09         18.56        15.62 o                         
 -12  27   3          5.89         -8.09        14.82 o                         
 -11  27   3         59.11         59.77        15.14 o                         
 -10  27   3         20.82         31.46        17.18 o                         
  -9  27   3        194.71        199.99        17.94 o                         
  -8  27   3        409.13        405.31        21.60 o                         
  -7  27   3         29.60         19.42        12.86 o                         
  -6  27   3          8.89         25.02        12.33 o                         
  -5  27   3         61.93         65.56        13.55 o                         
  -4  27   3          6.30          4.07        11.51 o                         
  -3  27   3        139.38        168.92        15.73 o                         
  -2  27   3        435.05        497.32        22.00 o                         
  -1  27   3         38.52         48.38        15.50 o                         
   0  27   3        111.12        111.62        17.21 o                         
   1  27   3         37.97         36.56        16.01 o                         
   2  27   3        435.72        462.45        25.95 o                         
   3  27   3        138.74        148.68        18.65 o                         
   4  27   3          5.17         -5.61        13.59 o                         
   5  27   3         63.45         59.79        14.02 o                         
   6  27   3         10.51         15.04        12.71 o                         
   7  27   3         29.06         44.17        14.21 o                         
   8  27   3        410.57        429.57        19.43 o                         
   9  27   3        192.83        207.31        15.69 o                         
  10  27   3         22.43         20.86        11.75 o                         
  11  27   3         58.33         80.57        14.57 o                         
  12  27   3          6.14         16.57        12.90 o                         
  13  27   3         16.03         14.93        13.48 o                         
  14  27   3        134.69        148.20        17.26 o                         
  15  27   3         16.56         25.91        15.21 o                         
  16  27   3         71.34         97.28        32.54 o                         
  17  27   3         67.88         76.98        22.42 o                         
  18  27   3         11.92         -8.22        18.51 o                         
 -16  28   3        123.62        105.14        26.17 o                         
 -15  28   3        198.18        222.86        22.27 o                         
 -14  28   3         24.94         31.38        16.66 o                         
 -13  28   3          6.49        -14.85        14.85 o                         
 -12  28   3          5.70          0.60        15.14 o                         
 -11  28   3         37.73         30.61        15.49 o                         
 -10  28   3          2.16          3.49        15.47 o                         
  -9  28   3        205.11        216.12        21.07 o                         
  -8  28   3         82.66        113.05        16.51 o                         
  -7  28   3        252.04        249.27        19.74 o                         
  -6  28   3         22.03         22.21        13.19 o                         
  -5  28   3         40.55         61.49        13.96 o                         
  -4  28   3        150.69        179.38        16.76 o                         
  -3  28   3        475.14        538.17        44.26 o                         
  -2  28   3         93.04        111.63        18.41 o                         
  -1  28   3         66.97         74.09        17.31 o                         
   0  28   3         62.05         74.51        16.89 o                         
   1  28   3         68.84         97.10        24.48 o                         
   2  28   3         92.70         91.07        17.69 o                         
   3  28   3        473.11        518.34        35.52 o                         
   4  28   3        151.68        122.09        16.45 o                         
   5  28   3         40.31         35.33        14.05 o                         
   6  28   3         21.02         29.95        13.57 o                         
   7  28   3        248.27        260.61        27.48 o                         
   8  28   3         81.52         93.78        15.89 o                         
   9  28   3        206.71        219.79        19.32 o                         
  10  28   3          2.15         11.37        12.00 o                         
  11  28   3         37.61         20.81        13.40 o                         
  12  28   3          5.68          0.56        16.03 o                         
  13  28   3          5.92         13.67        14.95 o                         
  14  28   3         23.95         49.39        20.43 o                         
  15  28   3        196.93        215.58        25.23 o                         
  16  28   3        122.72        173.58        24.85 o                         
 -15  29   3         70.05         68.75        31.73 o                         
 -14  29   3          4.40         -9.33        16.35 o                         
 -13  29   3         33.13         32.88        16.87 o                         
 -12  29   3         84.62        117.27        19.13 o                         
 -11  29   3         25.63         41.41        17.05 o                         
 -10  29   3         50.91         45.80        16.97 o                         
  -9  29   3          5.42         -9.35        18.10 o                         
  -8  29   3        245.12        287.93        22.74 o                         
  -7  29   3         64.98         84.32        17.45 o                         
  -6  29   3         38.88         54.91        15.71 o                         
  -5  29   3         99.63        130.54        17.87 o                         
  -4  29   3         26.05         27.63        16.51 o                         
  -3  29   3         80.30        124.46        20.04 o                         
  -2  29   3         21.75         22.42        16.83 o                         
  -1  29   3        109.00        126.27        19.55 o                         
   0  29   3         25.45         38.55        16.62 o                         
   1  29   3        108.95         95.85        20.10 o                         
   2  29   3         22.17         45.79        15.88 o                         
   3  29   3         83.40         91.32        16.09 o                         
   4  29   3         27.15         14.90        14.25 o                         
   5  29   3        102.00         91.89        16.62 o                         
   6  29   3         39.80         50.50        17.08 o                         
   7  29   3         64.06         79.88        17.56 o                         
   8  29   3        245.57        251.92        22.24 o                         
   9  29   3          4.90        -10.03        15.77 o                         
  10  29   3         50.61         96.03        21.91 o                         
  11  29   3         25.55        -15.47        19.83 o                         
  12  29   3         82.84         52.96        19.83 o                         
  13  29   3         33.65         32.17        19.40 o                         
  14  29   3          4.90         -7.97        17.88 o                         
  15  29   3         68.91         74.79        21.70 o                         
 -12  30   3         75.43         71.68        18.68 o                         
 -11  30   3        192.04        198.04        21.75 o                         
 -10  30   3         92.33         96.88        26.26 o                         
  -9  30   3         28.19         28.59        16.18 o                         
  -8  30   3         30.47         23.17        15.87 o                         
  -7  30   3         47.84         41.33        15.96 o                         
  -6  30   3        154.47        179.33        42.27 o                         
  -5  30   3         26.89         19.81        19.18 o                         
  -4  30   3         39.19         44.49        20.33 o                         
  -3  30   3        168.71        163.30        24.94 o                         
  -2  30   3         75.78         63.95        21.76 o                         
  -1  30   3          4.10         -4.62        17.95 o                         
   0  30   3         26.32         22.70        18.35 o                         
   1  30   3          3.94          6.77        15.50 o                         
   2  30   3         77.42         75.88        17.44 o                         
   3  30   3        167.10        153.67        20.19 o                         
   4  30   3         42.28         78.86        17.95 o                         
   5  30   3         28.22         43.79        16.75 o                         
   6  30   3        156.30        164.67        23.98 o                         
   7  30   3         50.26         54.82        17.38 o                         
   8  30   3         29.62         49.50        27.76 o                         
   9  30   3         29.30         43.14        17.20 o                         
  10  30   3         91.37         87.02        24.46 o                         
  11  30   3        187.89        224.77        37.02 o                         
  12  30   3         76.11         48.92        29.09 o                         
 -10  31   3          2.70          7.91        16.65 o                         
  -9  31   3        112.27        121.95        19.21 o                         
  -8  31   3         17.86         15.25        15.89 o                         
  -7  31   3        115.13        125.20        18.54 o                         
  -6  31   3         39.78         74.73        21.91 o                         
  -5  31   3        124.56        114.56        23.97 o                         
  -4  31   3         35.01         35.75        23.47 o                         
  -3  31   3         12.57         43.27        20.65 o                         
  -2  31   3        221.72        246.54        28.23 o                         
  -1  31   3         25.05          3.42        20.01 o                         
   0  31   3         36.92         21.70        19.85 o                         
   1  31   3         26.08         41.04        21.55 o                         
   2  31   3        216.87        227.40        27.34 o                         
   3  31   3         13.57         23.14        20.17 o                         
   4  31   3         34.54         15.11        20.17 o                         
   5  31   3        128.23        126.42        23.44 o                         
   6  31   3         40.86         54.56        32.72 o                         
   7  31   3        115.06         95.88        23.79 o                         
   8  31   3         16.94         39.13        21.84 o                         
   9  31   3        112.72         87.93        31.07 o                         
  10  31   3          2.13        -12.56        25.78 o                         
  -6  32   3         19.68         11.82        19.80 o                         
  -5  32   3         12.49          4.20        19.54 o                         
  -4  32   3          2.10         -7.34        18.32 o                         
  -3  32   3         57.66         76.74        22.87 o                         
  -2  32   3         48.41         17.22        19.57 o                         
  -1  32   3        141.58        186.37        26.54 o                         
   0  32   3          4.07         19.33        21.11 o                         
   1  32   3        140.20        132.80        24.94 o                         
   2  32   3         47.52         34.60        21.28 o                         
   3  32   3         57.49         60.36        30.74 o                         
   4  32   3          2.53        -18.89        18.89 o                         
   5  32   3         12.94         20.16        36.69 o                         
   6  32   3         19.72         -7.46        19.57 o                         
   0   0   4       3543.30       3717.09        71.50 o                         
  -1   1   4       6244.81       6465.49        70.79 o                         
   0   1   4        122.26        120.07         5.05 o                         
   1   1   4       6044.36       5951.51        78.90 o                         
  -2   2   4       4696.77       4957.94        57.34 o                         
  -1   2   4         69.04         85.63         4.21 o                         
   0   2   4        671.90        676.22         9.88 o                         
   1   2   4         70.39         74.43         3.98 o                         
   2   2   4       4679.80       4872.29        64.52 o                         
  -3   3   4        149.34        139.56         7.40 o                         
  -2   3   4        350.03        317.12         7.83 o                         
  -1   3   4        971.08        922.73        11.30 o                         
   0   3   4        109.66         98.70         4.52 o                         
   1   3   4        942.72        888.65        12.56 o                         
   2   3   4        343.93        304.84         7.87 o                         
   3   3   4        159.88        152.54         7.36 o                         
  -4   4   4       3621.08       3708.48        60.05 o                         
  -3   4   4        674.83        626.51        10.98 o                         
  -2   4   4          8.32          7.67         3.65 o                         
  -1   4   4       3061.72       3291.61        47.54 o                         
   0   4   4       1675.73       1308.02        17.06 o                         
   1   4   4       3094.25       3415.66        33.00 o                         
   2   4   4          3.48          7.71         3.62 o                         
   3   4   4        665.95        604.56        10.33 o                         
   4   4   4       3510.07       3699.51        57.15 o                         
  -5   5   4        268.35        301.17        14.44 o                         
  -4   5   4        681.99        677.49        11.81 o                         
  -3   5   4        775.34        724.39        12.07 o                         
  -2   5   4       2591.37       2648.99        29.46 o                         
  -1   5   4        815.18        931.89        14.05 o                         
   0   5   4        939.63        892.27        12.66 o                         
   1   5   4        828.86        975.70        14.15 o                         
   2   5   4       2639.35       2768.13        31.85 o                         
   3   5   4        742.23        685.91        12.16 o                         
   4   5   4        677.91        649.40        13.49 o                         
   5   5   4        266.83        281.61        10.11 o                         
  -6   6   4       2828.34       2943.81        52.51 o                         
  -5   6   4        471.76        424.96        11.76 o                         
  -4   6   4       7948.61       7628.32        72.82 o                         
  -3   6   4       1352.43       1350.78        17.91 o                         
  -2   6   4        655.91        710.34        12.80 o                         
  -1   6   4       2499.60       2530.99        28.65 o                         
   0   6   4         62.62         76.57         4.75 o                         
   1   6   4       2510.02       2640.08        28.65 o                         
   2   6   4        619.46        662.20        11.50 o                         
   3   6   4       1346.12       1325.75        18.67 o                         
   4   6   4       7917.05       7726.74        71.60 o                         
   5   6   4        479.64        437.60         8.79 o                         
   6   6   4       2911.29       3076.35        51.02 o                         
  -7   7   4       2023.42       1980.20        61.19 o                         
  -6   7   4        154.28        141.71         7.91 o                         
  -5   7   4       2439.54       2383.97        36.26 o                         
  -4   7   4       1469.95       1319.53        18.03 o                         
  -3   7   4        314.45        307.56         8.28 o                         
  -2   7   4       1214.32       1415.67        18.53 o                         
  -1   7   4        547.01        526.59        10.60 o                         
   0   7   4       5595.61       6112.86        59.21 o                         
   1   7   4        580.83        551.26        10.56 o                         
   2   7   4       1175.43       1365.48        18.01 o                         
   3   7   4        326.10        344.75         8.45 o                         
   4   7   4       1454.13       1336.88        16.55 o                         
   5   7   4       2375.43       2348.44        30.91 o                         
   6   7   4        161.62        178.73        15.62 o                         
   7   7   4       2043.46       1988.38        44.40 o                         
  -8   8   4       6551.08       6188.23        99.64 o                         
  -7   8   4        250.06        236.54        10.01 o                         
  -6   8   4       1217.19       1207.64        20.47 o                         
  -5   8   4       3037.59       3047.54        37.66 o                         
  -4   8   4        772.78        695.77        12.17 o                         
  -3   8   4       1093.76       1096.52        15.80 o                         
  -2   8   4       2277.50       2414.04        27.66 o                         
  -1   8   4       1324.73       1413.94        18.88 o                         
   0   8   4       3803.68       3745.45        42.29 o                         
   1   8   4       1327.05       1389.68        18.35 o                         
   2   8   4       2219.99       2368.51        27.16 o                         
   3   8   4       1055.36       1079.21        19.80 o                         
   4   8   4        789.93        698.10        11.75 o                         
   5   8   4       3029.18       3021.80        34.88 o                         
   6   8   4       1208.15       1145.78        54.94 o                         
   7   8   4        251.36        262.29        11.14 o                         
   8   8   4       6498.17       6277.79       113.34 o                         
  -9   9   4       2643.72       2495.68        53.46 o                         
  -8   9   4        363.40        426.59        13.38 o                         
  -7   9   4       2363.00       2273.69        31.81 o                         
  -6   9   4       1729.54       1776.68        26.60 o                         
  -5   9   4        163.99        183.94         8.98 o                         
  -4   9   4       1533.38       1525.17        24.02 o                         
  -3   9   4        399.61        342.37         8.82 o                         
  -2   9   4       1179.98       1104.73        17.74 o                         
  -1   9   4       3962.78       3961.35        44.34 o                         
   0   9   4       1066.83       1066.51        17.30 o                         
   1   9   4       3946.97       3896.51        44.26 o                         
   2   9   4       1154.13       1049.56        21.30 o                         
   3   9   4        418.81        393.57         8.97 o                         
   4   9   4       1548.91       1546.01        19.46 o                         
   5   9   4        164.44        184.46         6.42 o                         
   6   9   4       1736.51       1855.19        33.55 o                         
   7   9   4       2407.60       2401.45        35.77 o                         
   8   9   4        360.23        463.13        14.10 o                         
   9   9   4       2527.65       2448.59        53.75 o                         
 -10  10   4        161.93        166.18        20.16 o                         
  -9  10   4        339.90        332.98        12.42 o                         
  -8  10   4       2772.40       2803.68        37.25 o                         
  -7  10   4        984.74        957.44        19.17 o                         
  -6  10   4        122.14        111.69         8.92 o                         
  -5  10   4       3689.04       3607.92        44.45 o                         
  -4  10   4         71.06         50.43         6.91 o                         
  -3  10   4        332.58        350.91        11.19 o                         
  -2  10   4       1291.92       1347.17        17.99 o                         
  -1  10   4         72.68         82.86         5.18 o                         
   0  10   4       2945.48       2933.38        32.24 o                         
   1  10   4         71.54         94.77        11.85 o                         
   2  10   4       1268.30       1339.47        19.32 o                         
   3  10   4        355.85        347.79         8.79 o                         
   4  10   4         72.02         63.22         4.87 o                         
   5  10   4       3705.70       3724.95        38.58 o                         
   6  10   4        117.65        109.44         6.61 o                         
   7  10   4        983.21        999.78        28.76 o                         
   8  10   4       2734.72       2824.71        41.79 o                         
   9  10   4        336.15        344.35        13.02 o                         
  10  10   4        178.20        212.66        14.94 o                         
 -11  11   4       7909.37       7339.74       190.20 o                         
 -10  11   4        593.66        612.49        16.70 o                         
  -9  11   4        124.16        141.88         9.47 o                         
  -8  11   4       1052.36        891.71        18.81 o                         
  -7  11   4         61.06         47.82         7.30 o                         
  -6  11   4        997.09        906.06        20.49 o                         
  -5  11   4        204.10        206.38         8.46 o                         
  -4  11   4       3121.02       3219.05        36.24 o                         
  -3  11   4        172.31        157.42         6.72 o                         
  -2  11   4          5.23          9.44         3.78 o                         
  -1  11   4       4146.41       4355.58        58.27 o                         
   0  11   4          0.34          9.32         5.93 o                         
   1  11   4       4216.98       4362.70        46.07 o                         
   2  11   4          3.22          6.35         4.64 o                         
   3  11   4        186.08        180.41         6.88 o                         
   4  11   4       3115.39       3165.83        34.40 o                         
   5  11   4        191.56        196.45         6.72 o                         
   6  11   4       1002.76        936.02        16.52 o                         
   7  11   4         50.63         48.56         6.63 o                         
   8  11   4       1055.35        947.52        19.97 o                         
   9  11   4        128.35        144.13         9.27 o                         
  10  11   4        592.85        631.12        17.18 o                         
  11  11   4       7804.63       7599.42       303.77 o                         
 -12  12   4        888.93        874.97        29.01 o                         
 -11  12   4       1164.25       1123.34        22.95 o                         
 -10  12   4       3602.98       3332.02        47.59 o                         
  -9  12   4        487.49        494.94        15.24 o                         
  -8  12   4        746.53        809.17        18.06 o                         
  -7  12   4        151.55        159.31         9.31 o                         
  -6  12   4        100.12        105.59         8.45 o                         
  -5  12   4        984.70        873.85        18.05 o                         
  -4  12   4        109.14        118.83         6.69 o                         
  -3  12   4       2668.75       2632.36        29.73 o                         
  -2  12   4        722.98        664.37        11.85 o                         
  -1  12   4        309.87        284.27         8.15 o                         
   0  12   4       1043.52       1194.67        27.02 o                         
   1  12   4        322.85        295.90        14.17 o                         
   2  12   4        724.41        670.26        12.31 o                         
   3  12   4       2673.07       2625.38        32.83 o                         
   4  12   4         98.72        124.86         7.67 o                         
   5  12   4        976.28        855.62        13.55 o                         
   6  12   4        113.98        134.05         7.27 o                         
   7  12   4        156.90        166.48         8.26 o                         
   8  12   4        758.99        791.15        21.54 o                         
   9  12   4        487.97        505.36        15.34 o                         
  10  12   4       3602.45       3426.89        60.81 o                         
  11  12   4       1168.82       1183.52        24.38 o                         
  12  12   4        860.03        857.43        83.63 o                         
 -13  13   4       1825.01       1758.70        43.74 o                         
 -12  13   4        315.53        310.81        15.92 o                         
 -11  13   4        398.61        367.66        17.68 o                         
 -10  13   4        601.64        626.79        19.32 o                         
  -9  13   4       3414.98       3105.94        42.00 o                         
  -8  13   4        669.25        662.12        17.11 o                         
  -7  13   4        750.57        710.95        17.58 o                         
  -6  13   4          5.40          6.54         6.53 o                         
  -5  13   4        389.48        357.88        21.62 o                         
  -4  13   4       1633.85       1566.87        37.74 o                         
  -3  13   4        563.55        563.23        12.90 o                         
  -2  13   4       1276.24       1232.36        22.87 o                         
  -1  13   4       1207.23       1271.49        20.31 o                         
   0  13   4        449.26        514.85        15.57 o                         
   1  13   4       1200.93       1240.33        20.08 o                         
   2  13   4       1290.84       1232.32        19.80 o                         
   3  13   4        549.26        538.41        13.11 o                         
   4  13   4       1624.44       1620.43        23.45 o                         
   5  13   4        395.16        364.10        10.44 o                         
   6  13   4          4.50          9.08         6.35 o                         
   7  13   4        775.81        756.88        19.68 o                         
   8  13   4        657.47        637.87        29.12 o                         
   9  13   4       3409.05       3174.61        48.47 o                         
  10  13   4        606.11        608.91        30.86 o                         
  11  13   4        384.38        363.49        17.40 o                         
  12  13   4        317.69        320.51        29.11 o                         
  13  13   4       1810.21       1785.63        67.43 o                         
 -14  14   4        897.30        845.75        30.01 o                         
 -13  14   4         95.79        108.82        10.75 o                         
 -12  14   4       1816.99       1664.46        35.60 o                         
 -11  14   4        479.20        463.02        15.98 o                         
 -10  14   4        432.83        407.10        14.96 o                         
  -9  14   4        324.67        308.40        13.33 o                         
  -8  14   4       1014.36        887.34        20.22 o                         
  -7  14   4       1126.54       1083.52        21.60 o                         
  -6  14   4       1751.83       1452.01        25.26 o                         
  -5  14   4        140.93        149.20        10.75 o                         
  -4  14   4       1057.26        996.44        21.96 o                         
  -3  14   4       2005.65       2015.98        34.54 o                         
  -2  14   4       2324.16       2339.71        32.14 o                         
  -1  14   4        185.68        169.47        12.66 o                         
   0  14   4         15.33         14.74         5.35 o                         
   1  14   4        193.97        158.65        16.26 o                         
   2  14   4       2346.46       2336.37        30.93 o                         
   3  14   4       2021.61       2072.45        28.37 o                         
   4  14   4       1037.89        957.16        23.57 o                         
   5  14   4        135.91        136.18         9.62 o                         
   6  14   4       1783.15       1532.77        29.78 o                         
   7  14   4       1119.98       1031.69        23.90 o                         
   8  14   4        990.03        907.37        22.12 o                         
   9  14   4        319.31        317.36        17.29 o                         
  10  14   4        443.85        378.91        15.75 o                         
  11  14   4        465.06        474.62        16.77 o                         
  12  14   4       1797.47       1697.36        53.52 o                         
  13  14   4         97.32        100.11        14.72 o                         
  14  14   4        886.20        757.27        30.81 o                         
 -15  15   4        453.55        444.01        23.24 o                         
 -14  15   4         23.07         14.80        10.25 o                         
 -13  15   4        469.79        420.65        15.60 o                         
 -12  15   4         45.60         35.88         8.87 o                         
 -11  15   4        979.15        908.35        24.74 o                         
 -10  15   4       1014.12        943.56        23.73 o                         
  -9  15   4        142.63        140.88        10.72 o                         
  -8  15   4       1925.52       1829.91        39.32 o                         
  -7  15   4       1011.27        957.53        20.79 o                         
  -6  15   4        534.38        506.91        17.06 o                         
  -5  15   4        194.48        173.12        11.33 o                         
  -4  15   4        591.07        604.29        17.80 o                         
  -3  15   4        254.10        269.57        12.54 o                         
  -2  15   4        669.34        663.75        22.74 o                         
  -1  15   4        298.23        307.21        10.54 o                         
   0  15   4        348.52        350.99        14.77 o                         
   1  15   4        302.42        309.00        10.72 o                         
   2  15   4        679.19        687.46        14.91 o                         
   3  15   4        261.75        272.64        10.05 o                         
   4  15   4        604.45        593.26        23.25 o                         
   5  15   4        209.98        211.50        12.37 o                         
   6  15   4        536.60        528.65        15.84 o                         
   7  15   4        997.53        928.40        19.79 o                         
   8  15   4       1946.93       1822.13        29.69 o                         
   9  15   4        147.59        134.74        10.57 o                         
  10  15   4        988.20        931.30        20.62 o                         
  11  15   4        979.99        951.92        21.17 o                         
  12  15   4         51.52         46.93         8.49 o                         
  13  15   4        496.17        454.18        20.35 o                         
  14  15   4         23.43         23.34         9.44 o                         
  15  15   4        450.68        437.10        26.54 o                         
 -16  16   4        288.31        251.42        19.90 o                         
 -15  16   4         24.38         20.26         9.66 o                         
 -14  16   4        551.63        531.68        17.73 o                         
 -13  16   4         17.85         10.70         8.50 o                         
 -12  16   4        451.63        414.98        15.72 o                         
 -11  16   4        316.02        291.10        13.52 o                         
 -10  16   4        872.34        807.35        22.47 o                         
  -9  16   4        709.00        632.65        18.40 o                         
  -8  16   4        478.57        412.67        15.28 o                         
  -7  16   4        244.90        229.30        13.17 o                         
  -6  16   4        941.85        965.97        22.90 o                         
  -5  16   4        147.10        141.67        11.01 o                         
  -4  16   4       1983.93       1879.51        34.64 o                         
  -3  16   4        122.71        113.34        10.09 o                         
  -2  16   4        412.13        353.95        14.78 o                         
  -1  16   4         66.51         61.03         8.55 o                         
   0  16   4         17.26         15.71         6.63 o                         
   1  16   4         68.22         53.25         6.53 o                         
   2  16   4        405.20        355.59        11.39 o                         
   3  16   4        120.70        108.45         7.62 o                         
   4  16   4       2049.72       1964.71        31.93 o                         
   5  16   4        148.53        170.57        10.30 o                         
   6  16   4        960.63        939.39        23.21 o                         
   7  16   4        240.23        216.44        12.56 o                         
   8  16   4        460.65        416.01        17.22 o                         
   9  16   4        724.92        687.16        20.57 o                         
  10  16   4        873.31        850.90        26.65 o                         
  11  16   4        301.36        290.89        28.43 o                         
  12  16   4        469.73        428.90        29.80 o                         
  13  16   4         18.35         14.36        10.81 o                         
  14  16   4        548.54        534.74        17.53 o                         
  15  16   4         24.08         24.31         9.83 o                         
  16  16   4        286.61        284.71        50.57 o                         
 -17  17   4        166.90        150.15        17.90 o                         
 -16  17   4         25.06         22.59         9.70 o                         
 -15  17   4        205.82        202.05        13.28 o                         
 -14  17   4        407.31        361.44        15.48 o                         
 -13  17   4        192.79        192.89        12.84 o                         
 -12  17   4        710.63        678.26        19.21 o                         
 -11  17   4        129.29        137.82        11.27 o                         
 -10  17   4         52.88         57.67         9.45 o                         
  -9  17   4        697.10        579.23        17.52 o                         
  -8  17   4        361.21        333.49        15.18 o                         
  -7  17   4        198.59        198.75        12.74 o                         
  -6  17   4         38.88         41.26         9.06 o                         
  -5  17   4        172.93        148.05        11.48 o                         
  -4  17   4        829.14        799.06        20.70 o                         
  -3  17   4        784.87        713.13        25.17 o                         
  -2  17   4        183.19        204.40        11.95 o                         
  -1  17   4        389.59        375.66        14.66 o                         
   0  17   4          2.25         -3.34         6.61 o                         
   1  17   4        378.50        366.19        12.03 o                         
   2  17   4        183.29        223.30         9.90 o                         
   3  17   4        810.43        775.20        21.39 o                         
   4  17   4        833.46        807.95        23.66 o                         
   5  17   4        173.73        147.31        10.44 o                         
   6  17   4         40.87         47.78         9.20 o                         
   7  17   4        203.44        194.11        13.07 o                         
   8  17   4        340.00        324.97        18.51 o                         
   9  17   4        688.49        658.11        25.29 o                         
  10  17   4         59.93         32.04         8.66 o                         
  11  17   4        130.84        134.72        11.93 o                         
  12  17   4        713.09        649.14        24.51 o                         
  13  17   4        187.58        214.15        24.32 o                         
  14  17   4        398.74        409.49        18.35 o                         
  15  17   4        213.09        198.59        14.36 o                         
  16  17   4         25.42         27.23        10.63 o                         
  17  17   4        169.38        156.02        27.77 o                         
 -18  18   4        258.31        229.07        33.58 o                         
 -17  18   4         53.95         43.44        12.78 o                         
 -16  18   4        332.72        346.30        16.34 o                         
 -15  18   4         44.67         66.48        10.51 o                         
 -14  18   4         30.40         34.16         9.94 o                         
 -13  18   4        132.85        142.19        12.77 o                         
 -12  18   4         73.88         48.43         9.64 o                         
 -11  18   4        334.49        368.98        15.44 o                         
 -10  18   4        774.97        739.01        20.18 o                         
  -9  18   4         80.60         84.07        11.38 o                         
  -8  18   4        804.33        684.06        26.23 o                         
  -7  18   4        444.95        470.38        24.83 o                         
  -6  18   4        955.34        927.84        25.48 o                         
  -5  18   4        733.00        719.23        24.33 o                         
  -4  18   4        809.35        777.77        21.11 o                         
  -3  18   4        870.31        840.44        21.30 o                         
  -2  18   4        230.71        219.34        12.63 o                         
  -1  18   4        192.13        204.30        12.13 o                         
   0  18   4       1476.04       1514.89        28.38 o                         
   1  18   4        190.24        213.45        11.68 o                         
   2  18   4        233.97        222.54        10.00 o                         
   3  18   4        875.01        860.14        20.74 o                         
   4  18   4        813.89        804.88        20.22 o                         
   5  18   4        743.81        773.05        27.28 o                         
   6  18   4        938.97        885.29        23.68 o                         
   7  18   4        430.95        436.84        21.09 o                         
   8  18   4        825.96        795.79        24.81 o                         
   9  18   4         74.38        106.74        11.55 o                         
  10  18   4        771.62        711.06        22.81 o                         
  11  18   4        345.23        340.77        19.19 o                         
  12  18   4         75.17         52.55        12.36 o                         
  13  18   4        131.49        122.84        12.51 o                         
  14  18   4         29.07         41.15        11.00 o                         
  15  18   4         42.90         43.81        11.39 o                         
  16  18   4        348.76        375.45        18.08 o                         
  17  18   4         53.80         47.59        13.29 o                         
  18  18   4        274.73        266.16        23.84 o                         
 -19  19   4        205.50        228.42        21.12 o                         
 -18  19   4         28.63         20.41        12.66 o                         
 -17  19   4        395.01        432.92        20.51 o                         
 -16  19   4         16.44          7.44         9.48 o                         
 -15  19   4         70.10         59.34        11.02 o                         
 -14  19   4         22.21         11.37         9.81 o                         
 -13  19   4         39.48         47.12        10.41 o                         
 -12  19   4        320.49        324.74        14.97 o                         
 -11  19   4        431.72        413.56        17.90 o                         
 -10  19   4         99.27         98.90        12.02 o                         
  -9  19   4        455.83        474.48        18.67 o                         
  -8  19   4       1081.30       1024.28        25.39 o                         
  -7  19   4       1552.86       1453.20        30.26 o                         
  -6  19   4         91.66         76.12        10.85 o                         
  -5  19   4        339.91        362.90        15.76 o                         
  -4  19   4        728.71        678.24        20.32 o                         
  -3  19   4        335.48        299.57        14.51 o                         
  -2  19   4        429.48        410.47        21.94 o                         
  -1  19   4       1493.35       1423.49        28.39 o                         
   0  19   4        344.69        364.38        15.03 o                         
   1  19   4       1488.53       1529.66        29.08 o                         
   2  19   4        433.40        429.67        19.03 o                         
   3  19   4        335.23        327.18        16.19 o                         
   4  19   4        740.73        673.69        19.20 o                         
   5  19   4        337.36        331.79        16.59 o                         
   6  19   4         86.38         95.85        11.29 o                         
   7  19   4       1546.36       1415.80        30.94 o                         
   8  19   4       1074.02       1004.62        25.85 o                         
   9  19   4        457.81        462.90        18.71 o                         
  10  19   4        103.49        110.57        11.80 o                         
  11  19   4        445.65        423.15        18.21 o                         
  12  19   4        325.12        305.74        18.61 o                         
  13  19   4         37.33         18.25        10.50 o                         
  14  19   4         20.92          9.39        10.23 o                         
  15  19   4         73.63         88.86        12.40 o                         
  16  19   4         17.23          6.89        11.74 o                         
  17  19   4        409.72        412.67        22.46 o                         
  18  19   4         28.32         29.49        11.88 o                         
  19  19   4        207.72        203.00        22.81 o                         
 -20  20   4        335.46        358.21        25.12 o                         
 -19  20   4         31.60         26.63        11.25 o                         
 -18  20   4         38.62         36.71        12.61 o                         
 -17  20   4         72.92         67.38        11.68 o                         
 -16  20   4        173.99        178.66        13.67 o                         
 -15  20   4          7.42         -9.36         9.36 o                         
 -14  20   4        158.47        168.74        13.31 o                         
 -13  20   4        195.84        212.17        13.57 o                         
 -12  20   4         63.93         75.13        12.17 o                         
 -11  20   4         54.14         44.03        11.67 o                         
 -10  20   4        136.78        134.53        12.94 o                         
  -9  20   4        754.05        724.50        22.14 o                         
  -8  20   4         71.05         87.45        15.82 o                         
  -7  20   4        142.69        146.55        12.67 o                         
  -6  20   4        317.24        306.77        19.90 o                         
  -5  20   4        787.95        718.61        21.27 o                         
  -4  20   4        120.44        111.80        11.52 o                         
  -3  20   4         20.51          5.91         8.77 o                         
  -2  20   4        875.24        859.83        24.88 o                         
  -1  20   4        201.61        194.82        12.75 o                         
   0  20   4        608.94        527.27        17.95 o                         
   1  20   4        203.97        199.44        15.19 o                         
   2  20   4        860.35        876.40        27.96 o                         
   3  20   4         21.94         17.70        10.69 o                         
   4  20   4        120.38        110.02        10.79 o                         
   5  20   4        805.54        778.15        20.89 o                         
   6  20   4        309.36        309.74        15.62 o                         
   7  20   4        139.71        117.40        12.09 o                         
   8  20   4         71.37        108.67        20.80 o                         
   9  20   4        755.20        654.00        22.57 o                         
  10  20   4        140.34        143.20        13.03 o                         
  11  20   4         54.05         41.97        11.01 o                         
  12  20   4         64.36         78.50        12.10 o                         
  13  20   4        196.52        183.43        14.59 o                         
  14  20   4        162.08        176.11        14.88 o                         
  15  20   4          7.70          2.64        10.71 o                         
  16  20   4        172.35        194.17        15.65 o                         
  17  20   4         73.07         63.19        20.79 o                         
  18  20   4         40.28         27.55        13.50 o                         
  19  20   4         32.25         27.83        12.10 o                         
  20  20   4        331.94        366.03        28.05 o                         
 -21  21   4         54.75         37.25        21.44 o                         
 -20  21   4         64.25         51.89        12.53 o                         
 -19  21   4         94.73         96.50        15.62 o                         
 -18  21   4          8.07         11.79        10.66 o                         
 -17  21   4        107.42         91.87        12.76 o                         
 -16  21   4         45.02         50.94        11.13 o                         
 -15  21   4         90.52        108.14        12.45 o                         
 -14  21   4         83.49         77.16        13.14 o                         
 -13  21   4        358.82        326.29        20.46 o                         
 -12  21   4         13.29          8.50        10.25 o                         
 -11  21   4        354.11        388.66        18.38 o                         
 -10  21   4        109.60         81.75        11.71 o                         
  -9  21   4        282.07        255.66        15.25 o                         
  -8  21   4         85.91        117.50        12.62 o                         
  -7  21   4        426.37        421.94        17.97 o                         
  -6  21   4        281.58        285.56        15.66 o                         
  -5  21   4         26.70         19.41        11.88 o                         
  -4  21   4        130.25        100.33        11.75 o                         
  -3  21   4        408.55        405.53        16.63 o                         
  -2  21   4         91.53        103.01        13.14 o                         
  -1  21   4       1129.13       1083.00        25.38 o                         
   0  21   4        543.22        496.51        18.07 o                         
   1  21   4       1121.80       1047.35        33.49 o                         
   2  21   4         90.21         91.67        12.84 o                         
   3  21   4        394.13        371.70        18.61 o                         
   4  21   4        132.79         78.27        12.47 o                         
   5  21   4         24.18         24.79         8.70 o                         
   6  21   4        291.71        308.16        16.98 o                         
   7  21   4        422.85        382.78        17.65 o                         
   8  21   4         83.77        118.12        19.40 o                         
   9  21   4        284.31        259.94        15.42 o                         
  10  21   4        113.12         97.02        12.22 o                         
  11  21   4        361.18        340.04        19.76 o                         
  12  21   4         14.35         12.43        10.60 o                         
  13  21   4        366.34        338.61        22.42 o                         
  14  21   4         84.66         86.74        14.89 o                         
  15  21   4         90.15         71.86        13.07 o                         
  16  21   4         45.91         34.85        12.34 o                         
  17  21   4        109.22         86.99        24.71 o                         
  18  21   4          7.84          2.12        13.08 o                         
  19  21   4         95.75         83.35        13.41 o                         
  20  21   4         65.27         69.26        14.11 o                         
  21  21   4         51.18         42.54        19.01 o                         
 -22  22   4          5.39        -10.34        19.76 o                         
 -21  22   4          0.32        -12.43        12.43 o                         
 -20  22   4         48.76         26.23        16.22 o                         
 -19  22   4         58.96         85.60        14.37 o                         
 -18  22   4         61.34         42.94        12.02 o                         
 -17  22   4        144.25        154.56        16.19 o                         
 -16  22   4         22.03         35.30        12.49 o                         
 -15  22   4         56.75         66.15        12.95 o                         
 -14  22   4         63.37         61.62        12.72 o                         
 -13  22   4         19.03         21.41        11.29 o                         
 -12  22   4        156.76        128.85        14.17 o                         
 -11  22   4        109.39        102.13        15.63 o                         
 -10  22   4          3.19         -5.43        10.38 o                         
  -9  22   4        172.74        179.06        14.43 o                         
  -8  22   4         97.74         86.32        12.04 o                         
  -7  22   4         63.24         84.07        11.74 o                         
  -6  22   4         45.78         42.58        12.67 o                         
  -5  22   4         49.70         46.83        10.51 o                         
  -4  22   4        385.87        384.44        21.85 o                         
  -3  22   4        195.40        196.37        13.14 o                         
  -2  22   4         71.20         82.49        10.88 o                         
  -1  22   4        350.80        360.55        16.96 o                         
   0  22   4       1183.25       1086.71        39.70 o                         
   1  22   4        351.64        310.57        18.24 o                         
   2  22   4         74.79         70.15        20.04 o                         
   3  22   4        192.02        163.25        22.42 o                         
   4  22   4        390.41        387.54        19.31 o                         
   5  22   4         51.95         69.40        14.19 o                         
   6  22   4         39.96         10.89        13.74 o                         
   7  22   4         61.96         74.31        11.52 o                         
   8  22   4         94.00         77.18        11.79 o                         
   9  22   4        166.91        133.23        13.13 o                         
  10  22   4          3.82          5.28         9.97 o                         
  11  22   4        109.40         85.42        12.74 o                         
  12  22   4        156.74        153.06        14.61 o                         
  13  22   4         18.85          0.01        10.40 o                         
  14  22   4         64.97         60.38        13.16 o                         
  15  22   4         56.68         50.39        12.90 o                         
  16  22   4         24.64         35.84        13.65 o                         
  17  22   4        143.46        203.41        18.50 o                         
  18  22   4         58.09         62.56        15.62 o                         
  19  22   4         59.41         76.75        14.30 o                         
  20  22   4         48.04         35.00        13.09 o                         
  21  22   4          0.35         -7.81        12.04 o                         
  22  22   4          5.83         10.85        21.82 o                         
 -21  23   4         16.95         -5.21        23.19 o                         
 -20  23   4         50.51         58.13        15.31 o                         
 -19  23   4        126.08        162.11        18.82 o                         
 -18  23   4         39.16         50.90        15.29 o                         
 -17  23   4         55.05         49.68        13.44 o                         
 -16  23   4         96.97        100.48        17.98 o                         
 -15  23   4         29.46         15.91        12.24 o                         
 -14  23   4         12.40         -8.77        10.72 o                         
 -13  23   4        123.58        137.89        14.64 o                         
 -12  23   4        158.86        123.86        14.23 o                         
 -11  23   4        102.43        113.20        13.44 o                         
 -10  23   4        211.75        186.58        17.37 o                         
  -9  23   4        308.15        250.52        15.67 o                         
  -8  23   4        248.95        280.52        16.42 o                         
  -7  23   4        172.93        154.83        13.59 o                         
  -6  23   4         88.00        122.67        12.83 o                         
  -5  23   4        115.50        106.24        12.30 o                         
  -4  23   4         75.74         82.80        11.41 o                         
  -3  23   4         98.49         90.54        11.87 o                         
  -2  23   4        179.92        188.89        13.38 o                         
  -1  23   4         99.58        110.05        14.18 o                         
   0  23   4         96.57         89.15        13.69 o                         
   1  23   4         99.88         95.94        14.15 o                         
   2  23   4        180.89        165.75        15.26 o                         
   3  23   4         98.65        120.60        20.42 o                         
   4  23   4         74.38         45.76        12.16 o                         
   5  23   4        113.93        118.39        16.84 o                         
   6  23   4         89.90         85.30        14.67 o                         
   7  23   4        170.45        201.17        14.83 o                         
   8  23   4        246.27        262.07        16.19 o                         
   9  23   4        313.11        287.42        18.27 o                         
  10  23   4        209.35        191.29        16.89 o                         
  11  23   4         99.49        102.49        13.61 o                         
  12  23   4        158.25        126.93        18.51 o                         
  13  23   4        122.69        155.18        19.85 o                         
  14  23   4         10.94         17.81        12.12 o                         
  15  23   4         26.60         24.87        12.44 o                         
  16  23   4         95.59        110.35        17.22 o                         
  17  23   4         55.19         59.22        15.39 o                         
  18  23   4         38.86         39.08        15.26 o                         
  19  23   4        123.25        127.85        18.19 o                         
  20  23   4         50.44         56.93        14.31 o                         
  21  23   4         16.61          8.49        12.94 o                         
 -20  24   4          3.41        -23.15        23.15 o                         
 -19  24   4         40.77         23.54        18.50 o                         
 -18  24   4        106.57        138.28        22.61 o                         
 -17  24   4         27.28          9.77        14.75 o                         
 -16  24   4        167.96        146.51        17.31 o                         
 -15  24   4        118.01        137.35        15.52 o                         
 -14  24   4        237.96        214.08        16.85 o                         
 -13  24   4         16.26         17.54        12.18 o                         
 -12  24   4         23.53         12.48        11.85 o                         
 -11  24   4        251.42        252.80        18.80 o                         
 -10  24   4         41.38         31.72        11.66 o                         
  -9  24   4         98.85         89.35        13.21 o                         
  -8  24   4        502.91        555.17        21.50 o                         
  -7  24   4        205.50        213.62        17.25 o                         
  -6  24   4        146.28        132.95        13.31 o                         
  -5  24   4        118.60        130.33        13.18 o                         
  -4  24   4        157.51        160.95        13.45 o                         
  -3  24   4        213.68        213.18        14.25 o                         
  -2  24   4        166.97        181.63        16.05 o                         
  -1  24   4          6.73          0.94        12.60 o                         
   0  24   4        143.96        234.01        16.96 o                         
   1  24   4          7.75         11.69        11.52 o                         
   2  24   4        159.96        181.58        15.88 o                         
   3  24   4        214.90        202.93        16.35 o                         
   4  24   4        155.75        139.62        14.84 o                         
   5  24   4        115.67        128.26        16.62 o                         
   6  24   4        140.54        125.74        16.62 o                         
   7  24   4        209.87        228.46        19.35 o                         
   8  24   4        501.17        499.40        21.70 o                         
   9  24   4         96.22         81.53        12.88 o                         
  10  24   4         38.42         36.36        12.42 o                         
  11  24   4        253.92        296.60        17.92 o                         
  12  24   4         24.51         32.24        12.47 o                         
  13  24   4         14.04          9.65        11.91 o                         
  14  24   4        235.40        250.50        17.82 o                         
  15  24   4        115.88        111.81        15.56 o                         
  16  24   4        162.63        174.42        18.65 o                         
  17  24   4         26.86         54.12        17.94 o                         
  18  24   4        108.43        105.58        18.02 o                         
  19  24   4         40.20         51.61        16.53 o                         
  20  24   4          3.56         -0.36        12.51 o                         
 -19  25   4         27.24         38.45        18.20 o                         
 -18  25   4          6.08        -17.38        17.38 o                         
 -17  25   4          8.63          9.96        14.60 o                         
 -16  25   4         17.73          4.04        13.15 o                         
 -15  25   4         19.10          4.58        14.17 o                         
 -14  25   4         24.02         24.08        13.79 o                         
 -13  25   4        130.05        135.97        15.53 o                         
 -12  25   4         53.07         57.34        13.71 o                         
 -11  25   4        183.93        164.69        15.33 o                         
 -10  25   4        146.75        126.91        14.80 o                         
  -9  25   4         31.00         31.22        11.87 o                         
  -8  25   4         89.21         87.28        13.16 o                         
  -7  25   4        132.32        132.42        14.05 o                         
  -6  25   4         48.59         52.24        11.96 o                         
  -5  25   4        225.88        231.57        15.71 o                         
  -4  25   4         11.16         14.51        10.38 o                         
  -3  25   4         30.95         36.92        12.94 o                         
  -2  25   4         61.22         61.85        16.79 o                         
  -1  25   4         50.84         38.53        13.16 o                         
   0  25   4         70.81         76.03        13.57 o                         
   1  25   4         49.62         83.57        13.79 o                         
   2  25   4         64.92         77.71        13.79 o                         
   3  25   4         31.32         29.63        12.25 o                         
   4  25   4         11.28         20.56        14.11 o                         
   5  25   4        225.50        205.33        29.23 o                         
   6  25   4         48.01         70.03        15.73 o                         
   7  25   4        130.77        118.99        17.34 o                         
   8  25   4         91.29         90.80        21.24 o                         
   9  25   4         30.64         25.17        13.02 o                         
  10  25   4        143.60        142.18        15.28 o                         
  11  25   4        182.71        180.95        17.75 o                         
  12  25   4         50.63         75.56        14.20 o                         
  13  25   4        133.42        137.28        19.56 o                         
  14  25   4         22.73         19.29        12.67 o                         
  15  25   4         18.85         27.52        13.18 o                         
  16  25   4         18.22         26.17        15.04 o                         
  17  25   4          8.96          1.82        13.93 o                         
  18  25   4          5.77         22.35        21.38 o                         
  19  25   4         28.10         29.32        15.34 o                         
 -18  26   4          3.47        -11.98        17.11 o                         
 -17  26   4          6.59          7.41        20.76 o                         
 -16  26   4         71.92         78.07        16.71 o                         
 -15  26   4          5.52          7.04        14.07 o                         
 -14  26   4         63.12         43.88        14.93 o                         
 -13  26   4         56.87         76.51        16.01 o                         
 -12  26   4        329.73        388.21        22.42 o                         
 -11  26   4         49.60         54.01        19.55 o                         
 -10  26   4         71.91         63.85        13.40 o                         
  -9  26   4          4.18          2.00        11.30 o                         
  -8  26   4         15.30         22.40        11.78 o                         
  -7  26   4         54.52         62.17        13.07 o                         
  -6  26   4        609.41        621.70        22.97 o                         
  -5  26   4         21.57         33.83        11.93 o                         
  -4  26   4        231.43        202.37        18.31 o                         
  -3  26   4         70.22         64.86        14.59 o                         
  -2  26   4        348.48        387.96        25.19 o                         
  -1  26   4        242.31        223.36        21.44 o                         
   0  26   4         77.05        119.28        18.28 o                         
   1  26   4        242.76        258.80        22.15 o                         
   2  26   4        344.71        337.44        32.17 o                         
   3  26   4         72.98         80.52        16.22 o                         
   4  26   4        234.65        237.34        21.02 o                         
   5  26   4         21.77         26.42        15.73 o                         
   6  26   4        612.70        647.22        29.74 o                         
   7  26   4         54.42         69.66        16.57 o                         
   8  26   4         15.13          4.70        12.42 o                         
   9  26   4          3.55         11.14        13.13 o                         
  10  26   4         71.82         87.07        17.86 o                         
  11  26   4         49.69         48.12        16.79 o                         
  12  26   4        328.25        352.72        20.50 o                         
  13  26   4         56.03         58.86        16.23 o                         
  14  26   4         61.63         76.03        15.26 o                         
  15  26   4          5.20        -11.99        11.99 o                         
  16  26   4         70.44         78.44        17.68 o                         
  17  26   4          6.04         24.16        15.03 o                         
  18  26   4          3.56         18.49        15.59 o                         
 -16  27   4         16.26          4.44        23.42 o                         
 -15  27   4         35.95         32.64        17.07 o                         
 -14  27   4         42.22         67.09        18.28 o                         
 -13  27   4         54.35         81.73        19.09 o                         
 -12  27   4         29.83         43.41        24.72 o                         
 -11  27   4         48.59         95.22        18.44 o                         
 -10  27   4          5.71          3.26        17.93 o                         
  -9  27   4         76.56         74.23        17.11 o                         
  -8  27   4         28.63         25.97        13.96 o                         
  -7  27   4        130.64        156.51        28.63 o                         
  -6  27   4         11.74         28.20        13.24 o                         
  -5  27   4        153.31        166.34        20.91 o                         
  -4  27   4         15.00         14.06        15.33 o                         
  -3  27   4        224.33        210.33        21.50 o                         
  -2  27   4         71.79         84.17        18.11 o                         
  -1  27   4        180.70        205.60        31.79 o                         
   0  27   4        262.34        256.69        22.70 o                         
   1  27   4        178.53        239.42        21.70 o                         
   2  27   4         71.61         56.98        16.53 o                         
   3  27   4        227.12        199.31        25.47 o                         
   4  27   4         16.03         20.79        21.26 o                         
   5  27   4        153.76        181.22        19.59 o                         
   6  27   4         12.06         16.68        15.15 o                         
   7  27   4        131.70        161.27        19.37 o                         
   8  27   4         29.46         23.86        15.34 o                         
   9  27   4         79.05         65.67        17.01 o                         
  10  27   4          6.36          0.61        15.66 o                         
  11  27   4         48.15         51.27        17.70 o                         
  12  27   4         30.41         30.36        17.29 o                         
  13  27   4         54.58         79.47        14.82 o                         
  14  27   4         42.60         21.93        14.22 o                         
  15  27   4         36.99         46.61        18.78 o                         
  16  27   4         15.35         10.28        21.11 o                         
 -14  28   4         27.17         35.06        17.96 o                         
 -13  28   4         62.80         74.99        17.98 o                         
 -12  28   4         62.38         55.26        17.85 o                         
 -11  28   4         16.90         32.57        16.91 o                         
 -10  28   4         27.55         48.66        17.41 o                         
  -9  28   4         19.46          0.64        15.50 o                         
  -8  28   4         14.26         -1.20        16.96 o                         
  -7  28   4         32.07         29.79        15.70 o                         
  -6  28   4         35.65         56.49        20.65 o                         
  -5  28   4        166.19        115.74        25.45 o                         
  -4  28   4         95.02        107.59        19.84 o                         
  -3  28   4         56.36         92.41        18.35 o                         
  -2  28   4        203.69        194.77        26.24 o                         
  -1  28   4        187.77        217.17        21.56 o                         
   0  28   4         50.80         77.39        17.81 o                         
   1  28   4        188.63        193.60        21.00 o                         
   2  28   4        207.54        219.63        21.81 o                         
   3  28   4         52.23         47.77        16.83 o                         
   4  28   4         97.87        146.49        19.49 o                         
   5  28   4        163.61        117.74        19.45 o                         
   6  28   4         37.00          7.44        20.14 o                         
   7  28   4         33.19         38.89        14.53 o                         
   8  28   4         15.82         25.19        15.64 o                         
   9  28   4         19.29         10.13        20.04 o                         
  10  28   4         26.84         25.42        18.58 o                         
  11  28   4         16.31        -11.41        43.30 o                         
  12  28   4         59.89         75.89        22.21 o                         
  13  28   4         63.06         63.02        22.42 o                         
  14  28   4         26.75         27.58        21.27 o                         
 -12  29   4         30.20         25.89        18.07 o                         
 -11  29   4        162.50        182.68        21.54 o                         
 -10  29   4         43.03         54.45        18.01 o                         
  -9  29   4         47.06         41.94        17.20 o                         
  -8  29   4          4.26          4.38        15.49 o                         
  -7  29   4        115.71        132.12        25.41 o                         
  -6  29   4        143.27        123.10        24.78 o                         
  -5  29   4         17.34         11.15        19.37 o                         
  -4  29   4        112.66        120.28        23.67 o                         
  -3  29   4        149.42        244.23        52.56 o                         
  -2  29   4          9.23         14.22        19.52 o                         
  -1  29   4         63.67         61.57        20.90 o                         
   0  29   4         10.47         25.19        16.87 o                         
   1  29   4         64.80         85.15        18.66 o                         
   2  29   4         10.63         19.95        15.98 o                         
   3  29   4        152.73        161.56        20.91 o                         
   4  29   4        114.56        116.51        19.81 o                         
   5  29   4         17.28         18.66        16.99 o                         
   6  29   4        143.09        127.05        20.18 o                         
   7  29   4        120.11        117.59        19.76 o                         
   8  29   4          4.24          2.04        14.97 o                         
   9  29   4         45.67         32.37        22.15 o                         
  10  29   4         43.39         81.71        22.31 o                         
  11  29   4        154.88        139.98        25.23 o                         
  12  29   4         29.45         44.93        28.10 o                         
 -10  30   4         53.62         56.56        17.90 o                         
  -9  30   4         15.87         54.36        29.42 o                         
  -8  30   4         68.81         60.74        22.75 o                         
  -7  30   4         97.77         86.37        23.65 o                         
  -6  30   4         22.31         34.30        22.24 o                         
  -5  30   4         69.68         70.92        28.76 o                         
  -4  30   4          7.80          0.88        19.57 o                         
  -3  30   4        223.34        263.99        29.55 o                         
  -2  30   4          2.09         13.14        20.96 o                         
  -1  30   4         98.68        101.79        24.75 o                         
   0  30   4         26.05         35.79        30.74 o                         
   1  30   4         95.89         78.73        23.33 o                         
   2  30   4          2.31         14.16        20.14 o                         
   3  30   4        228.43        255.12        36.36 o                         
   4  30   4          7.75          6.98        20.65 o                         
   5  30   4         70.80         95.92        23.72 o                         
   6  30   4         23.31         19.63        20.43 o                         
   7  30   4         95.47        123.35        48.26 o                         
   8  30   4         70.63         73.44        23.44 o                         
   9  30   4         15.91         -6.53        25.45 o                         
  10  30   4         52.52         62.46        33.05 o                         
  -6  31   4        111.35        113.08        25.53 o                         
  -5  31   4         24.63         17.00        41.32 o                         
  -4  31   4         62.26         35.95        22.97 o                         
  -3  31   4         68.38         65.68        25.45 o                         
  -2  31   4        133.85        101.37        25.25 o                         
  -1  31   4         33.54         33.47        22.11 o                         
   0  31   4        139.76        186.12        50.24 o                         
   1  31   4         34.50          6.12        22.21 o                         
   2  31   4        133.63        153.58        33.05 o                         
   3  31   4         65.93         26.11        21.26 o                         
   4  31   4         65.19         51.02        22.85 o                         
   5  31   4         24.41         32.28        22.68 o                         
   6  31   4        107.26         88.37        24.14 o                         
   0   1   5        375.37        499.08         9.43 o                         
  -1   2   5       1085.46       1060.31        13.63 o                         
   0   2   5        552.99        557.91         9.50 o                         
   1   2   5       1115.04       1134.87        14.57 o                         
  -2   3   5       4222.28       4357.29        37.68 o                         
  -1   3   5        554.95        564.72         9.82 o                         
   0   3   5        424.74        366.98         8.66 o                         
   1   3   5        560.28        566.80        10.99 o                         
   2   3   5       4147.55       4323.84        45.45 o                         
  -3   4   5        246.01        248.46         8.20 o                         
  -2   4   5        183.77        177.05         8.21 o                         
  -1   4   5       5444.04       5287.96        49.58 o                         
   0   4   5       3907.82       3862.80        36.42 o                         
   1   4   5       5443.85       5194.91        46.85 o                         
   2   4   5        172.86        169.92         9.52 o                         
   3   4   5        238.81        225.70         7.35 o                         
  -4   5   5        716.76        745.26        13.57 o                         
  -3   5   5        597.73        590.85        11.83 o                         
  -2   5   5       2708.94       2704.76        31.01 o                         
  -1   5   5        708.35        739.95        18.41 o                         
   0   5   5       2361.17       2481.21        29.13 o                         
   1   5   5        698.38        746.28        17.97 o                         
   2   5   5       2695.15       2667.13        33.07 o                         
   3   5   5        588.76        558.80        11.17 o                         
   4   5   5        731.23        775.45        13.02 o                         
  -5   6   5        644.87        597.39        14.63 o                         
  -4   6   5       2279.55       2323.73        28.02 o                         
  -3   6   5        242.53        214.75         9.80 o                         
  -2   6   5       1156.47       1260.01        18.35 o                         
  -1   6   5        634.36        521.17        13.00 o                         
   0   6   5         75.35         76.73         5.43 o                         
   1   6   5        641.86        569.22        11.58 o                         
   2   6   5       1175.19       1254.47        18.10 o                         
   3   6   5        256.15        241.09         8.81 o                         
   4   6   5       2251.57       2297.65        26.51 o                         
   5   6   5        666.59        632.26        12.45 o                         
  -6   7   5         34.33         34.17         6.93 o                         
  -5   7   5        364.29        390.75        12.46 o                         
  -4   7   5        390.17        407.55        11.70 o                         
  -3   7   5       1199.93       1145.70        17.71 o                         
  -2   7   5       1087.96       1040.11        16.62 o                         
  -1   7   5       2258.02       2096.67        26.10 o                         
   0   7   5         24.02         29.40         5.50 o                         
   1   7   5       2247.35       2089.94        25.73 o                         
   2   7   5       1102.58       1077.10        16.52 o                         
   3   7   5       1172.89       1199.91        17.45 o                         
   4   7   5        399.12        437.01         9.64 o                         
   5   7   5        359.13        363.62         8.64 o                         
   6   7   5         32.31         35.66         4.13 o                         
  -7   8   5       1327.86       1197.26        22.48 o                         
  -6   8   5        227.14        238.53        10.91 o                         
  -5   8   5       1490.54       1477.66        24.59 o                         
  -4   8   5       1219.57       1200.85        18.17 o                         
  -3   8   5         51.92         58.28         5.48 o                         
  -2   8   5       2591.43       2445.68        29.30 o                         
  -1   8   5         11.74         16.71         4.76 o                         
   0   8   5        657.87        633.21        13.75 o                         
   1   8   5         14.73         25.03         5.78 o                         
   2   8   5       2584.03       2462.00        29.01 o                         
   3   8   5         56.02         66.29         5.87 o                         
   4   8   5       1215.58       1191.39        15.80 o                         
   5   8   5       1498.46       1535.35        19.28 o                         
   6   8   5        224.29        256.95        12.06 o                         
   7   8   5       1300.95       1278.41        24.61 o                         
  -8   9   5       2515.10       2310.49        34.02 o                         
  -7   9   5        642.56        624.63        16.61 o                         
  -6   9   5       5427.33       5307.91        61.39 o                         
  -5   9   5        465.20        478.60        14.47 o                         
  -4   9   5       2906.84       2798.10        40.65 o                         
  -3   9   5        927.06        978.02        16.38 o                         
  -2   9   5         86.96         57.03         5.73 o                         
  -1   9   5       1480.62       1478.66        22.43 o                         
   0   9   5         63.72         72.62         8.12 o                         
   1   9   5       1502.57       1507.74        20.72 o                         
   2   9   5         90.73         73.00         5.96 o                         
   3   9   5        938.42        986.97        17.65 o                         
   4   9   5       2922.66       2828.45        32.26 o                         
   5   9   5        458.08        466.73        10.79 o                         
   6   9   5       5391.72       5248.52        72.02 o                         
   7   9   5        640.25        625.49        17.34 o                         
   8   9   5       2520.13       2328.64        37.59 o                         
  -9  10   5       6017.74       5626.95        66.70 o                         
  -8  10   5        973.47       1054.24        22.26 o                         
  -7  10   5       2897.45       2815.13        38.81 o                         
  -6  10   5        536.00        579.43        16.32 o                         
  -5  10   5         92.52         90.22         8.97 o                         
  -4  10   5        239.87        234.88        12.57 o                         
  -3  10   5        382.81        348.02        15.13 o                         
  -2  10   5       1539.91       1551.12        21.81 o                         
  -1  10   5       1064.04       1038.19        18.69 o                         
   0  10   5       1200.90       1232.92        20.35 o                         
   1  10   5       1079.84       1079.65        18.72 o                         
   2  10   5       1544.19       1541.02        21.07 o                         
   3  10   5        370.60        355.45        14.18 o                         
   4  10   5        236.98        252.42        13.53 o                         
   5  10   5         96.29        126.09         7.97 o                         
   6  10   5        537.61        570.00        14.35 o                         
   7  10   5       2926.39       2823.22        66.15 o                         
   8  10   5        966.15       1077.87        45.42 o                         
   9  10   5       6019.55       5879.07        86.83 o                         
 -10  11   5        161.64        168.80        11.61 o                         
  -9  11   5         59.62         60.53        11.92 o                         
  -8  11   5       2328.75       2229.77        46.65 o                         
  -7  11   5         80.23         83.08        12.88 o                         
  -6  11   5       1485.04       1535.56        26.70 o                         
  -5  11   5        729.83        707.36        18.03 o                         
  -4  11   5       3167.85       3182.58        41.93 o                         
  -3  11   5        266.89        289.70        12.88 o                         
  -2  11   5        526.48        501.26        13.45 o                         
  -1  11   5        815.23        806.15        17.90 o                         
   0  11   5       1389.91       1333.75        21.48 o                         
   1  11   5        802.80        823.21        16.27 o                         
   2  11   5        522.50        491.18        13.99 o                         
   3  11   5        266.04        255.94        10.21 o                         
   4  11   5       3230.57       3224.05        39.84 o                         
   5  11   5        733.55        720.95        18.92 o                         
   6  11   5       1490.37       1527.20        24.20 o                         
   7  11   5         79.38        109.12         9.75 o                         
   8  11   5       2336.61       2298.45        37.21 o                         
   9  11   5         58.00         62.52         8.75 o                         
  10  11   5        151.44        180.78        11.44 o                         
 -11  12   5       1030.24       1013.07        28.62 o                         
 -10  12   5        429.89        451.15        16.12 o                         
  -9  12   5       1800.06       1736.51        29.76 o                         
  -8  12   5        515.71        498.76        16.06 o                         
  -7  12   5       3278.69       3237.51        52.03 o                         
  -6  12   5        476.99        402.06        17.64 o                         
  -5  12   5       1301.35       1271.07        24.06 o                         
  -4  12   5        466.94        434.58        15.72 o                         
  -3  12   5       3280.31       3103.97        45.19 o                         
  -2  12   5       1419.73       1409.53        26.80 o                         
  -1  12   5         18.17         26.12        14.49 o                         
   0  12   5       2291.38       2243.60        30.59 o                         
   1  12   5         18.38         38.24         6.75 o                         
   2  12   5       1436.29       1476.56        25.67 o                         
   3  12   5       3289.65       3121.92        38.91 o                         
   4  12   5        466.94        462.25        15.15 o                         
   5  12   5       1316.75       1343.91        25.86 o                         
   6  12   5        466.49        440.23        30.93 o                         
   7  12   5       3269.83       3114.21       121.57 o                         
   8  12   5        517.00        480.96        17.03 o                         
   9  12   5       1821.24       1753.50        37.62 o                         
  10  12   5        433.17        474.07        19.21 o                         
  11  12   5       1066.67       1069.88        68.42 o                         
 -12  13   5        847.13        737.55        20.07 o                         
 -11  13   5        469.00        447.04        21.29 o                         
 -10  13   5       1224.89       1172.26        32.49 o                         
  -9  13   5        749.10        714.87        19.38 o                         
  -8  13   5        343.50        328.49        13.84 o                         
  -7  13   5        115.42        116.77        10.40 o                         
  -6  13   5        417.55        400.71        14.73 o                         
  -5  13   5        708.64        581.37        17.07 o                         
  -4  13   5        819.78        802.54        20.58 o                         
  -3  13   5        403.50        384.75        14.93 o                         
  -2  13   5        363.63        371.51        14.81 o                         
  -1  13   5       1224.65       1123.33        23.65 o                         
   0  13   5        692.18        629.20        14.54 o                         
   1  13   5       1243.36       1167.92        20.11 o                         
   2  13   5        348.70        348.04        11.43 o                         
   3  13   5        416.21        458.79        15.46 o                         
   4  13   5        830.12        840.51        19.77 o                         
   5  13   5        693.44        602.91        17.16 o                         
   6  13   5        410.85        407.83        20.90 o                         
   7  13   5        119.40        141.99        16.13 o                         
   8  13   5        325.56        297.36        16.56 o                         
   9  13   5        749.67        764.45        21.01 o                         
  10  13   5       1270.95       1259.23        27.73 o                         
  11  13   5        464.86        459.77        24.51 o                         
  12  13   5        873.45        807.34        30.84 o                         
 -13  14   5        269.48        265.80        14.24 o                         
 -12  14   5        299.69        278.34        14.03 o                         
 -11  14   5        166.31        162.49        13.58 o                         
 -10  14   5        450.23        462.05        16.18 o                         
  -9  14   5        169.64        170.67        11.77 o                         
  -8  14   5        102.72        100.63        10.69 o                         
  -7  14   5       1324.36       1221.59        24.26 o                         
  -6  14   5        268.83        224.70        13.73 o                         
  -5  14   5        175.48        177.10        12.17 o                         
  -4  14   5        310.20        310.39        14.13 o                         
  -3  14   5         77.07         63.82         9.30 o                         
  -2  14   5         23.11         24.66         8.35 o                         
  -1  14   5        837.74        894.33        21.11 o                         
   0  14   5        818.59        838.16        24.27 o                         
   1  14   5        818.62        874.29        20.10 o                         
   2  14   5         24.37         30.43         6.44 o                         
   3  14   5         78.22         74.31         8.57 o                         
   4  14   5        306.12        303.99        13.07 o                         
   5  14   5        169.31        168.89        10.59 o                         
   6  14   5        264.36        226.64        12.02 o                         
   7  14   5       1354.23       1257.14        27.66 o                         
   8  14   5        102.33         67.93        11.50 o                         
   9  14   5        181.74        175.05        12.22 o                         
  10  14   5        454.10        451.15        17.50 o                         
  11  14   5        175.48        158.23        18.28 o                         
  12  14   5        300.12        244.46        19.15 o                         
  13  14   5        268.15        261.14        20.10 o                         
 -14  15   5        277.97        261.96        15.10 o                         
 -13  15   5        277.56        280.40        14.46 o                         
 -12  15   5         21.64         29.70         9.26 o                         
 -11  15   5       1245.79       1259.42        29.47 o                         
 -10  15   5        541.93        582.26        18.32 o                         
  -9  15   5         68.30         91.29        10.49 o                         
  -8  15   5         87.10         97.11        10.25 o                         
  -7  15   5        685.97        665.70        18.67 o                         
  -6  15   5        532.52        538.56        18.56 o                         
  -5  15   5        404.94        415.39        16.41 o                         
  -4  15   5        118.15         90.87        10.19 o                         
  -3  15   5        505.78        523.17        19.99 o                         
  -2  15   5        812.49        766.23        19.96 o                         
  -1  15   5        264.98        257.21        12.87 o                         
   0  15   5        604.63        568.07        17.40 o                         
   1  15   5        271.78        257.25        12.57 o                         
   2  15   5        809.22        761.93        26.48 o                         
   3  15   5        496.66        491.65        15.97 o                         
   4  15   5        123.23        101.84        11.04 o                         
   5  15   5        406.67        403.58        16.49 o                         
   6  15   5        535.03        516.52        16.60 o                         
   7  15   5        682.90        691.41        20.86 o                         
   8  15   5         80.49         72.36         9.87 o                         
   9  15   5         67.79         89.96        23.95 o                         
  10  15   5        556.60        576.02        19.60 o                         
  11  15   5       1250.95       1232.29        32.91 o                         
  12  15   5         23.50         44.67        11.86 o                         
  13  15   5        273.56        292.82        28.84 o                         
  14  15   5        284.52        281.87        21.49 o                         
 -15  16   5        388.56        397.21        17.03 o                         
 -14  16   5        396.38        413.50        17.06 o                         
 -13  16   5        422.87        430.35        16.87 o                         
 -12  16   5        263.98        287.35        14.79 o                         
 -11  16   5         78.71         80.43        10.57 o                         
 -10  16   5        110.18        105.92        11.33 o                         
  -9  16   5        628.38        563.06        18.14 o                         
  -8  16   5        372.78        362.71        15.04 o                         
  -7  16   5          1.75          0.77         9.00 o                         
  -6  16   5        317.49        294.06        14.73 o                         
  -5  16   5        129.88        100.67        10.85 o                         
  -4  16   5        304.00        302.91        14.44 o                         
  -3  16   5        254.18        254.04        13.38 o                         
  -2  16   5        167.61        166.37        11.74 o                         
  -1  16   5        176.96        175.75        11.56 o                         
   0  16   5        893.90        763.03        19.95 o                         
   1  16   5        181.13        187.97        13.94 o                         
   2  16   5        165.30        161.96        13.45 o                         
   3  16   5        248.31        262.17        13.12 o                         
   4  16   5        304.16        298.97        15.88 o                         
   5  16   5        117.00         96.20         9.72 o                         
   6  16   5        314.23        302.99        13.69 o                         
   7  16   5          2.21          9.80         8.42 o                         
   8  16   5        373.05        381.23        16.40 o                         
   9  16   5        655.45        604.30        59.05 o                         
  10  16   5        110.37        122.33        11.74 o                         
  11  16   5         78.28         75.10        12.44 o                         
  12  16   5        261.91        288.18        18.45 o                         
  13  16   5        417.65        370.01        19.73 o                         
  14  16   5        399.87        402.43        21.19 o                         
  15  16   5        368.64        361.12        20.39 o                         
 -16  17   5        566.16        556.46        20.15 o                         
 -15  17   5         55.29         60.01        11.68 o                         
 -14  17   5        599.06        595.99        20.09 o                         
 -13  17   5        206.14        179.56        13.41 o                         
 -12  17   5        171.16        142.87        12.91 o                         
 -11  17   5        107.63         98.98        11.44 o                         
 -10  17   5         45.00         49.15        10.11 o                         
  -9  17   5        166.28        124.70        11.39 o                         
  -8  17   5        472.15        415.28        17.73 o                         
  -7  17   5        333.70        301.09        15.40 o                         
  -6  17   5         43.37         50.43        13.04 o                         
  -5  17   5        412.02        400.32        17.02 o                         
  -4  17   5       1361.26       1261.50        27.27 o                         
  -3  17   5         79.90         81.67        10.08 o                         
  -2  17   5         91.26        105.07        10.59 o                         
  -1  17   5        377.02        320.54        15.79 o                         
   0  17   5         91.35        123.90        14.51 o                         
   1  17   5        375.21        356.00        17.67 o                         
   2  17   5         95.79         91.91        11.83 o                         
   3  17   5         79.00         73.33        11.27 o                         
   4  17   5       1330.81       1280.08        26.18 o                         
   5  17   5        403.97        426.91        19.58 o                         
   6  17   5         41.90         46.84        10.19 o                         
   7  17   5        335.61        325.75        15.63 o                         
   8  17   5        492.84        416.10        17.34 o                         
   9  17   5        169.70        149.47        12.11 o                         
  10  17   5         49.50         24.66         7.79 o                         
  11  17   5        109.46        101.73        13.89 o                         
  12  17   5        164.19        161.70        15.30 o                         
  13  17   5        207.08        197.79        16.60 o                         
  14  17   5        596.37        630.96        25.74 o                         
  15  17   5         59.06         70.13        14.41 o                         
  16  17   5        564.51        547.17        24.84 o                         
 -17  18   5        164.96        164.50        14.11 o                         
 -16  18   5        124.32        100.47        12.50 o                         
 -15  18   5        396.66        422.54        18.10 o                         
 -14  18   5         66.84         61.01        11.51 o                         
 -13  18   5        322.28        319.20        15.98 o                         
 -12  18   5         16.51         12.81        10.56 o                         
 -11  18   5        190.23        173.93        12.98 o                         
 -10  18   5        199.95        190.08        13.06 o                         
  -9  18   5         71.15         71.26        11.63 o                         
  -8  18   5          9.34          6.22         9.60 o                         
  -7  18   5        342.48        304.64        23.22 o                         
  -6  18   5        659.54        660.34        20.65 o                         
  -5  18   5        704.53        662.80        21.46 o                         
  -4  18   5        183.42        179.05        12.95 o                         
  -3  18   5        592.83        543.53        18.68 o                         
  -2  18   5         69.01         63.74        10.20 o                         
  -1  18   5        201.18        168.71        12.22 o                         
   0  18   5         21.54          5.89        14.03 o                         
   1  18   5        197.12        172.22        14.40 o                         
   2  18   5         69.73         73.03        11.63 o                         
   3  18   5        580.91        536.69        21.14 o                         
   4  18   5        180.11        214.43        15.20 o                         
   5  18   5        718.23        664.87        19.23 o                         
   6  18   5        653.18        656.14        23.57 o                         
   7  18   5        357.17        313.42        17.56 o                         
   8  18   5          7.28          8.74         9.34 o                         
   9  18   5         69.04         64.80        10.94 o                         
  10  18   5        201.04        179.13        15.87 o                         
  11  18   5        191.72        190.74        17.53 o                         
  12  18   5         18.61         26.14        15.82 o                         
  13  18   5        327.88        307.18        19.76 o                         
  14  18   5         65.75         72.51        13.42 o                         
  15  18   5        406.26        452.62        27.48 o                         
  16  18   5        126.50        123.49        16.05 o                         
  17  18   5        158.26        177.22        17.76 o                         
 -18  19   5        112.75        113.13        13.44 o                         
 -17  19   5        245.32        271.03        16.31 o                         
 -16  19   5        413.56        447.09        18.80 o                         
 -15  19   5        246.38        273.64        15.53 o                         
 -14  19   5         18.60          3.87        10.37 o                         
 -13  19   5         88.36         68.32        11.67 o                         
 -12  19   5        104.75         93.41        11.72 o                         
 -11  19   5         24.60         18.74        10.92 o                         
 -10  19   5         56.08         47.31        15.76 o                         
  -9  19   5         99.75         88.63        15.07 o                         
  -8  19   5        121.35        112.10        12.46 o                         
  -7  19   5        569.70        530.96        19.58 o                         
  -6  19   5        243.25        253.68        14.99 o                         
  -5  19   5        441.12        480.22        21.25 o                         
  -4  19   5         18.03          0.02         9.72 o                         
  -3  19   5         26.77         17.89         9.37 o                         
  -2  19   5        633.69        667.89        20.62 o                         
  -1  19   5         71.48         74.24        12.98 o                         
   0  19   5         28.65         24.53        10.95 o                         
   1  19   5         70.74         72.59        12.14 o                         
   2  19   5        625.21        649.71        23.44 o                         
   3  19   5         27.84          4.22        10.44 o                         
   4  19   5         18.36         12.64        10.50 o                         
   5  19   5        437.90        432.69        19.60 o                         
   6  19   5        244.54        267.43        15.18 o                         
   7  19   5        566.23        575.86        20.48 o                         
   8  19   5        115.52        100.24        11.76 o                         
   9  19   5         97.25        104.88        12.12 o                         
  10  19   5         56.10         44.26        13.03 o                         
  11  19   5         25.08         22.92        11.90 o                         
  12  19   5        104.00         59.58        13.20 o                         
  13  19   5         88.37         72.92        14.01 o                         
  14  19   5         16.91         20.06        12.62 o                         
  15  19   5        241.62        221.81        18.41 o                         
  16  19   5        414.73        395.55        22.43 o                         
  17  19   5        246.34        241.14        19.49 o                         
  18  19   5        107.39        123.52        14.76 o                         
 -19  20   5        173.02        166.49        16.70 o                         
 -18  20   5         26.96         23.00        12.30 o                         
 -17  20   5         87.16         88.74        13.36 o                         
 -16  20   5        300.04        314.96        17.38 o                         
 -15  20   5         35.27         45.14        11.81 o                         
 -14  20   5         93.59         66.57        11.95 o                         
 -13  20   5        194.93        183.98        13.95 o                         
 -12  20   5        140.59        163.28        14.85 o                         
 -11  20   5         36.43         40.13        11.45 o                         
 -10  20   5         91.29         95.54        12.68 o                         
  -9  20   5         57.86         58.52        11.82 o                         
  -8  20   5         31.88         25.91        11.47 o                         
  -7  20   5         29.17         32.19        10.56 o                         
  -6  20   5        497.86        480.96        19.02 o                         
  -5  20   5         27.07         17.71        10.56 o                         
  -4  20   5         71.86        102.73        12.44 o                         
  -3  20   5        229.11        240.11        19.62 o                         
  -2  20   5        231.44        207.90        16.31 o                         
  -1  20   5        193.72        213.21        16.17 o                         
   0  20   5        301.70        268.04        19.66 o                         
   1  20   5        186.80        206.51        15.77 o                         
   2  20   5        231.96        243.57        16.79 o                         
   3  20   5        228.89        259.23        16.84 o                         
   4  20   5         67.03         82.08        12.85 o                         
   5  20   5         23.68         19.35        10.62 o                         
   6  20   5        489.72        477.12        23.35 o                         
   7  20   5         34.16         43.25        10.14 o                         
   8  20   5         29.64         53.29        11.16 o                         
   9  20   5         59.85         76.56        12.00 o                         
  10  20   5         90.74         59.00        18.11 o                         
  11  20   5         36.83         18.86        12.01 o                         
  12  20   5        143.52        135.66        16.02 o                         
  13  20   5        194.28        179.05        18.10 o                         
  14  20   5         86.30         73.82        12.69 o                         
  15  20   5         35.16         29.25        14.17 o                         
  16  20   5        297.18        332.24        21.72 o                         
  17  20   5         88.00         98.32        16.30 o                         
  18  20   5         27.79         44.89        13.41 o                         
  19  20   5        174.75        173.53        16.40 o                         
 -20  21   5         76.42         93.97        17.65 o                         
 -19  21   5         17.14        -13.32        13.32 o                         
 -18  21   5          1.93         -3.39        11.49 o                         
 -17  21   5         12.25          8.07        11.61 o                         
 -16  21   5         94.56         98.11        13.41 o                         
 -15  21   5        105.57         84.18        12.95 o                         
 -14  21   5         82.19         77.02        13.79 o                         
 -13  21   5         63.19         68.73        17.05 o                         
 -12  21   5        128.61        132.68        14.44 o                         
 -11  21   5        143.23        161.36        14.89 o                         
 -10  21   5         27.71          3.33        13.55 o                         
  -9  21   5         13.25         14.49        10.78 o                         
  -8  21   5         32.55         41.42        11.53 o                         
  -7  21   5        313.24        332.39        16.90 o                         
  -6  21   5        248.37        201.68        14.55 o                         
  -5  21   5         32.35         32.63        10.43 o                         
  -4  21   5        139.90        137.90        12.93 o                         
  -3  21   5        407.93        372.77        19.90 o                         
  -2  21   5         22.56         39.55        12.03 o                         
  -1  21   5         83.99         76.24        15.14 o                         
   0  21   5         37.30         58.59        12.88 o                         
   1  21   5         83.43         57.02        12.59 o                         
   2  21   5         24.45         35.58        11.86 o                         
   3  21   5        406.42        353.58        18.92 o                         
   4  21   5        145.21        155.71        14.87 o                         
   5  21   5         28.32         42.15        12.01 o                         
   6  21   5        251.14        246.26        19.31 o                         
   7  21   5        304.48        314.63        20.61 o                         
   8  21   5         33.62         26.27        10.97 o                         
   9  21   5         13.47         14.82        10.70 o                         
  10  21   5         28.32         29.28        12.45 o                         
  11  21   5        143.57        163.30        21.19 o                         
  12  21   5        125.40        142.53        16.26 o                         
  13  21   5         63.31         56.85        17.30 o                         
  14  21   5         83.54         98.59        14.01 o                         
  15  21   5         99.26        104.73        16.50 o                         
  16  21   5         97.88         85.91        16.02 o                         
  17  21   5         11.47          9.61        13.30 o                         
  18  21   5          1.92         -2.96        13.00 o                         
  19  21   5         17.12         34.50        17.18 o                         
  20  21   5         75.69         85.52        14.72 o                         
 -21  22   5         15.90          5.85        14.49 o                         
 -20  22   5         10.97        -11.68        16.51 o                         
 -19  22   5         49.41         42.76        24.62 o                         
 -18  22   5         41.67         15.86        14.47 o                         
 -17  22   5         44.88         51.48        14.09 o                         
 -16  22   5         37.87         36.30        14.83 o                         
 -15  22   5         55.52         59.92        13.95 o                         
 -14  22   5         78.12         77.94        14.07 o                         
 -13  22   5        205.90        206.97        16.58 o                         
 -12  22   5        208.32        234.29        17.11 o                         
 -11  22   5        314.84        320.45        20.91 o                         
 -10  22   5        281.04        282.82        17.61 o                         
  -9  22   5         79.44        101.43        13.30 o                         
  -8  22   5        233.66        219.36        15.66 o                         
  -7  22   5        200.47        224.37        15.86 o                         
  -6  22   5        113.99        130.55        13.38 o                         
  -5  22   5        473.82        418.23        18.76 o                         
  -4  22   5         12.35         19.04        10.19 o                         
  -3  22   5        437.79        426.04        21.31 o                         
  -2  22   5         67.47         60.66        13.42 o                         
  -1  22   5        248.10        231.58        17.61 o                         
   0  22   5          0.28         -4.64        10.73 o                         
   1  22   5        245.68        233.63        16.87 o                         
   2  22   5         66.54         74.92        13.20 o                         
   3  22   5        436.76        429.61        21.00 o                         
   4  22   5         14.27          3.27        10.98 o                         
   5  22   5        466.70        400.82        32.92 o                         
   6  22   5        109.93        108.77        19.41 o                         
   7  22   5        193.20        196.15        18.58 o                         
   8  22   5        236.76        228.52        19.06 o                         
   9  22   5         80.44         95.56        19.76 o                         
  10  22   5        281.46        268.17        19.45 o                         
  11  22   5        314.89        343.73        26.97 o                         
  12  22   5        211.00        226.61        18.92 o                         
  13  22   5        203.93        209.88        16.60 o                         
  14  22   5         76.16         78.87        13.93 o                         
  15  22   5         54.76         68.27        15.71 o                         
  16  22   5         36.91         63.39        15.83 o                         
  17  22   5         45.64         35.55        15.26 o                         
  18  22   5         41.72         42.54        14.46 o                         
  19  22   5         49.73         57.70        13.60 o                         
  20  22   5         11.35         21.42        13.48 o                         
  21  22   5         16.33         12.97        13.65 o                         
 -19  23   5         72.29         61.57        18.68 o                         
 -18  23   5         40.61         35.94        17.58 o                         
 -17  23   5         47.97         59.47        18.44 o                         
 -16  23   5         87.88         74.66        16.85 o                         
 -15  23   5         13.15         28.33        14.20 o                         
 -14  23   5         92.49        102.63        16.42 o                         
 -13  23   5        136.53        153.63        15.95 o                         
 -12  23   5          9.97         -4.25        11.84 o                         
 -11  23   5        118.09        115.16        14.74 o                         
 -10  23   5        188.04        188.59        19.19 o                         
  -9  23   5        114.55        130.89        14.45 o                         
  -8  23   5         44.97         64.87        12.56 o                         
  -7  23   5        172.04        195.09        15.32 o                         
  -6  23   5        121.96        118.92        13.94 o                         
  -5  23   5         21.39         22.60        10.94 o                         
  -4  23   5        109.49         91.77        14.57 o                         
  -3  23   5         25.75         29.93        12.83 o                         
  -2  23   5         32.37         25.05        12.37 o                         
  -1  23   5         74.03         70.01        13.94 o                         
   0  23   5         31.49         47.63        12.92 o                         
   1  23   5         77.50         68.86        13.78 o                         
   2  23   5         31.46         32.88        12.24 o                         
   3  23   5         24.86         42.96        12.36 o                         
   4  23   5        109.12         83.91        13.75 o                         
   5  23   5         23.63         29.88        14.08 o                         
   6  23   5        126.43        110.56        18.66 o                         
   7  23   5        173.38        195.22        19.12 o                         
   8  23   5         45.86         80.26        15.95 o                         
   9  23   5        111.91        115.01        20.70 o                         
  10  23   5        185.65        218.92        25.12 o                         
  11  23   5        120.24         79.39        15.70 o                         
  12  23   5          9.01          7.35        12.55 o                         
  13  23   5        136.60        182.41        21.74 o                         
  14  23   5         90.44         86.93        17.27 o                         
  15  23   5         14.06          9.05        17.19 o                         
  16  23   5         87.59        102.95        28.32 o                         
  17  23   5         47.75         64.03        15.65 o                         
  18  23   5         38.64         49.43        15.96 o                         
  19  23   5         74.45         92.17        15.51 o                         
 -18  24   5         76.66         86.23        20.52 o                         
 -17  24   5         15.20         22.75        18.76 o                         
 -16  24   5         15.80         30.79        20.48 o                         
 -15  24   5        206.32        193.26        19.21 o                         
 -14  24   5        148.41        149.93        18.46 o                         
 -13  24   5        220.81        211.23        18.99 o                         
 -12  24   5         43.42         42.67        17.08 o                         
 -11  24   5         11.18         36.38        12.50 o                         
 -10  24   5         85.61         52.14        13.55 o                         
  -9  24   5        231.22        259.73        25.99 o                         
  -8  24   5         16.85         19.11        11.68 o                         
  -7  24   5        438.24        380.16        32.14 o                         
  -6  24   5         21.67         31.51        11.57 o                         
  -5  24   5        180.94        209.03        19.56 o                         
  -4  24   5        102.86        108.77        16.05 o                         
  -3  24   5          9.78         17.81        13.04 o                         
  -2  24   5         53.02         65.77        14.37 o                         
  -1  24   5        114.65        129.58        16.06 o                         
   0  24   5        227.80        200.55        18.01 o                         
   1  24   5        112.04        136.63        15.80 o                         
   2  24   5         54.53         78.90        14.64 o                         
   3  24   5          9.99        -13.55        13.55 o                         
   4  24   5        102.63         69.29        13.98 o                         
   5  24   5        180.39        176.44        18.99 o                         
   6  24   5         21.35         38.25        14.96 o                         
   7  24   5        437.24        360.25        23.31 o                         
   8  24   5         16.82         10.08        13.97 o                         
   9  24   5        230.21        302.53        48.26 o                         
  10  24   5         87.40         73.63        20.08 o                         
  11  24   5         10.64         33.78        19.15 o                         
  12  24   5         44.39         49.43        16.88 o                         
  13  24   5        222.20        234.42        18.23 o                         
  14  24   5        150.54        176.50        17.46 o                         
  15  24   5        203.99        239.83        20.82 o                         
  16  24   5         14.78         34.41        15.42 o                         
  17  24   5         15.49          5.92        20.42 o                         
  18  24   5         77.77         65.79        17.41 o                         
 -17  25   5         35.46         41.78        18.98 o                         
 -16  25   5         40.69         30.17        17.90 o                         
 -15  25   5         25.91         46.17        23.40 o                         
 -14  25   5        218.49        230.75        20.25 o                         
 -13  25   5        104.37        143.13        23.28 o                         
 -12  25   5         94.88         97.84        16.64 o                         
 -11  25   5         20.02         16.08        14.54 o                         
 -10  25   5         28.03         34.02        13.84 o                         
  -9  25   5         13.35         21.41        12.38 o                         
  -8  25   5        100.62        112.98        17.38 o                         
  -7  25   5          6.15          9.99        13.61 o                         
  -6  25   5         54.97         76.73        15.87 o                         
  -5  25   5         33.83         25.62        13.88 o                         
  -4  25   5        238.00        320.30        21.13 o                         
  -3  25   5        169.66        150.59        17.17 o                         
  -2  25   5        176.53        199.45        26.24 o                         
  -1  25   5        210.81        243.84        19.22 o                         
   0  25   5        100.53         98.65        15.91 o                         
   1  25   5        210.76        249.77        19.37 o                         
   2  25   5        184.75        183.49        18.42 o                         
   3  25   5        164.43        145.20        17.00 o                         
   4  25   5        233.53        277.05        22.10 o                         
   5  25   5         34.83         31.38        15.17 o                         
   6  25   5         55.91         61.00        16.40 o                         
   7  25   5          5.68          8.12        13.98 o                         
   8  25   5        104.07         60.58        32.39 o                         
   9  25   5         13.08          3.91        17.60 o                         
  10  25   5         28.41         26.10        19.54 o                         
  11  25   5         20.57         16.24        15.55 o                         
  12  25   5         92.42        124.27        19.86 o                         
  13  25   5        108.17        170.67        21.24 o                         
  14  25   5        216.32        193.79        17.70 o                         
  15  25   5         25.78         18.97        14.80 o                         
  16  25   5         39.37         43.11        16.40 o                         
  17  25   5         36.94         38.14        15.76 o                         
 -15  26   5         16.10         13.69        17.39 o                         
 -14  26   5         11.03        -15.96        15.96 o                         
 -13  26   5          9.22         14.53        14.52 o                         
 -12  26   5         12.87          0.33        18.70 o                         
 -11  26   5         61.30         53.04        14.99 o                         
 -10  26   5         16.14          9.77        14.56 o                         
  -9  26   5         48.90         42.86        14.53 o                         
  -8  26   5         47.63         33.65        17.76 o                         
  -7  26   5         24.30         48.11        15.19 o                         
  -6  26   5         27.93         13.97        13.76 o                         
  -5  26   5         96.47         99.28        16.53 o                         
  -4  26   5        277.02        316.13        21.49 o                         
  -3  26   5          6.55         -9.96        12.91 o                         
  -2  26   5         39.50         25.09        13.76 o                         
  -1  26   5         26.48         18.64        13.67 o                         
   0  26   5        416.50        451.14        23.70 o                         
   1  26   5         23.94         24.57        14.14 o                         
   2  26   5         37.89         37.54        14.26 o                         
   3  26   5          6.89          9.76        13.11 o                         
   4  26   5        274.85        269.64        23.30 o                         
   5  26   5         96.38        105.55        28.15 o                         
   6  26   5         28.32         29.41        15.53 o                         
   7  26   5         22.94         30.17        15.35 o                         
   8  26   5         47.08         29.25        17.95 o                         
   9  26   5         46.24         46.35        20.00 o                         
  10  26   5         15.35         -0.26        17.60 o                         
  11  26   5         62.68         88.87        19.11 o                         
  12  26   5         13.38         15.51        16.31 o                         
  13  26   5          9.18          8.41        16.46 o                         
  14  26   5         10.18         -8.30        18.58 o                         
  15  26   5         15.94         15.09        20.31 o                         
 -14  27   5        105.01        139.72        21.48 o                         
 -13  27   5         14.79         12.70        16.48 o                         
 -12  27   5         16.52         18.79        14.42 o                         
 -11  27   5         12.33         22.84        14.92 o                         
 -10  27   5         94.83         77.92        16.28 o                         
  -9  27   5         10.50         21.43        17.42 o                         
  -8  27   5         33.10         50.81        18.20 o                         
  -7  27   5         71.23         55.33        18.13 o                         
  -6  27   5         58.37         87.85        26.94 o                         
  -5  27   5        104.68        106.50        19.84 o                         
  -4  27   5          8.14         -1.39        16.38 o                         
  -3  27   5        195.51        227.35        33.95 o                         
  -2  27   5        188.21        210.01        22.66 o                         
  -1  27   5        144.50        175.59        21.77 o                         
   0  27   5          1.26         -0.68        15.68 o                         
   1  27   5        140.58        146.92        20.29 o                         
   2  27   5        188.29        208.08        22.20 o                         
   3  27   5        195.10        240.56        24.91 o                         
   4  27   5          8.57         34.76        16.59 o                         
   5  27   5        103.08        124.44        19.20 o                         
   6  27   5         60.41         26.97        15.80 o                         
   7  27   5         69.86         39.36        16.26 o                         
   8  27   5         31.71          7.16        35.37 o                         
   9  27   5         10.42         -7.65        20.49 o                         
  10  27   5         95.08        120.63        23.62 o                         
  11  27   5         11.43         25.58        33.05 o                         
  12  27   5         16.67         43.23        20.81 o                         
  13  27   5         14.44         41.81        21.37 o                         
  14  27   5        101.07        127.69        25.70 o                         
 -12  28   5         13.38         16.39        34.71 o                         
 -11  28   5        100.74        115.03        20.67 o                         
 -10  28   5          1.72         -9.58        20.82 o                         
  -9  28   5        214.43        213.36        61.48 o                         
  -8  28   5          4.92          8.48        35.37 o                         
  -7  28   5          9.69         -1.91        19.52 o                         
  -6  28   5          4.63         -7.40        20.79 o                         
  -5  28   5         92.20        101.70        29.42 o                         
  -4  28   5         60.64         68.29        23.11 o                         
  -3  28   5         66.17         99.78        23.91 o                         
  -2  28   5         61.51         71.12        23.67 o                         
  -1  28   5        172.32        182.90        26.21 o                         
   0  28   5         97.63        127.39        25.45 o                         
   1  28   5        169.83        201.16        22.17 o                         
   2  28   5         60.06         64.43        17.95 o                         
   3  28   5         65.21         63.87        18.28 o                         
   4  28   5         60.94         73.20        18.56 o                         
   5  28   5         91.92         84.69        18.86 o                         
   6  28   5          4.65         -7.37        19.61 o                         
   7  28   5          9.39         36.85        21.12 o                         
   8  28   5          5.10         10.76        20.31 o                         
   9  28   5        212.37        231.78        29.17 o                         
  10  28   5          1.68          2.46        19.22 o                         
  11  28   5        104.55         95.49        23.58 o                         
  12  28   5         14.10        -14.79        19.15 o                         
  -9  29   5          7.26         17.62        22.58 o                         
  -8  29   5         82.64         81.98        25.69 o                         
  -7  29   5         10.16         10.93        20.90 o                         
  -6  29   5          7.41         -0.42        21.84 o                         
  -5  29   5          5.20          6.65        20.79 o                         
  -4  29   5         51.33         72.98        25.45 o                         
  -3  29   5         10.19         19.24        21.76 o                         
  -2  29   5          2.20         -5.90        19.80 o                         
  -1  29   5        160.30        164.07        26.49 o                         
   0  29   5        105.78        111.82        29.75 o                         
   1  29   5        161.80        172.24        48.92 o                         
   2  29   5          2.13         19.63        20.49 o                         
   3  29   5          9.70         13.20        21.82 o                         
   4  29   5         51.66         64.89        23.80 o                         
   5  29   5          4.86         33.13        19.85 o                         
   6  29   5          6.24         28.74        21.44 o                         
   7  29   5         10.44          5.35        20.00 o                         
   8  29   5         83.02         66.16        23.62 o                         
   9  29   5          7.25          0.66        20.57 o                         
  -5  30   5          3.62        -10.45        21.43 o                         
  -4  30   5        221.39        255.94        31.06 o                         
  -3  30   5        163.76        187.00        33.05 o                         
  -2  30   5         16.03         49.56        23.03 o                         
  -1  30   5         55.43         51.90        22.69 o                         
   0  30   5        200.74        217.17        53.55 o                         
   1  30   5         56.89         69.13        24.61 o                         
   2  30   5         15.23         42.05        26.44 o                         
   3  30   5        166.16        182.25        27.94 o                         
   4  30   5        219.38        227.03        30.81 o                         
   5  30   5          4.43         -8.51        20.96 o                         
   0   0   6       9459.87       8997.65       163.16 o                         
  -1   1   6       2001.73       2023.17        30.79 o                         
   0   1   6        125.66        100.54         5.92 o                         
   1   1   6       1995.26       1962.95        30.59 o                         
  -2   2   6       1926.05       1798.95        28.84 o                         
  -1   2   6          6.53          5.64         4.20 o                         
   0   2   6          7.96          8.23         4.23 o                         
   1   2   6          6.27         -4.47         4.47 o                         
   2   2   6       1983.37       1876.88        29.06 o                         
  -3   3   6       1447.45       1427.38        26.84 o                         
  -2   3   6         77.89         83.26         5.46 o                         
  -1   3   6        470.73        402.82         9.24 o                         
   0   3   6          3.86         -4.17         4.17 o                         
   1   3   6        474.71        436.07        10.10 o                         
   2   3   6         76.47         72.78         5.90 o                         
   3   3   6       1448.67       1358.18        35.59 o                         
  -4   4   6        502.47        532.79        20.99 o                         
  -3   4   6         80.29         75.70         9.31 o                         
  -2   4   6          2.96         -3.25         4.45 o                         
  -1   4   6        302.23        283.49         9.12 o                         
   0   4   6        368.01        388.57         9.68 o                         
   1   4   6        307.04        291.61         8.77 o                         
   2   4   6          3.26         -0.87         5.14 o                         
   3   4   6         81.64         67.16         5.89 o                         
   4   4   6        519.53        558.08        16.22 o                         
  -5   5   6         90.22         79.88        11.54 o                         
  -4   5   6        127.08        120.05         8.75 o                         
  -3   5   6       1262.81       1203.33        19.07 o                         
  -2   5   6        455.07        408.25        11.32 o                         
  -1   5   6         78.03         78.27         6.26 o                         
   0   5   6       3372.11       3433.19        36.43 o                         
   1   5   6         84.04         93.88         7.13 o                         
   2   5   6        459.87        417.68        15.82 o                         
   3   5   6       1255.49       1187.38        17.25 o                         
   4   5   6        129.88        127.34         6.56 o                         
   5   5   6         86.71         82.89         8.25 o                         
  -6   6   6        906.02        867.67        27.35 o                         
  -5   6   6         25.93         21.11         7.17 o                         
  -4   6   6         85.06         80.85         6.83 o                         
  -3   6   6        402.33        408.97        14.47 o                         
  -2   6   6        327.53        322.52        10.38 o                         
  -1   6   6       2121.72       1946.42        25.86 o                         
   0   6   6         38.94         54.25         8.66 o                         
   1   6   6       2110.00       1889.37        27.46 o                         
   2   6   6        308.83        293.40        13.45 o                         
   3   6   6        394.96        421.74        10.95 o                         
   4   6   6         85.63         94.08         6.63 o                         
   5   6   6         27.24         29.34         5.20 o                         
   6   6   6        905.23        855.46        40.33 o                         
  -7   7   6        141.27        139.55        15.08 o                         
  -6   7   6         92.43         93.39         9.39 o                         
  -5   7   6       1680.22       1593.65        26.81 o                         
  -4   7   6        128.29        107.09        10.54 o                         
  -3   7   6        587.59        551.14        13.24 o                         
  -2   7   6       1299.75       1202.55        19.38 o                         
  -1   7   6        634.96        652.28        14.04 o                         
   0   7   6         26.90         20.31         5.87 o                         
   1   7   6        631.09        619.85        16.06 o                         
   2   7   6       1303.13       1222.21        19.15 o                         
   3   7   6        600.32        581.78        11.71 o                         
   4   7   6        120.12        127.70         8.24 o                         
   5   7   6       1678.18       1587.44        27.45 o                         
   6   7   6         95.11        113.54        12.94 o                         
   7   7   6        138.66        146.75        14.94 o                         
  -8   8   6         15.92         17.11        12.52 o                         
  -7   8   6        581.71        564.02        16.88 o                         
  -6   8   6        705.35        677.95        17.93 o                         
  -5   8   6        335.12        305.88        13.10 o                         
  -4   8   6        977.98        788.55        19.04 o                         
  -3   8   6        392.26        323.96        12.56 o                         
  -2   8   6         71.29         95.25         7.95 o                         
  -1   8   6        288.14        310.15        10.58 o                         
   0   8   6       2873.02       2799.01        36.48 o                         
   1   8   6        303.11        305.42        11.64 o                         
   2   8   6         68.77         81.22         6.96 o                         
   3   8   6        392.04        351.35        10.78 o                         
   4   8   6        974.18        854.01        18.00 o                         
   5   8   6        328.97        334.33        12.19 o                         
   6   8   6        685.12        676.87        25.59 o                         
   7   8   6        589.11        602.22        22.91 o                         
   8   8   6         13.11         13.96        20.16 o                         
  -9   9   6       1659.45       1534.71        40.15 o                         
  -8   9   6        339.90        357.83        16.63 o                         
  -7   9   6        325.88        347.27        14.28 o                         
  -6   9   6       2984.06       2815.06        39.71 o                         
  -5   9   6        537.37        543.19        16.91 o                         
  -4   9   6        746.86        770.21        18.97 o                         
  -3   9   6       1976.98       1919.82        30.37 o                         
  -2   9   6        480.47        455.50        14.93 o                         
  -1   9   6        933.03        843.58        20.60 o                         
   0   9   6         31.02         51.85         7.09 o                         
   1   9   6        936.70        822.22        15.88 o                         
   2   9   6        481.50        443.19        12.40 o                         
   3   9   6       1967.70       1910.79        27.09 o                         
   4   9   6        752.01        741.11        17.22 o                         
   5   9   6        541.78        577.42        15.67 o                         
   6   9   6       2980.10       2777.45        37.59 o                         
   7   9   6        311.56        362.60        17.29 o                         
   8   9   6        344.26        355.87        15.08 o                         
   9   9   6       1700.63       1633.37        43.71 o                         
 -10  10   6        371.08        423.54        22.62 o                         
  -9  10   6         67.64         67.00         9.95 o                         
  -8  10   6        438.62        400.95        15.68 o                         
  -7  10   6       1332.96       1243.95        25.18 o                         
  -6  10   6       1853.32       1818.98        30.55 o                         
  -5  10   6       2301.41       2164.16        33.73 o                         
  -4  10   6       1144.56       1227.57        24.11 o                         
  -3  10   6        271.40        301.73        17.74 o                         
  -2  10   6       1125.04       1066.37        26.98 o                         
  -1  10   6        304.47        298.70        14.42 o                         
   0  10   6       2203.26       2038.21        29.46 o                         
   1  10   6        304.67        291.14        11.25 o                         
   2  10   6       1112.73       1074.04        23.89 o                         
   3  10   6        288.80        322.40        15.47 o                         
   4  10   6       1132.76       1174.96        21.86 o                         
   5  10   6       2281.35       2187.97        31.79 o                         
   6  10   6       1847.92       1806.18        28.39 o                         
   7  10   6       1327.44       1283.98        39.31 o                         
   8  10   6        424.82        411.92        20.89 o                         
   9  10   6         68.85         79.92        15.41 o                         
  10  10   6        409.99        468.06        34.38 o                         
 -11  11   6        140.56        132.62        20.94 o                         
 -10  11   6        284.06        306.15        14.30 o                         
  -9  11   6       1111.28       1012.21        32.29 o                         
  -8  11   6        152.84        139.11        12.76 o                         
  -7  11   6       2000.73       1900.97        31.82 o                         
  -6  11   6        854.96        786.40        20.65 o                         
  -5  11   6        292.82        322.32        14.08 o                         
  -4  11   6        352.55        312.84        14.78 o                         
  -3  11   6         41.37         44.67        12.71 o                         
  -2  11   6        116.35        124.13        10.98 o                         
  -1  11   6       2380.89       2268.55        36.88 o                         
   0  11   6         15.16         33.07        15.01 o                         
   1  11   6       2387.28       2265.58        32.15 o                         
   2  11   6        122.85        134.94        10.30 o                         
   3  11   6         42.58         54.80         8.73 o                         
   4  11   6        348.48        333.54        14.19 o                         
   5  11   6        294.91        337.29        19.62 o                         
   6  11   6        838.18        795.83        20.63 o                         
   7  11   6       1971.28       1861.84        40.67 o                         
   8  11   6        153.69        139.11        11.69 o                         
   9  11   6       1090.92       1058.31        28.99 o                         
  10  11   6        286.45        259.53        19.40 o                         
  11  11   6        140.49        160.65        23.14 o                         
 -12  12   6        553.60        518.73        31.22 o                         
 -11  12   6        264.26        290.74        14.55 o                         
 -10  12   6         61.67         64.90        10.13 o                         
  -9  12   6        831.38        825.61        21.42 o                         
  -8  12   6       1828.73       1824.48        31.51 o                         
  -7  12   6         70.91        102.28        10.97 o                         
  -6  12   6        869.22        831.94        20.67 o                         
  -5  12   6        212.92        258.28        13.37 o                         
  -4  12   6        386.54        372.66        17.56 o                         
  -3  12   6        529.49        537.64        18.40 o                         
  -2  12   6       1547.59       1470.39        28.92 o                         
  -1  12   6        830.70        857.34        21.82 o                         
   0  12   6         21.00         14.92         8.74 o                         
   1  12   6        832.72        796.58        24.86 o                         
   2  12   6       1505.93       1431.73        27.59 o                         
   3  12   6        526.01        587.39        17.73 o                         
   4  12   6        383.58        387.24        14.86 o                         
   5  12   6        210.14        249.43        12.85 o                         
   6  12   6        867.20        843.91        28.00 o                         
   7  12   6         72.38         98.60        10.84 o                         
   8  12   6       1807.83       1837.80        48.63 o                         
   9  12   6        827.09        810.03        24.24 o                         
  10  12   6         66.03         69.46        14.25 o                         
  11  12   6        266.84        250.20        40.99 o                         
  12  12   6        564.94        588.38        39.67 o                         
 -13  13   6        217.36        170.55        18.74 o                         
 -12  13   6         73.15         82.66        10.99 o                         
 -11  13   6        258.69        255.80        14.15 o                         
 -10  13   6        760.77        734.75        20.44 o                         
  -9  13   6         52.06         51.86         9.63 o                         
  -8  13   6        298.02        287.82        17.08 o                         
  -7  13   6        356.64        335.33        14.74 o                         
  -6  13   6        429.50        432.38        18.29 o                         
  -5  13   6       1766.76       1757.12        30.49 o                         
  -4  13   6         79.63         69.66        10.69 o                         
  -3  13   6        667.95        661.59        20.11 o                         
  -2  13   6       3223.85       2893.72        61.21 o                         
  -1  13   6        281.94        356.99        15.38 o                         
   0  13   6       1027.51        917.92        22.65 o                         
   1  13   6        285.77        304.50        30.82 o                         
   2  13   6       3198.11       2881.69        51.14 o                         
   3  13   6        662.90        679.37        23.25 o                         
   4  13   6         81.59         69.27         9.84 o                         
   5  13   6       1749.75       1757.64        50.09 o                         
   6  13   6        433.36        465.72        16.60 o                         
   7  13   6        374.03        362.15        21.66 o                         
   8  13   6        299.89        314.60        18.32 o                         
   9  13   6         51.70         65.17        10.50 o                         
  10  13   6        757.38        695.89        25.39 o                         
  11  13   6        251.32        311.14        18.22 o                         
  12  13   6         75.05         86.48        20.49 o                         
  13  13   6        205.25        188.41        25.78 o                         
 -14  14   6        416.79        366.56        23.75 o                         
 -13  14   6         93.63        102.62        12.09 o                         
 -12  14   6        159.26        171.48        12.93 o                         
 -11  14   6        333.88        324.65        17.11 o                         
 -10  14   6        589.52        565.67        18.54 o                         
  -9  14   6        167.54        154.60        12.26 o                         
  -8  14   6         72.75         86.07        10.66 o                         
  -7  14   6        139.45        139.06        11.58 o                         
  -6  14   6        203.45        247.83        17.44 o                         
  -5  14   6        197.75        189.77        13.42 o                         
  -4  14   6        115.25        108.78        11.64 o                         
  -3  14   6       1224.96       1201.97        28.50 o                         
  -2  14   6        116.11        118.41        11.20 o                         
  -1  14   6       1165.41       1087.18        24.64 o                         
   0  14   6         57.93         48.36        11.34 o                         
   1  14   6       1146.27       1047.55        28.29 o                         
   2  14   6        121.85         98.09        12.72 o                         
   3  14   6       1211.96       1139.14        29.41 o                         
   4  14   6        116.76        111.59        10.49 o                         
   5  14   6        199.45        216.40        12.33 o                         
   6  14   6        196.60        209.89        12.73 o                         
   7  14   6        141.28        141.44        11.89 o                         
   8  14   6         75.69         92.34        18.83 o                         
   9  14   6        173.93        169.65        14.94 o                         
  10  14   6        585.78        531.16        23.08 o                         
  11  14   6        343.43        376.83        21.35 o                         
  12  14   6        160.17        129.18        26.55 o                         
  13  14   6         91.44        104.62        16.81 o                         
  14  14   6        423.02        413.85        36.36 o                         
 -15  15   6        504.39        524.93        28.01 o                         
 -14  15   6         52.25         43.48        11.00 o                         
 -13  15   6        361.74        395.66        19.32 o                         
 -12  15   6         10.92         14.30         9.72 o                         
 -11  15   6        293.18        275.85        15.05 o                         
 -10  15   6        447.69        431.68        16.99 o                         
  -9  15   6         23.71         23.95         9.59 o                         
  -8  15   6         50.60         33.26         9.61 o                         
  -7  15   6         13.11          4.59         8.82 o                         
  -6  15   6          2.52          7.88         9.35 o                         
  -5  15   6        768.31        740.91        25.47 o                         
  -4  15   6        140.28        154.45        13.78 o                         
  -3  15   6         12.45          3.99         8.86 o                         
  -2  15   6        624.02        613.86        28.27 o                         
  -1  15   6        598.03        612.02        22.95 o                         
   0  15   6          1.11          3.83         9.87 o                         
   1  15   6        617.57        624.80        23.18 o                         
   2  15   6        615.12        630.21        30.25 o                         
   3  15   6         14.71         31.65        11.10 o                         
   4  15   6        142.06        133.69        13.89 o                         
   5  15   6        759.07        714.39        20.15 o                         
   6  15   6          2.51          6.69         8.38 o                         
   7  15   6         15.46         30.02        13.36 o                         
   8  15   6         53.41         63.69        10.52 o                         
   9  15   6         21.18         40.14        11.45 o                         
  10  15   6        458.85        442.49        21.75 o                         
  11  15   6        300.23        300.61        26.45 o                         
  12  15   6          8.60         17.36        11.45 o                         
  13  15   6        369.02        440.17        22.34 o                         
  14  15   6         51.42         47.81        13.04 o                         
  15  15   6        507.85        516.32        40.99 o                         
 -16  16   6        236.64        195.21        21.33 o                         
 -15  16   6        162.14        169.37        14.26 o                         
 -14  16   6         47.03         52.78        11.41 o                         
 -13  16   6        200.65        191.10        14.05 o                         
 -12  16   6        336.41        355.60        20.61 o                         
 -11  16   6        229.87        216.42        14.09 o                         
 -10  16   6         21.91         16.39         9.50 o                         
  -9  16   6        131.42        123.03        11.88 o                         
  -8  16   6         97.70        110.43        11.47 o                         
  -7  16   6        149.77        167.13        15.19 o                         
  -6  16   6        165.56        157.02        13.52 o                         
  -5  16   6         22.99         20.57        10.06 o                         
  -4  16   6        216.57        220.87        13.73 o                         
  -3  16   6         14.73         11.16         9.40 o                         
  -2  16   6        117.15        114.14        13.53 o                         
  -1  16   6          0.55          3.26        10.28 o                         
   0  16   6        346.65        311.11        17.67 o                         
   1  16   6          0.63         -7.19         9.63 o                         
   2  16   6        123.00        139.29        14.12 o                         
   3  16   6         15.51         16.85        10.69 o                         
   4  16   6        215.41        208.47        15.62 o                         
   5  16   6         23.67         32.60        10.71 o                         
   6  16   6        162.32        216.75        17.38 o                         
   7  16   6        141.69        143.48        12.61 o                         
   8  16   6        100.66        106.23        11.96 o                         
   9  16   6        128.24        145.97        14.99 o                         
  10  16   6         21.66         44.38        12.30 o                         
  11  16   6        232.05        258.07        18.06 o                         
  12  16   6        330.01        332.11        27.64 o                         
  13  16   6        204.76        222.68        30.72 o                         
  14  16   6         48.27         38.91        13.18 o                         
  15  16   6        160.89        163.91        17.17 o                         
  16  16   6        232.74        217.34        41.32 o                         
 -17  17   6         79.67         83.22        18.43 o                         
 -16  17   6         56.38         69.31        12.71 o                         
 -15  17   6        216.17        198.39        14.98 o                         
 -14  17   6        134.19        132.53        13.28 o                         
 -13  17   6         45.13         43.31        12.47 o                         
 -12  17   6        353.10        388.36        17.28 o                         
 -11  17   6        563.64        593.56        20.20 o                         
 -10  17   6        339.29        373.52        18.18 o                         
  -9  17   6        202.70        212.09        14.08 o                         
  -8  17   6        259.21        258.32        15.89 o                         
  -7  17   6        615.75        630.01        21.48 o                         
  -6  17   6         40.68         27.25        10.68 o                         
  -5  17   6        868.10        874.64        24.29 o                         
  -4  17   6         12.06          8.72         9.41 o                         
  -3  17   6        539.71        439.74        18.18 o                         
  -2  17   6        173.75        183.57        15.90 o                         
  -1  17   6        161.15        176.10        19.08 o                         
   0  17   6         29.25         20.55        11.07 o                         
   1  17   6        164.59        152.47        14.66 o                         
   2  17   6        170.49        167.31        14.78 o                         
   3  17   6        547.84        484.67        20.95 o                         
   4  17   6         13.36          4.10        10.13 o                         
   5  17   6        856.70        831.56        26.39 o                         
   6  17   6         40.39         37.02        13.74 o                         
   7  17   6        608.07        623.12        26.52 o                         
   8  17   6        251.45        270.09        15.85 o                         
   9  17   6        197.24        206.72        17.65 o                         
  10  17   6        343.34        385.41        20.88 o                         
  11  17   6        554.78        582.03        25.15 o                         
  12  17   6        358.04        359.46        21.08 o                         
  13  17   6         44.92         37.46        12.70 o                         
  14  17   6        132.81        136.72        16.32 o                         
  15  17   6        217.59        195.16        18.29 o                         
  16  17   6         56.05         85.21        18.06 o                         
  17  17   6         77.41         76.22        19.48 o                         
 -18  18   6        522.21        583.77        37.40 o                         
 -17  18   6        113.77        121.61        14.27 o                         
 -16  18   6        104.78        117.57        14.03 o                         
 -15  18   6         34.47         50.69        12.00 o                         
 -14  18   6         67.77         71.23        12.23 o                         
 -13  18   6        362.42        386.38        18.06 o                         
 -12  18   6         27.68         32.29        10.88 o                         
 -11  18   6        239.58        245.70        15.17 o                         
 -10  18   6        662.58        695.57        23.90 o                         
  -9  18   6        367.28        344.97        18.17 o                         
  -8  18   6        524.93        497.15        20.17 o                         
  -7  18   6          6.30         14.53        10.36 o                         
  -6  18   6        265.79        271.80        15.95 o                         
  -5  18   6        310.64        302.97        16.38 o                         
  -4  18   6         26.98         50.74        11.05 o                         
  -3  18   6         40.73         18.24        14.58 o                         
  -2  18   6        169.73        156.29        15.52 o                         
  -1  18   6         46.73         72.16        12.86 o                         
   0  18   6        475.32        445.40        28.15 o                         
   1  18   6         45.30         38.10        11.90 o
[truncated: 161,758 more chars]
