# Supplementary material for: 13-Benzyl-4,11-dihy­droxy-1,8-diphen­yl-2,9-di­thia-13-aza­dispiro­[4.1.4.3]tetra­decan-6-one
Source: IUCrdata. 2021 Feb 26;6(Pt 2):x210210. doi: 10.1107/S2414314621002108 (PMC9462310; doi:10.1107/S2414314621002108)
Supplement: Supplementary file 3 [file x-06-x210210-Isup3.cml]

<?xml version="1.0" ?>
<cml>
<molecule id="m1">
  <atomArray>
    <atom id="a1" elementType="C"
          x2="-2.1327233912134216" y2="-0.6589039249204776" />
    <atom id="a2" elementType="C"
          x2="-0.7990442693853872" y2="0.11109607507952379" />
    <atom id="a3" elementType="C"
          x2="-0.7990442693853881" y2="1.6510960750795238" />
    <atom id="a4" elementType="C"
          x2="-2.132723391213424" y2="2.421096075079523" />
    <atom id="a5" elementType="C"
          x2="-3.466402513041459" y2="1.651096075079523" />
    <atom id="a6" elementType="C"
          x2="-3.466402513041459" y2="0.1110960750795229" />
    <atom id="a7" elementType="C"
          x2="-5.133723651603709" y2="-1.740651647646966" />
    <atom id="a8" elementType="C"
          x2="-3.6273763464736475" y2="-1.4204676437876183" />
    <atom id="a9" elementType="C"
          x2="-4.873262517811065" y2="0.7374705054162565" />
    <atom id="a10" elementType="C"
          x2="-5.903723651603707" y2="-0.4069725258189294" />
    <atom id="a11" elementType="C"
          x2="0.607815735384218" y2="0.7374705054162569" />
    <atom id="a12" elementType="C"
          x2="1.6382768691768597" y2="-0.40697252581892984" />
    <atom id="a13" elementType="C"
          x2="0.8682768691768601" y2="-1.740651647646966" />
    <atom id="a14" elementType="C"
          x2="-0.6380704359532006" y2="-1.4204676437876165" />
    <atom id="a15" elementType="O"
          x2="-2.24899485606777" y2="-1.680965242232345" />
    <atom id="a16" elementType="C"
          x2="-2.482933315238461" y2="-2.4509287775802617" />
    <atom id="a17" elementType="O"
          x2="-5.355812906769741" y2="2.268695711613832" />
    <atom id="a18" elementType="C"
          x2="-2.189830273683765" y2="3.983842510864016" />
    <atom id="a19" elementType="C"
          x2="-3.46640251304146" y2="4.731096075079523" />
    <atom id="a20" elementType="O"
          x2="-1.1185906485302999" y2="-3.163876960934579" />
    <atom id="a21" elementType="C"
          x2="0.9279997392435666" y2="2.243817810546318" />
    <atom id="a22" elementType="C"
          x2="-0.1940472527680912" y2="-4.5118510451655505" />
    <atom id="a23" elementType="C"
          x2="0.12613675109126188" y2="-3.0055037400354907" />
    <atom id="a24" elementType="C"
          x2="-1.0183062801439249" y2="-1.9750426062428454" />
    <atom id="a25" elementType="C"
          x2="-2.803117319097814" y2="-3.9572760827103224" />
    <atom id="a26" elementType="C"
          x2="-1.6586742878626293" y2="-4.987737216502967" />
    <atom id="a27" elementType="C"
          x2="1.5683677469622666" y2="5.256512420806438" />
    <atom id="a28" elementType="C"
          x2="0.10374071186772937" y2="4.780626249469021" />
    <atom id="a29" elementType="C"
          x2="-0.21644329199162105" y2="3.274278944338959" />
    <atom id="a30" elementType="C"
          x2="2.392626774338103" y2="2.719703981883737" />
    <atom id="a31" elementType="C"
          x2="2.712810778197454" y2="4.226051287013798" />
    <atom id="a32" elementType="C"
          x2="-3.457184098937984" y2="6.2710684841964595" />
    <atom id="a33" elementType="C"
          x2="-4.804666947515587" y2="3.9690932513172714" />
    <atom id="a34" elementType="C"
          x2="-6.133712967886237" y2="4.747062836671954" />
    <atom id="a35" elementType="C"
          x2="-6.12449455378276" y2="6.287035245788888" />
    <atom id="a36" elementType="C"
          x2="-4.786230119308634" y2="7.04903806955114" />
  </atomArray>
  <bondArray>
    <bond atomRefs2="a1 a2" order="1" />
    <bond atomRefs2="a1 a6" order="1" />
    <bond atomRefs2="a2 a3" order="1" />
    <bond atomRefs2="a3 a4" order="1" />
    <bond atomRefs2="a4 a5" order="1" />
    <bond atomRefs2="a5 a6" order="1" />
    <bond atomRefs2="a8 a6" order="1" />
    <bond atomRefs2="a6 a9" order="1" />
    <bond atomRefs2="a7 a8" order="1" />
    <bond atomRefs2="a7 a10" order="1" />
    <bond atomRefs2="a9 a10" order="1" />
    <bond atomRefs2="a14 a2" order="1" />
    <bond atomRefs2="a11 a2" order="1" />
    <bond atomRefs2="a11 a12" order="1" />
    <bond atomRefs2="a12 a13" order="1" />
    <bond atomRefs2="a13 a14" order="1" />
    <bond atomRefs2="a1 a15" order="2" />
    <bond atomRefs2="a9 a17" order="1" />
    <bond atomRefs2="a4 a18" order="1" />
    <bond atomRefs2="a18 a19" order="1" />
    <bond atomRefs2="a14 a20" order="1" />
    <bond atomRefs2="a11 a21" order="1" />
    <bond atomRefs2="a24 a16" order="2" />
    <bond atomRefs2="a16 a25" order="1" />
    <bond atomRefs2="a22 a23" order="2" />
    <bond atomRefs2="a22 a26" order="1" />
    <bond atomRefs2="a23 a24" order="1" />
    <bond atomRefs2="a25 a26" order="2" />
    <bond atomRefs2="a29 a21" order="2" />
    <bond atomRefs2="a21 a30" order="1" />
    <bond atomRefs2="a27 a28" order="2" />
    <bond atomRefs2="a27 a31" order="1" />
    <bond atomRefs2="a28 a29" order="1" />
    <bond atomRefs2="a30 a31" order="2" />
    <bond atomRefs2="a32 a19" order="2" />
    <bond atomRefs2="a19 a33" order="1" />
    <bond atomRefs2="a32 a36" order="1" />
    <bond atomRefs2="a33 a34" order="2" />
    <bond atomRefs2="a34 a35" order="1" />
    <bond atomRefs2="a35 a36" order="2" />
    <bond atomRefs2="a16 a8" order="1" />
  </bondArray>
</molecule>
</cml>
